# Supplementary material for: Beyond a PPR-RNA recognition code: Many aspects matter for the multi-targeting properties of RNA editing factor PPR56
Source: PLoS Genet. 2023 Aug 21;19(8):e1010733. doi: 10.1371/journal.pgen.1010733 (PMC10482289; doi:10.1371/journal.pgen.1010733)
Supplement: S1 Data — Full table of results for all individual E. coli RNA editing assays including standard deviations. C-to-U RNA editing frequencies are given as 100% when no remaining cytidine signal was detectable upon sequencing of RT-PCR products. (XLSX) [file pgen.1010733.s005.xlsx]

## Sheet: Data 1-1
Protein	Target 3'MCS	Expr. Time	Expr. °C	Editing efficiency (%) in biological replicates
				Target
				Mean	s.d.	1	2	3	4	5	6	7
	nad3eU230SL
native	native	20h	16	70	0	70	70	70
native	native	20h	24	31	1	33	31	30
native	u+2g	20h	16	61	7	60	70	53
native	a+1u	20h	16	49	5	45	56	46
native	u-1g	20h	16	0	0	0	0	0
native	u-2g	20h	16	0	0	0	0	0
native	u-2g	20h	24	0	0	0	0	0
native	u-2c	20h	16	75	3	74	72	79
native	u-2c	20h	24	0	0	0	0	0
native	u-3c	20h	16	22	2	22	23	21	18	25	21	26
native	u-4c	20h	16	0	0	0	0	0
native	u-4g	20h	16	0	0	0	0	0
native	c-5g	20h	16	0	0	0	0	0
native	c-5a	20h	16	32	6	31	26	40
native	a-7g	20h	16	0	0	0	0	0
native	c-8u	20h	16	78	4	84	77	74
native	c-8u	8h	16	44	3	41	47	43
native	c-8u	4h	16	0	0	0	0	0
native	g-10a	20h	16	0	0	0	0	0
native	a-11c	20h	16	31	0	31	31	30
native	a-11g	20h	16	0	0	0	0
native	a-12g	20h	16	0	0	0	0	0
native	g-13a	20h	16	0	0	0	0	0
native	g-14a	20h	16	74	2	73	73	77
native	g-14a	8h	16	51	2	54	49	50
native	g-14a	4h	16	38	10	25	49	39
native	u-15c	20h	16	0	0	0	0
native	u-16c	20h	16	68	6	59	74	70
native	c-6u|u-16c	20h	16	93	7	98	99	83
native	a-7g|g-10a	20h	16	0	0	0	0	0
native	c-6u|u-9g|u-16a	20h	16	49	7	57	41	48
native	c-8u|a-11c|g-14a	20h	16	76	1	77	76	74
native	c-8u|a-11c|g-14a	8h	16	50	11	45	66	40
native	c-8u|a-11c|g-14a	4h	16	29	5	32	33	21
native	until -20	20h	16	18	0	18	18	17
native	GC-rich upstream	20h	16	0	0	0	0	0
	nad4eU272SL
native	native	20h	16	100	0	100	100	100
native	native	20h	24	83	0	83	84	83
native	u+2g	20h	16	100	0	100	100	100
native	u+2a	20h	16	100	0	100	100	100
native	a+1u	20h	16	100	0	100	100	100
native	u-1g	20h	16	0	0	0	0	0
native	u-2g	20h	16	31	3	26	33	33
native	u-2g	20h	24	0	0	0	0	0
native	u-2c	20h	16	93	6	98	99	94	86	86	100
native	u-2c	20h	24	44	2	44	41	47
native	c-3u	20h	16	100	0	100	100	100
native	c-3u	20h	24	93	6	84	97	97
native	u-4c	20h	16	63	10	58	55	77
native	u-4g	20h	16	0	0	0	0	0
native	c-5g	20h	16	57	10	59	67	44
native	c-5a	20h	16	74	4	73	79	69
native	a-7g	20h	16	20	1	19	21	21
native	u-8c	20h	16	100	0	100	100	100
native	g-10a	20h	16	27	4	23	25	33
native	c-11a	20h	16	45	5	39	45	51
native	c-11g	20h	16	43	2	45	41	42
native	a-12g	20h	16	0	0	0	0	0
native	g-12a	20h	16	35	3	33	39	32
native	a-14g	20h	16	91	15	65	100	100	100
native	u-15c	20h	16	100	0	100	100	100
native	a-16c	20h	16	77	17	62	69	100
native	u-1a|a+1g	20h	16	82	3	78	85	82
native	a+1g|u+2a	20h	16	100	0	100	100	100
native	u-8c|c-11a|a-14g	20h	16	26	4	31	21	27
native	a-7g|g-10a	20h	16	0	0	0	0	0
native	until -24	20h	16	82	12	100	73	74
native	until -22	20h	16	72	2	73	69	74
native	until -20	20h	16	72	1	71	72	73
native	until -18	20h	16	53	11	41	68	51
native	+8 nt stem	20h	16	0	0	0	0
native	+10 nt stem	20h	16	0	0	0	0
	off-target
native	yegHeU419PL	20h	16	0	0	0	0	0
native	folDeU-5	20h	16	38	7	35	32	47
native	cox3eU290SF|u0c	20h	16	0	0	0	0	0
DYW
P2A	nad3eU230SL	20h	16	0	0	0	0	0
P2A	nad3eU230SL	20h	24	28	6	26	21	36
P2A	nad3eU230SL|u-2g	20h	16	0	0	0	0	0
P2A	nad3eU230SL|u-2c	20h	16	67	1	68	66	66
P2A	nad3eU230SL|u-3c	20h	16	0	0	0	0	0
P2A	nad4eU272SL	20h	16	38	17	17	40	58
P2A	nad4eU272SL	8h	16	37	2	34	40	37
P2A	nad4eU272SL	4h	16	9	12	26	0	0
P2A	nad4eU272SL	20h	24	69	2	66	70	70
P2A	nad4eU272SL|u-2c	20h	16	0	0	0	0	0
P2A	nad4eU272SL|c-3u	20h	16	32	1	33	32	30
G3A	nad3eU230SL	20h	16	42	5	43	48	36
G3A	nad3eU230SL	8h	16	36	2	39	34	34
G3A	nad3eU230SL	4h	16	24	3	20	25	28
G3A	nad3eU230SL	20h	24	24	2	25	21	26
G3A	nad3eU230SL|u-2g	20h	16	0	0	0	0	0
G3A	nad3eU230SL|u-3c	20h	16	20	3	15	20	23	21	19	17	26
G3A	nad4eU272SL	20h	16	100	0	100	100	100
G3A	nad4eU272SL	8h	16	82	3	84	83	78
G3A	nad4eU272SL	4h	16	71	3	72	74	66
G3A	nad4eU272SL	20h	24	75	1	74	77	74
G3A	nad4eU272SL|u-2g	20h	16	14.4	4.75815	16	5	17	18	16
G3A	nad4eU272SL|u-2c	20h	16	92	9	99	77	85	100	100
G3A	nad4eU272SL|c-3u	20h	16	100	0	100	100	100
G3A	nad4eU272SL|c-3u	20h	24	42	13	40	58	27
H23A	nad3eU230SL	20h	16	0	0	0	0	0
H23A	nad4eU272SL	20h	16	57	2	60	57	54
P24A	nad3eU230SL	20h	16	56	5	64	52	53
P24A	nad4eU272SL	20h	16	100	0	100	100	100
V36K	nad3eU230SL	20h	16	0	0	0	0	0
V36K	nad4eU272SL	20h	16	48	9	45	39	61
K71R	nad3eU230SL	20h	16	19	5	16	16	26
K71R	nad4eU272SL	20h	16	79	1	79	80	78
MN79IS	nad3eU230SL	20h	16	0	0	0	0	0
MN79IS	nad4eU272SL	20h	16	0	0	0	0
H80K	nad3eU230SL	20h	16	85	0	85	84	85
H80K	nad4eU272SL	20h	16	100	0	100	100	100
K91A	nad3eU230SL	20h	16	0	0	0	0	0
K91A	nad4eU272SL	20h	16	0	0	0	0	0
H123Y	nad3eU230SL	20h	16	0	0	0	0	0
H123Y	nad4eU272SL	20h	16	0	0	0	0	0
H123A	nad3eU230SL	20h	16	0	0	0	0	0
H123A	nad4eU272SL	20h	16	0	0	0	0	0
C130A	nad3eU230SL	20h	16	0	0	0	0	0
C130A	nad4eU272SL	20h	16	0	0	0	0	0
C132A	nad3eU230SL	20h	16	0	0	0	0	0
C132A	nad4eU272SL	20h	16	0	0	0	0	0
E domain
E1GN>GD	nad3eU230SL	20h	16	68.3333	1	67	70	68
E1GN>GD	nad4eU272SL	20h	16	99.6667	0	99	100	100
E2VK>VA	nad3eU230SL	20h	16	0	0	0	0	0
E2VK>VA	nad4eU272SL	20h	16	7.33333	5	3	5	14
PLS
S-1ND>NS	nad3eU230SL	20h	16	27	1	28	27	26
S-1ND>NS	nad3eU230SL|u-4c	20h	16	0	0	0	0	0
S-1ND>NS	nad4eU272SL	20h	16	78	2	77	76	80
S-1ND>NS	nad4eU272SL|u-4c	20h	16	30.3333	10.403	24	22	45
S-1ND>TD	nad3eU230SL	20h	16	33	8	42	22	34
S-1ND>TD	nad3eU230SL|u-4g	20h	16	55	7	46	63	55
S-1ND>TD	nad4eU272SL	20h	16	35	11	28	26	50
S-1ND>TD	nad4eU272SL|u-4g	20h	16	11	7	20	7	5
L-2VD>ND	nad3eU230SL	20h	16	0	0	0	0	0
L-2VD>ND	nad4eU272SL	20h	16	21	2	24	19	20
P-3ND>NS	nad3eU230SL	20h	16	43	25	25	26	78
P-3ND>NS	nad3eU230SL|c-6u	20h	16	21	5	22	15	26
P-3ND>NS	nad4eU272SL	20h	16	70	2	70	72	67
P-3ND>NS	nad4eU272SL|u-6c	20h	16	12	9	0	14	22
P-3ND>NN	nad3eU230SL	20h	16	87	9	84	77	99
P-3ND>NN	nad3eU230SL|c-6u	20h	16	100	0	100	100	100
P-3ND>NN	nad4eU272SL	20h	16	86	4	82	92	85
P-3ND>NN	nad4eU272SL|u-6c	20h	16	100	0	100	100	100
S-4TN>TD	nad3eU230SL	20h	16	0	0	0	0
S-4TN>TD	nad3eU230SL|a-7g	20h	16	24	1	23	25	23
S-4TN>TD	nad4eU272SL	20h	16	92	8	98	98	81
S-4TN>TD	nad4eU272SL|a-7g	20h	16	99	1	100	98	99
P-6ND>TD	nad3eU230SL	20h	16	0	0	0	0	0
P-6ND>TD	nad3eU230SL|u-9g	20h	16	60	0	60
P-6ND>TD	nad4eU272SL	20h	16	67	8.52447	55	74	72
P-6ND>TD	nad4eU272SL|g-9u	20h	16	0	0	0	0	0
S-7TD>TN	nad3eU230SL	20h	16	0	0	0	0	0
S-7TD>TN	nad3eU230SL|g-10a	20h	16	0	0	0	0	0
S-7TD>TN	nad4eU272SL	20h	16	0	0	0	0	0
S-7TD>TN	nad4eU272SL|g-10a	20h	16	0	0	0	0	0
S-4TN>TD|S-7TD>TN	nad3eU230SL	20h	16	0	0	0	0	0
S-4TN>TD|S-7TD>TN	nad3eU230SL|a-7|g-10a	20h	16	15	4	18	18	10
S-4TN>TD|S-7TD>TN	nad4eU272SL	20h	16	0	0	0	0	0
S-4TN>TD|S-7TD>TN	nad4eU272SL|a-7g|g-10a	20h	16	72	4	74	66	75
P-9TN>TD	nad3eU230SL	20h	16	0	0	0	0	0
P-9TN>TD	nad3eU230SL|a-12g	20h	16	31	8	21	31	41
P-9TN>TD	nad4eU272SL	20h	16	74	1	75	74	73
P-9TN>TD	nad4eU272SL|a-12g	20h	16	0	0	0	0	0
S-10TD>TN	nad3eU230SL	20h	16	0	0	0	0	0
S-10TD>TN	nad3eU230SL|g-13a	20h	16	0	0	0	0	0
S-10TD>TN	nad4eU272SL	20h	16	31	2	31	28	31	35
S-10TD>TN	nad4eU272SL|g-13a	20h	16	63	11	56	49	76	72
P-12NN>NS	nad3eU230SL	20h	16	49	12	36	64	46
P-12NN>NS	nad3eU230SL|u-15c	20h	16	0	0	0	0	0
P-12NN>NS	nad4eU272SL	20h	16	100	0	100	100	100
P-12NN>NS	nad4eU272SL|u-15c	20h	16	58	10	72	48	55
S-13NS>ND	nad3eU230SL	20h	16	0	0	0	0	0
S-13NS>ND	nad4eU272SL	20h	16	0	0	0	0	0
S-13NS>ND	nad4eU272SL|a-16u	20h	16	0	0	0	0	0
n6L11-DYW	nad3eU230SL	20h	16	0	0	0	0	0
n6L11-DYW	nad4eU272SL	20h	16	19	0	19	18	19
n6P12-DYW	nad3eU230SL	20h	16	0	0	0	0	0
n6P12-DYW	nad4eU272SL	20h	16	89	12	98	72	98

## Sheet: Data 1-2
Protein	Target 1 3'MCS	Target 2 3'MCS	Target3 3'MCS	Expr. Time	Expr. °C	Editing efficiency (%) in biological replicates
						Target 1							Target 2							Target 3
						Mean	s.d.	1	2	3	4	5	Mean	s.d.	1	2	3	4	5	Mean	s.d.	1	2	3
	Tandem target
native	nad3eU230SL	nad4eU272SL		20h	16	48	3	47	52	44			100	0	100	100	100
native	nad4eU272SL	nad3eU230SL		20h	16	100	0	100	100	100			100	0	100	100	100
native	nad3eU230SL	nad3eU230SL	nad3eU230SL	20h	16	47	3	42	48	50			99	1	98	100	100			99	1	98	100	100
native	nad4eU272SL|all c<>u a<>g	nad3eU230SL		20h	16	-	-	-	-	-			93	8	82	98	100
native	nad4eU272SL|c0u	nad3eU230SL		20h	16	-	-	-	-	-			100	0	100	100	100
native	nad4eU272SL|a-12g	nad3eU230SL		20h	16	55	3	55	59	51			93	8	98	99	82
native	nad4eU272SL|a-12g|c0u	nad3eU230SL		20h	16	-	-	-	-	-			86	11	73	100	84
native	nad4eU272SL	nad3eU230SL|GC-rich upstream		20h	16	100	0	100	100	100			94	8	100	83	100
native	nad4eU272SL	folDeU-5		20h	16	100	0	100	100	100			100	0	100	100	100
native	nad4eU272SL	yegHeU419PL		20h	16	100	0	100	100	100			17	0	18	17	17
native	nad4eU272SL	cydCeU980PL		20h	16	100	0	100	100	100			100	0	100	100	100
native	nad4eU272SL	arnAeU242SF		20h	16	100	0	100	100	100			4.33333	1.69967	5	6	2
native	nad4eU272SL	rarAeU407TI		20h	16	100	0	100	100	100			66.2967	2.7962	63.67	65.05	70.17
native	nad4eU272SL	paoCeU542TM		20h	16	62.206	20.5741	100	62.8	58.4	38.78	51.05	0	0	0	0	0	0	0
native	nad4eU272SL	fdhEeU403Q*		20h	16	100	0	100	100	100			74.8033	0.70957	75.62	73.89	74.9
native	nad4eU272SL	cox3eU290SF|u0c		20h	16	100	0	100	100	100			93	6	97	97	85

## Sheet: Data 1-3
Protein	Target 1 3'MCS	Target 2 5'MCS	Expr. Time	Expr. °C	Editing efficiency (%) in biological replicates
					Target 1					Target 2
					Mean	s.d.	1	2	3	Mean	s.d.	1	2	3
	Tandem target
native	nad4eU272SL	nad3eU230SL	20h	16	100	0	100	100	100	100	0	100	100	100
native	nad3eU230SL	nad4eU272SL	20h	16	63	11	55	55	79	100	0	100	100	100
native	folDeU-5	nad4eU272SL	20h	16	16	1	17	16	14	100	0	100	100	100
native	nad4eU272SL	folDeU-5	20h	16	100	0	100	100	100	100	0	100	100	100
native	cydCeU980PL	nad4eU272SL	20h	16	100	0	100	100	100	100	0	100	100	100
native	arnAeU242SF	nad4eU272SL	20h	16	4.28	2.35038	2.48	7.6	2.76	100	0	100	100	100
native	rarAeU407TI	nad4eU272SL	20h	16	69.5467	0.450654	69.12	69.35	70.17	100	0	100	100	100
native	paoCeU542TM	nad4eU272SL	20h	16	13.31	9.43339	20.75	19.18	0	100	0	100	100	100
native	fdhEeU403Q*	nad4eU272SL	20h	16	61.3333	2.0548	61	59	64	100	0	100	100	100

## Sheet: Data 1-4
Protein	Target 1 5'MCS	Target 2 5'MCS	Expr. Time	Expr. °C
					Target 1					Target 2
					Mean	s.d.	1	2	3	Mean	s.d.	1	2	3
	nad4eU272SL
native	+8 nt stem		20h	16	100	0	100	100	100
native	+12 nt stem		20h	16	19	5	14	18	25
native	nad3eU230SL	nad4eU272SL	20h	16	100	0	100	100	100	100	0	100	100	100
native	nad4eU272SL	nad3eU230SL	20h	16	100	0	100	100	100	100	0	100	100	100
