# Supplementary material for: Beyond a PPR-RNA recognition code: Many aspects matter for the multi-targeting properties of RNA editing factor PPR56
Source: PLoS Genet. 2023 Aug 21;19(8):e1010733. doi: 10.1371/journal.pgen.1010733 (PMC10482289; doi:10.1371/journal.pgen.1010733)
Supplement: S2 Data — RNA-seq datasets analyzed for C-to-U RNA editing off-targets. Separate tabs for the summary off-target lists for PPR56, PPR56|S-4TN>TD and PPR56|S-10TD>TN and 13 individual data sets for JACUSA variant calls (E. coli wild-type background control for reference, native PPR56 without co-delivered targets (2 replicates), with co-delivered nad3eU230SL target, nad4eU272SL target (2 replicates) and combined nad4-nad3 target, PPR56|S-10TD>TN without or with co-delivered target nad4eU272SL or nad4eU272SL|g-13a, and PPR56|S-4TN>TD without or with co-delivered target nad4eU272SL or nad4eU272SL|a-7g) analyzed in the course of this study. (XLSX) [file pgen.1010733.s006.xlsx]

## Sheet: 2.1 PPR56
				Match scores					Target position
				-2	-1	0	+1	+2	-17	-16	-15	-14	-13	-12	-11	-10	-9	-8	-7	-6	-5	-4	-3	-2	-1	E	1	2
									L	S	P	L	S	P	L	S	P	L	S	P	L	S				D
				Av.	Av.	Av.	Av.	Av.	V	N	N	M	T	T	V	T	N	L	T	N	V	N				I				Legend	T/S	T/S	N	N	N	5` aa
				18.4173	27.185	45.4724	22.1929	24.6378	N	S	N	D	D	N	D	D	D	D	N	D	D	D				T					N/S	D	N	S	D	Last aa
						A			0	1	0	1	0	8	1	0	0	0	10	0	0	0	0	0	0	0	2	0			A	A	A	A	A	Nucleotide preference
						C			0	6	3	0	0	0	1	0	3	1	0	3	2	0	1	0	0	0	0	0			C	C	C	C	C
						G			0	0	0	1	8	0	0	10	1	0	0	0	0	0	0	0	0	0	0	0			G	G	G	G	G
						T			2	3	3	0	0	0	0	0	6	1	0	6	0	6	1	2	2	0	0	2			T	T	T	T	T
				19	31	73	24	12	t	t	t	g	g	a	a	g	t	c	a	c	c	t	t	t	t	C	A	T	nad3eU230SL
				22	28	69	8	30	t	a	t	a	g	a	c	g	g	t	a	t	c	t	c	t	t	C	A	T	nad4eU272SL
Name	Pos	Cov	Editing
folDeU-5	526833	935	0.781818	9	33	53	20	27	A	A	C	A	G	A	T	G	G	A	A	T	C	C	T	C	T	C	T	C
ccmFeU118RC	2188437	148	0.581081	15	30	49	9	26	G	C	A	T	G	A	T	G	G	C	G	T	C	T	T	C	C	C	G	C
yrbGeU170SL	3208944	1074	0.51676	6	32	65	11	25	A	C	C	A	G	A	A	G	T	C	A	T	C	G	T	C	T	C	G	C
ycgJeU155PL	1214913	132	0.515152	12	29	62	15	29	T	T	C	A	G	A	T	G	G	C	A	T	T	T	C	C	C	C	A	G
cydCeU980PL	933272	774	0.5	15	28	66	22	9	A	C	C	G	G	A	A	G	T	C	A	C	C	T	T	C	C	C	T	G
truBeU199Q*	3181078	6045	0.444003	17	19	43	23	33	A	A	G	C	G	A	C	G	A	A	G	T	T	T	T	C	C	C	A	G
wzxEeU1135HY	3867652	948	0.433544	14	32	58	14	30	T	A	T	T	G	A	T	G	G	T	A	T	T	T	G	C	C	C	A	C
plaPeU965PL	1982342	405	0.414815	15	26	50	12	27	T	C	G	T	G	A	C	G	G	C	G	T	G	T	T	C	C	C	G	A
yegHeU419SL	2037327	585	0.381197	12	24	68	26	20	A	C	T	G	G	A	C	G	C	C	A	T	T	T	T	C	T	C	A	C
yphCeU135HH	2541432	319	0.373041	23	21	59	19	19	T	G	C	G	G	A	A	G	C	G	A	T	G	T	C	C	A	C	T	A
speEeU470SF	138799	2425	0.330309	10	27	58	20	27	C	T	T	T	G	A	T	G	T	C	A	T	T	A	T	C	T	C	C	G
yfaLeU-as	2232894	31	0.322581	19	19	62	14	30	C	G	T	A	G	A	C	G	C	C	A	T	C	T	T	T	C	C	C	G
ftsIeU668SF	94885	5978	0.315156	27	32	59	16	29	A	A	T	T	G	A	A	G	A	T	A	T	T	T	C	T	T	C	T	A
880eU770SL	885151	254	0.30315	16	35	63	15	19	G	A	C	A	G	A	A	G	G	A	A	T	C	T	A	T	T	C	A	A
kdsDeU761TI	3210526	1878	0.290735	21	38	60	9	20	G	A	T	T	G	A	A	G	G	C	A	T	C	T	T	T	A	C	C	G
kbleU554SL	3661199	11042	0.28464	16	39	49	11	32	C	A	C	C	G	A	T	G	G	T	G	T	G	T	T	C	T	C	A	A
yqjFeU287SL	3117147	537	0.283054	7	39	44	7	19	T	G	C	T	G	A	A	G	G	C	G	T	C	A	A	C	T	C	G	C
sibAeU332SL	2051904	171	0.280702	25	36	60	14	25	T	C	G	T	G	A	A	G	G	C	A	T	A	C	T	T	T	C	A	G
sufABeU902SL	1707900	3541	0.275628	6	29	37	13	28	C	G	A	A	G	A	A	G	A	C	G	C	C	A	T	C	T	C	G	A
recJeU425SF	2868542	2785	0.272531	18	30	46	20	23	G	G	A	T	A	A	C	G	G	T	A	T	T	T	C	C	T	C	C	C
hisIeU-as	1993117	231	0.268398	23	26	68	23	20	A	C	G	C	G	A	A	G	T	A	A	T	C	T	T	T	T	C	G	G
ilvGeU545PL	3841344	10168	0.261998	29	27	56	16	7	A	A	A	C	G	A	A	G	T	G	A	C	T	T	T	C	C	C	A	C
zraSeU1208TI	4111179	138	0.26087	16	28	65	11	17	G	C	T	T	G	A	A	G	C	C	A	T	C	T	T	C	A	C	T	C
mdfAeU1222HY	868813	132	0.257576	29	37	53	6	22	A	A	C	A	G	A	T	G	G	G	A	A	A	T	T	C	T	C	A	C
3633eU-11	3715168	390	0.25641	13	17	62	19	30	T	C	A	A	G	A	C	G	T	T	A	T	T	C	C	C	C	C	C	T
gcdeU1718TI	142312	1642	0.250914	11	41	55	21	19	C	T	A	T	G	A	A	G	G	C	A	T	T	T	T	C	A	C	C	C
ftsIeU149PL	94366	6785	0.242004	21	23	58	7	26	G	T	T	A	C	A	A	G	T	T	A	T	C	T	C	C	C	C	G	G
rarAeU407TI	943491	2936	0.241485	7	27	50	14	26	T	G	A	A	G	A	C	G	G	C	A	C	C	A	T	C	A	C	T	T
arnAeU242SF	2258454	31158	0.239329	24	25	69	17	33	G	C	C	A	G	A	T	G	T	G	A	T	T	T	T	C	T	C	T	T
aroFeU887SL	2606778	1040	0.238462	8	40	44	18	25	C	A	A	A	G	A	T	G	G	C	A	A	T	C	G	C	T	C	A	A
ddlAeU311PL	365238	1568	0.23023	13	24	60	20	27	G	G	T	G	G	A	T	G	T	C	A	T	T	T	T	C	C	C	G	A
yceGeU130LL	1156808	486	0.228395	15	14	52	13	45	A	A	G	A	G	A	C	G	A	T	A	T	T	T	A	C	C	C	T	G
entBeU844RC	589024	302	0.218543	9	33	49	24	13	G	G	T	G	G	A	A	G	C	T	A	C	T	C	T	C	C	C	G	C
yniCeU629SL	1754421	1148	0.211672	16	31	55	9	22	A	G	C	A	G	A	C	G	T	C	A	A	A	C	T	C	T	C	A	T
nuoLeU64RC	2282235	1832	0.210699	8	38	50	17	21	T	C	C	T	G	C	T	G	G	C	A	T	T	C	T	C	C	C	G	T
manBeU635PL	1997964	324	0.209877	10	45	56	22	17	G	C	C	G	G	A	C	G	G	C	A	A	T	T	T	C	C	C	C	A
mapeU770PL	191580	810	0.208642	4	15	45	21	26	C	A	A	G	G	A	T	G	A	C	A	C	C	A	T	C	C	C	G	G
ppkeU1283SF	2488806	1554	0.207851	16	21	57	22	25	C	G	T	G	C	A	C	G	T	T	A	T	C	T	T	C	T	C	T	G
argCeU686TI	4063987	9750	0.206256	11	26	64	9	26	T	G	C	T	G	A	C	G	T	T	A	T	C	T	T	C	A	C	C	C
lplAeU668PL	4540805	330	0.20303	21	23	53	12	14	A	G	C	G	G	A	A	A	T	C	A	T	C	T	C	C	C	C	G	G
rpsPeU-92	2612791	3966	0.197428	12	40	48	19	31	T	G	C	T	G	A	T	T	G	C	A	T	T	T	T	C	T	C	C	A
paoCeU542TM	270580	201	0.18408	14	19	55	6	19	G	A	T	T	G	A	T	G	C	T	A	C	C	T	A	C	A	C	G	A
mfdeU269SL	1176289	20259	0.182437	19	15	60	18	22	T	C	A	G	G	A	C	A	T	T	A	T	C	T	C	C	T	C	G	C
psiEeU16RC	4147712	265	0.181132	9	27	55	24	14	C	T	A	T	G	A	C	G	T	C	A	C	T	C	T	C	T	C	G	T
recFeU809SL	3769209	10334	0.177085	14	29	56	15	28	G	G	T	G	G	A	A	G	A	T	A	C	C	T	T	A	T	C	G	C
fabBeU1037SF	2327822	7374	0.17304	12	24	64	21	18	A	C	A	G	G	A	A	G	C	T	A	T	C	T	A	C	T	C	T	C
hisAeU701TI	1991628	2360	0.172458	19	47	56	19	17	A	C	T	G	G	A	A	G	G	T	A	A	A	T	T	C	A	C	C	G
aspAeU1373SF	4274041	8941	0.171765	15	30	62	15	31	A	C	T	T	G	A	C	G	A	T	A	T	T	T	T	C	T	C	C	G
trpBeU1157TI	1302851	3598	0.171206	14	28	45	20	31	C	G	A	T	A	A	A	G	A	C	A	T	C	T	T	C	A	C	C	G
fdhEeU403Q*	3987413	4091	0.163041	4	28	54	6	38	T	G	G	A	G	A	A	G	G	C	A	T	C	G	A	C	T	C	A	G
dosPeU925RC	1520416	1120	0.1625	30	15	53	51	15	C	T	T	G	A	A	G	G	C	A	A	T	A	T	T	C	T	C	G	C
gyrBeU1393Q*	3767523	16441	0.158567	14	23	53	14	33	A	T	A	A	G	A	T	G	C	T	C	T	C	T	T	C	T	C	A	G
ppiDeU971PL	431919	1924	0.158524	7	18	45	17	26	A	G	A	A	G	A	T	G	C	C	A	C	T	A	T	C	C	C	G	G
uvrDeU1742PL	3890001	800	0.151832	18	24	54	18	26	G	G	A	A	G	A	G	G	G	C	A	T	G	T	T	C	C	C	A	A
ycbZeU1577TI	1021812	940	0.147872	18	44	47	9	21	A	G	A	A	G	A	A	G	G	C	A	A	A	T	T	C	A	C	C	A
glpXeU842SF	4022660	2821	0.136476	14	20	53	23	22	C	G	A	T	A	A	C	G	T	C	A	T	C	T	T	C	T	C	T	G
aceFeU635PL	129134	2443	0.135489	13	36	51	10	21	G	A	A	A	G	A	A	G	T	T	A	A	C	G	T	T	C	C	G	G
sibBeU324FF	2052232	980	0.132653	25	36	58	17	23	C	C	G	T	G	A	A	G	G	C	A	T	A	C	T	T	T	C	A	G
nupCeU1031SF	2391958	1267	0.130229	8	45	55	9	16	T	G	C	T	G	A	A	G	G	C	A	T	C	A	T	C	T	C	T	G
rdgCeU100PS	375322	233	0.120172	17	31	59	18	21	C	C	T	C	G	A	T	G	G	C	A	T	T	T	A	C	C	C	C	A
tyrBeU131PL	4174653	1281	0.116315	12	25	50	29	25	C	G	A	A	G	A	C	G	G	A	A	T	T	A	T	T	C	C	A	C
glnDeU1019AV	190475	1366	0.114934	11	30	50	15	21	C	G	A	T	G	A	A	G	C	C	A	T	C	C	T	C	G	C	C	C
ruvBeU728SL	1890547	235	0.110638	9	30	52	10	13	G	C	A	C	G	A	T	G	G	C	A	C	C	A	T	C	T	C	G	G
glnQeU-as	829858	1194	0.10804	16	33	59	24	22	C	C	G	C	G	A	A	G	C	T	A	C	T	T	T	C	T	C	G	G
yadHeU385LL	146890	461	0.106291	14	42	48	17	33	T	G	G	T	G	A	C	G	G	C	A	A	T	T	T	C	A	C	T	G
sibBeU324FF	2052560	864	0.101852	25	36	58	12	20	A	C	G	T	G	A	A	G	G	C	A	T	A	C	T	T	T	C	A	G
yebOeU-63	1854337	11243	0.0991728	26	23	54	17	32	T	G	G	T	G	A	T	A	T	C	A	T	T	T	T	T	T	C	A	G
ycjXeU940HY	1371423	29149	0.098391	18	31	55	19	17	A	G	C	T	G	A	T	G	C	A	A	A	G	T	T	T	T	C	A	C
xseAeU13Q*	2498724	370	0.0972973	13	30	58	17	29	C	T	C	A	C	A	T	G	T	T	A	C	C	T	T	C	T	C	A	A
carBeU2657PL	37545	1641	0.0938452	11	21	57	11	31	C	A	A	A	G	A	A	G	T	T	A	T	C	C	C	G	C	C	G	T
ldhAeU398SF	1418005	6931	0.0923388	14	34	58	18	31	C	C	G	T	G	A	C	G	C	T	A	A	C	T	T	C	T	C	T	C
poxBeU1332HH	914624	7196	0.0889383	14	24	56	19	32	C	G	A	T	G	A	C	G	C	T	A	T	T	T	T	C	A	C	C	T
cydAeU979LL	731097	6710	0.0886736	24	37	38	8	12	G	G	A	T	G	A	A	G	G	C	G	T	A	C	T	C	T	C	T	G
ybaQeU175LL	477438	1078	0.0881262	14	24	57	21	40	C	T	G	A	G	A	T	G	G	C	A	T	T	T	C	G	T	C	T	G
argSeU1523TI	1907502	502	0.0876494	11	31	49	20	16	G	T	T	T	G	A	A	G	A	A	A	C	C	C	T	C	A	C	C	G
dosPeU786PP	1520277	913	0.0876232	11	25	63	17	33	A	C	T	G	G	G	C	G	T	C	A	T	C	T	T	C	C	C	A	C
yfaYeU1040AV	2252768	456	0.0855263	11	35	59	18	25	G	C	C	A	G	A	C	G	G	C	A	C	T	T	T	C	G	C	T	C
yafCeU374SL	233435	413	0.0823245	9	34	68	28	14	T	C	C	G	G	A	A	G	T	C	A	C	T	T	T	G	T	C	G	C
trmAeU-as	4071818	402	0.0820896	7	26	61	19	20	G	T	G	G	G	A	A	G	T	C	A	T	C	A	T	C	T	C	T	T
srlBeU237RR	2667564	476	0.0777311	27	14	40	47	17	G	C	G	G	A	A	G	A	C	A	A	C	C	T	T	C	G	C	G	A
gndeU633SS	1996438	3628	0.0769019	16	26	39	32	14	G	G	T	G	G	C	T	T	G	A	A	C	C	T	T	T	C	C	A	A
ettAeU1583TI	4546294	960	0.075	25	53	56	20	21	C	T	T	C	G	A	A	G	G	T	A	A	C	T	T	T	A	C	T	G
yeeYeU311PL	1984192	844	0.0722749	16	19	56	23	25	C	G	T	G	G	A	C	G	A	C	A	C	C	T	T	C	C	C	T	T
alaCeU311TI	2375870	2473	0.0699555	8	34	57	11	23	A	T	C	A	G	A	A	G	C	C	A	T	C	G	T	C	A	C	T	A
ftsKeU41TI	938320	3988	0.0669509	21	21	58	15	22	C	A	A	A	G	A	A	G	T	C	A	C	A	T	T	G	A	C	A	A
nadAeU-as	740583	479	0.0647182	13	26	36	17	55	C	A	G	A	C	G	T	T	T	T	A	T	C	T	T	C	T	C	G	C
tigeU653PL	423469	6824	0.0630129	29	18	59	14	18	C	A	T	C	G	A	C	G	T	G	A	C	C	T	T	C	C	C	G	G
phoHeU84VV	1089358	8803	0.0616835	12	25	67	17	21	T	C	C	G	G	T	A	G	T	C	A	T	C	T	C	G	T	C	A	C
ycjXeU942HH	1371425	32140	0.0615744	24	26	18	31	55	C	T	G	A	T	G	C	A	A	A	G	T	T	T	T	C	A	C	T	A
plsXeU1119TT	1151306	4959	0.0600928	24	22	52	5	32	A	A	G	T	G	A	C	G	G	T	A	T	A	T	A	A	C	C	G	A
aspCeU1046SF	989754	11523	0.0590124	9	26	55	26	18	A	C	A	G	A	A	C	G	G	C	A	T	G	T	T	C	T	C	C	T
pckeU1217SF	3394414	10544	0.0580666	19	20	37	50	9	A	C	C	G	A	C	G	C	C	A	A	C	C	T	T	C	T	C	C	G
folEeU230SF	2138322	2303	0.0555797	20	22	56	24	34	T	G	T	C	G	A	T	G	A	A	A	T	T	T	T	C	T	C	C	G
bluFeU1187SF	1202448	1766	0.0515289	16	34	50	25	21	A	T	T	G	A	A	T	G	G	T	A	T	C	C	C	T	T	C	C	A
pnpeU1511AV	3178157	9619	0.047926	22	26	64	15	37	C	C	G	C	G	A	C	G	G	T	A	T	C	T	C	T	G	C	A	C
tyrUeU155SF	4083677	9213	0.0466732	24	26	49	8	24	G	A	A	T	G	A	A	G	A	G	A	G	C	T	T	C	T	C	T	C
gntKeU126LL	3440616	4781	0.046643	31	20	45	46	19	C	T	T	G	A	T	G	G	C	G	A	T	T	T	C	C	T	C	C	A
sthAeU1043TI	4068049	2875	0.0438261	21	27	53	7	29	G	A	T	T	G	A	A	G	A	T	A	T	C	C	C	T	A	C	C	G
metGeU440PL	2089602	8336	0.0418666	13	31	48	26	16	T	G	T	G	A	A	A	G	G	C	A	C	C	T	G	C	C	C	G	A
1eU797PL	751217	4957	0.0402691	18	25	57	16	24	G	C	T	G	G	C	T	G	G	C	A	T	C	T	C	T	C	C	G	A
argIeU131TI	4389678	403	0.0397022	20	32	43	10	17	A	G	A	A	G	A	A	G	C	C	A	A	A	C	T	C	A	C	T	G
pgkeU175HY	2903306	12168	0.039119	13	40	50	7	27	A	A	G	T	G	A	T	G	G	T	A	A	C	T	T	C	C	C	A	C
pntAeU1040TI	1622061	2418	0.0359801	6	40	42	13	21	G	A	A	A	G	A	C	G	G	C	A	A	T	A	T	C	A	C	T	G
araCeU141LL	73332	1643	0.0346926	28	22	56	29	35	A	T	G	A	A	A	G	G	T	T	A	T	A	T	T	C	T	C	A	A
ispGeU887TI	2505398	2152	0.0329926	7	28	57	23	30	C	C	T	G	G	A	A	G	A	T	A	T	C	A	T	C	A	C	T	C
bluReU277RC	1201942	1161	0.0318691	23	27	56	14	13	A	G	A	T	G	A	T	G	T	C	A	A	T	T	C	T	T	C	G	T
ligAeU440SF	2402124	1225	0.0310204	10	22	50	19	41	C	G	G	G	G	A	A	G	A	T	A	T	C	A	C	G	T	C	T	A
gmhAeU305SF	248421	3152	0.0301396	18	30	52	25	37	T	T	T	C	A	A	T	G	A	T	A	T	T	T	T	C	T	C	C	C
yceIeU179TI	1120865	1365	0.0285714	24	40	61	21	20	T	T	T	C	G	A	C	G	G	T	A	C	T	T	T	T	A	C	C	T
sseAeU297FF	2517270	2310	0.0272727	27	19	58	48	17	G	A	C	G	A	A	G	G	T	A	A	T	C	T	T	T	T	C	T	C
ea8.5eU179PL	754598	2481	0.0270052	24	29	52	7	27	T	A	A	T	G	A	A	G	A	C	A	A	A	T	C	C	C	C	A	T
gcvTeU938TI	2880589	14321	0.0255569	5	41	52	14	15	G	C	A	T	G	A	A	G	G	C	A	T	T	A	T	C	A	C	C	A
ecnBeU32SF	4283660	451	0.0221729	34	30	55	11	18	A	A	T	T	G	C	A	G	C	G	A	T	C	T	T	T	T	C	T	G
poxBeU1130SF	914422	3662	0.0193883	38	20	44	28	41	T	T	G	A	T	G	G	G	C	G	A	T	T	T	C	C	T	C	T	C
hcaReU-as	2534305	1402	0.0192582	27	40	40	38	40	A	C	C	A	C	G	G	C	G	A	A	T	T	T	T	T	T	C	C	T
rpsAeU1517TI	968601	20034	0.0190177	23	38	51	7	14	A	G	T	T	G	A	A	G	C	T	A	A	A	T	T	C	A	C	C	G
argTeU239TI	2315058	4780	0.0167364	12	26	52	26	30	T	A	A	A	A	A	A	G	C	C	A	T	T	T	T	C	A	C	T	T
hnseU215PL	1280500	38667	0.0148987	8	35	48	16	23	C	G	C	T	G	A	C	G	G	T	A	T	T	G	A	C	C	C	G	A
argTeU-14	2314806	2612	0.0106207	31	17	39	22	18	T	G	A	C	G	C	G	C	T	G	A	T	C	C	C	C	T	C	A	C
purEeU10RC+2	522178	188	0.420213	20	19	20	39	39	T	A	A	G	A	C	G	C	A	T	G	T	C	T	T	C	C	C	G	C
flhCeU520Q*+1	1923243	467	0.267666	19	15	24	56	20	A	A	A	G	A	C	G	T	A	A	A	C	T	T	T	C	C	C	A	G
yeeJeU4338YY+1	1954347	132	0.265152	24	20	43	56	25	C	A	C	G	A	C	G	G	C	A	A	T	T	T	T	T	A	C	G	C
dacAeU1161FF+1	623165	2234	0.13966	25	10	55	60	24	C	C	G	G	A	A	G	G	T	A	A	C	T	T	C	T	T	C	G	G
ybjDeU1099HY+1	922274	483	0.0910973	24	28	36	38	31	G	C	C	G	A	C	G	C	A	T	A	T	C	C	T	T	T	C	A	C
uspAeU442LF+2	3502937	6239	0.089758	20	30	34	26	39	A	A	G	A	A	G	A	A	T	A	A	T	C	T	T	C	C	C	T	C
frdAeU1647LL+1	4287748	373	0.0831099	21	18	32	55	10	G	A	C	G	A	C	G	T	C	A	A	C	T	T	C	C	T	C	A	A
ydcIeU-as+1	1449130	446	0.0627803	27	42	25	43	27	A	A	A	C	A	G	A	C	T	A	T	T	T	T	T	T	T	C	C	A
rrlDeU-as+2	3287821	343	0.0524781	18	23	8	21	29	C	G	A	A	T	C	A	C	A	C	T	G	G	G	T	T	T	C	C	C
yfcFeU45FF+1	2307694	247	0.0404858	25	21	37	52	14	T	C	A	G	A	T	G	C	C	C	A	C	T	T	T	T	T	C	T	C
yggEeU-as+1	2898693	374	0.040107	28	41	20	23	52	G	A	G	C	T	G	A	T	A	T	C	T	T	T	T	T	T	C	G	C
treAeU798LL+1	1234727	907	0.0363837	19	16	34	55	26	C	A	G	G	A	T	G	G	T	A	C	C	C	T	T	C	T	C	A	A
ribBeU23SF+1	3051881	7764	0.0359351	25	15	32	60	18	T	C	A	G	A	C	G	C	T	A	C	T	T	T	C	C	T	C	T	T
mipAeU82LL+1	1810768	3661	0.0267686	21	24	27	55	53	C	T	G	A	A	G	G	T	A	A	A	T	T	T	T	C	C	C	T	G

## Sheet: 2.2 PPR56|S-4TN>TD
				Match scores					Target position
				-2	-1	0	+1	+2	-17	-16	-15	-14	-13	-12	-11	-10	-9	-8	-7	-6	-5	-4	-3	-2	-1	E	1	2
									L	S	P	L	S	P	L	S	P	L	S	P	L	S				D
				Av.	Av.	Av.	Av.	Av.	V	N	N	M	T	T	V	T	N	L	T	N	V	N				I				Legend	T/S	T/S	N	N	N	5` aa
				20.3324	24.9781	40.8819	21.0437	25.3761	N	S	N	D	D	N	D	D	D	D	D	D	D	D				T					N/S	D	N	S	D	Last aa
						A			0	1	0	1	0	8	1	0	0	0	0	0	0	0	0	0	0	0	2	0			A	A	A	A	A	Nucleotide preference
						C			0	6	3	0	0	0	1	0	3	1	0	3	2	0	1	0	0	0	0	0			C	C	C	C	C
						G			0	0	0	1	8	0	0	10	1	0	10	0	0	0	0	0	0	0	0	0			G	G	G	G	G
						T			2	3	3	0	0	0	0	0	6	1	0	6	0	6	1	2	2	0	0	2			T	T	T	T	T
				19	31	63	24	12	t	t	t	g	g	a	a	g	t	c	a	c	c	t	t	t	t	C	A	T	nad3eU230SL
				22	28	59	8	40	t	a	t	a	g	a	c	g	g	t	a	t	c	t	c	t	t	C	A	T	nad4eU272SL
Name	Pos	Cov	Editing
folDeU-5	526833	935	0.781818	9	33	43	10	37	A	A	C	A	G	A	T	G	G	A	A	T	C	C	T	C	T	C	T	C
3810eU116SL	3891264	57	0.701754	5	30	48	9	37	G	A	A	A	G	A	T	G	G	T	G	C	C	G	T	C	T	C	G	G
ccmFeU118RC	2188437	148	0.581081	15	30	59	9	36	G	C	A	T	G	A	T	G	G	C	G	T	C	T	T	C	C	C	G	C
uhpBeU19RC	3738485	110	0.563636	10	25	54	16	31	T	G	A	A	G	A	C	G	T	T	G	T	T	C	T	C	C	C	G	C
aereU10HY	3085149	71	0.535211	17	31	55	12	26	A	C	G	C	G	A	A	C	A	T	G	T	C	T	T	C	T	C	A	T
ydhJeU333LL	1666792	451	0.525499	15	22	51	7	16	A	A	T	C	G	T	C	G	T	C	G	T	C	A	T	C	T	C	T	C
yrbGeU170SL	3208944	1074	0.51676	6	32	55	11	25	A	C	C	A	G	A	A	G	T	C	A	T	C	G	T	C	T	C	G	C
cydCeU980PL	933272	774	0.5	15	28	56	22	9	A	C	C	G	G	A	A	G	T	C	A	C	C	T	T	C	C	C	T	G
folPeU476AV	3192935	614	0.456026	21	23	60	11	21	G	T	A	T	G	A	C	G	A	T	G	T	C	T	T	T	G	C	A	G
truBeU199Q*	3181078	6045	0.444003	17	19	53	13	23	A	A	G	C	G	A	C	G	A	A	G	T	T	T	T	C	C	C	A	G
yedZeU589LF	1946218	58	0.424862	25	27	60	17	21	A	T	A	A	G	A	A	G	T	T	G	C	G	T	T	C	C	C	T	T
narVeU67LF	1492232	92	0.423913	24	35	57	21	43	G	T	G	C	G	A	C	G	G	T	G	T	T	T	T	T	C	C	T	C
yfiEeU103HY	2581818	144	0.423611	27	35	60	8	31	A	A	T	C	G	A	C	G	G	T	G	A	C	T	T	T	T	C	A	T
metAeU-as	4122228	102	0.421569	6	27	62	10	39	A	C	G	A	G	A	A	G	T	T	G	T	C	A	T	C	A	C	A	A
yncDeU784Q*	1476345	197	0.42132	12	28	53	12	18	A	A	T	G	G	A	A	G	G	C	G	A	A	T	C	C	A	C	A	A
mrcAeU1922SF	3385170	67	0.41791	5	20	52	19	27	T	G	A	A	G	A	T	G	T	C	G	C	T	A	T	C	T	C	C	C
plaPeU965PL	1982342	405	0.414815	25	26	60	12	37	T	C	G	T	G	A	C	G	G	C	G	T	G	T	T	C	C	C	G	A
758eU620TM	768330	264	0.382576	18	41	67	19	24	G	T	C	T	G	A	A	G	T	T	G	T	T	T	T	T	A	C	G	T
yegHeU419SL	2037327	585	0.381197	12	24	58	26	20	A	C	T	G	G	A	C	G	C	C	A	T	T	T	T	C	T	C	A	C
yqeAeU833SL	2843155	45	0.377778	11	26	55	14	9	A	G	T	G	G	A	A	G	C	T	G	C	C	G	C	C	T	C	G	T
yeaPeU592LF	1822683	85	0.376471	19	24	56	18	32	T	G	A	C	G	A	C	G	C	T	G	T	T	T	T	C	C	C	T	C
oppCeU806PL	1290231	1297	0.371627	26	13	48	39	15	C	T	C	G	A	T	G	G	A	A	G	T	C	T	C	T	C	C	A	T
4299eU-as	4418668	30	0.366667	13	22	54	7	19	T	G	T	T	G	A	A	G	A	C	G	T	C	A	C	C	A	C	A	C
4301eU119PL	4420917	54	0.351852	19	19	52	15	25	C	T	T	T	G	C	C	G	C	C	G	T	A	T	T	C	C	C	G	G
speEeU470SF	138799	2425	0.330309	10	27	48	20	27	C	T	T	T	G	A	T	G	T	C	A	T	T	A	T	C	T	C	C	G
mdaBeU260TI	3040226	137	0.321168	17	20	56	8	31	T	A	T	T	G	A	T	G	A	T	G	T	A	T	T	C	A	C	C	G
bolAeU348SS	422503	238	0.319328	18	38	49	15	28	A	A	C	T	G	T	C	G	G	C	G	C	T	T	T	T	C	C	A	G
nlpIeU472Q*	3176952	3816	0.316881	12	41	53	15	32	A	T	C	T	G	C	T	G	G	C	G	T	T	T	T	A	T	C	A	A
ftsIeU668SF	94885	5978	0.315156	27	32	49	16	19	A	A	T	T	G	A	A	G	A	T	A	T	T	T	C	T	T	C	T	A
yjcEeU1139SF	4188528	112	0.3125	20	35	52	21	36	T	C	T	G	G	C	C	G	G	T	G	T	G	C	T	C	T	C	T	A
pbpCeU221PL	2511585	186	0.311828	29	28	59	12	22	A	A	T	C	G	A	A	G	A	T	G	T	T	T	C	T	C	C	A	C
pyrCeU299TI	1124879	375	0.309333	27	33	55	11	34	T	A	A	C	G	A	A	G	G	C	G	T	G	T	T	C	A	C	C	G
yjjGeU754Q*	4527774	69	0.304348	17	18	59	16	20	G	C	G	C	G	A	T	G	C	C	G	C	T	T	A	C	T	C	A	A
rimOeU746PL	861209	191	0.298429	7	19	55	15	20	T	G	T	G	G	A	C	G	A	C	G	T	C	A	T	C	C	C	A	C
cobSeU278SF	1970093	1234	0.295786	21	28	58	19	46	C	T	G	T	G	A	T	G	G	C	G	T	A	T	T	T	T	C	T	G
sthAeU476TI	4068616	1004	0.290837	13	26	55	13	34	A	A	C	A	G	A	T	G	T	T	G	A	T	T	T	C	A	C	C	C
fhuDeU58PS	173475	200	0.29	18	34	50	20	37	C	G	G	C	G	A	T	G	G	C	G	C	T	T	T	C	T	C	C	G
kbleU554SL	3661199	11042	0.28464	26	39	59	11	42	C	A	C	C	G	A	T	G	G	T	G	T	G	T	T	C	T	C	A	A
yqjFeU287SL	3117147	537	0.283054	7	39	54	7	29	T	G	C	T	G	A	A	G	G	C	G	T	C	A	A	C	T	C	G	C
acnBeU896SF	135315	6173	0.276365	15	32	53	8	13	A	A	T	C	G	A	A	G	T	C	G	A	C	G	T	C	T	C	T	A
sufABeU902SL	1707900	3541	0.275628	6	29	47	13	18	C	G	A	A	G	A	A	G	A	C	G	C	C	A	T	C	T	C	G	A
pyrHeU515TI	195212	736	0.274457	32	27	57	8	30	A	G	T	T	G	A	C	G	G	C	G	T	G	T	T	T	A	C	C	G
yeiEeU770PL	2143748	206	0.271845	19	27	49	13	22	A	A	G	T	G	A	A	G	T	T	G	C	G	G	T	C	C	C	T	C
manAeU971SL	1634743	1999	0.264132	13	25	47	16	22	G	G	A	T	G	A	T	T	T	T	G	C	C	T	T	C	T	C	G	C
ilvGeU545PL	3841344	10168	0.261998	29	27	46	26	7	A	A	A	C	G	A	A	G	T	G	A	C	T	T	T	C	C	C	A	C
nlpAeU640PS	3727721	69	0.26087	31	34	44	23	35	A	G	C	A	G	A	C	A	G	G	G	C	T	T	T	C	T	C	C	G
hemGeU476TI	3941896	293	0.259386	20	20	62	13	29	C	A	A	A	G	A	A	G	T	T	G	T	C	T	A	T	A	C	C	G
glgCeU1221FF	3431949	2726	0.252384	19	21	57	5	10	G	A	T	T	G	A	A	G	A	A	G	C	C	T	C	C	G	C	A	T
yiaJeU292LL	3604393	60	0.25	15	26	49	9	45	A	G	A	A	G	G	C	G	C	T	G	T	C	T	T	C	G	C	T	G
yceDeU244HY	1149604	11324	0.246114	11	21	66	24	25	G	C	G	G	G	A	A	G	C	C	G	T	T	T	A	C	T	C	A	T
matPeU415LL	1023988	98	0.244898	27	28	38	13	29	C	G	A	A	T	A	A	A	A	T	G	T	C	T	T	C	T	C	T	G
rarAeU407TI	943491	2936	0.241485	7	27	40	14	36	T	G	A	A	G	A	C	G	G	C	A	C	C	A	T	C	A	C	T	T
tufBeU659SF	4084653	2547	0.241068	19	31	57	5	20	G	A	T	C	G	A	A	G	A	C	G	T	A	T	T	C	T	C	C	A
yahKeU674SL	313185	54	0.240741	7	28	54	16	23	C	G	A	T	G	A	A	G	T	T	G	T	T	A	A	C	T	C	A	C
yeeJeU4292PL	1954301	50	0.24	21	28	47	4	34	A	A	G	T	G	A	A	G	G	C	G	T	G	A	C	C	C	C	C	A
arnAeU242SF	2258454	31158	0.239329	24	25	59	27	33	G	C	C	A	G	A	T	G	T	G	A	T	T	T	T	C	T	C	T	T
fhuAeU671SF	170997	633	0.238547	19	27	57	15	30	T	G	A	T	G	A	C	G	G	C	G	T	T	T	A	C	T	C	T	T
1546eU280Q*	1567607	607	0.23229	24	28	63	11	21	A	C	A	T	T	A	A	G	T	T	G	T	C	T	C	T	T	C	A	A
ddlAeU311PL	365238	1568	0.23023	13	24	50	20	27	G	G	T	G	G	A	T	G	T	C	A	T	T	T	T	C	C	C	G	A
tufAeU659SF	3330272	3463	0.227647	19	31	57	5	20	G	A	T	C	G	A	A	G	A	C	G	T	A	T	T	C	T	C	C	A
dtpAeU458TI	1658422	988	0.225709	11	31	61	21	28	T	C	T	G	G	A	C	G	G	T	G	C	A	T	T	C	A	C	C	A
ydgHeU452SF	1624075	1029	0.22449	12	39	50	24	22	A	G	C	G	A	A	A	G	G	T	G	C	C	T	A	C	T	C	T	T
patAeU959SL	3086534	134	0.223881	42	30	60	23	20	C	A	C	T	G	A	A	G	A	G	G	T	G	T	T	T	T	C	A	G
insGeU449PL	4413240	67	0.223881	17	15	52	9	13	G	A	A	C	G	A	T	G	C	A	G	C	C	T	T	C	C	C	C	C
tilSeU872PL	216045	162	0.222222	15	19	59	17	23	G	C	G	G	G	A	A	G	A	T	G	C	C	T	C	C	C	C	C	T
entBeU844RC	589024	302	0.218543	9	33	39	24	13	G	G	T	G	G	A	A	G	C	T	A	C	T	C	T	C	C	C	G	C
pabBeU16PS	1840547	97	0.216495	8	31	49	14	22	T	G	A	T	G	A	A	G	A	C	G	T	T	A	T	C	T	C	C	C
yjtDeU221TI	4558463	111	0.216216	16	23	56	21	21	A	C	A	C	G	A	T	G	T	C	G	A	T	T	T	C	A	C	T	G
yneJeU655HY	1564031	117	0.213675	11	24	60	10	49	A	T	G	A	G	A	T	G	G	A	G	T	C	T	T	A	T	C	A	C
fnreU157Q*	1384538	2883	0.213319	19	21	58	16	6	A	G	C	G	G	A	A	G	A	A	G	C	C	T	A	T	T	C	A	G
tmcAeU1721SF	2458628	57	0.210526	24	22	54	14	22	A	A	A	C	G	A	T	G	C	C	G	T	C	C	T	T	T	C	T	G
dosCeU1250SL	1521359	1069	0.210477	17	25	44	22	19	C	G	A	G	G	A	T	A	T	T	G	C	C	C	T	C	T	C	A	C
insL-5eU-as	2719316	48	0.208333	6	14	50	14	18	C	G	A	A	G	A	A	G	T	A	G	C	C	A	C	C	A	C	G	C
argCeU686TI	4063987	9750	0.206256	11	26	54	9	26	T	G	C	T	G	A	C	G	T	T	A	T	C	T	T	C	A	C	C	C
tamAeU1280SF	4355783	215	0.204651	12	29	59	21	25	C	T	C	A	G	A	T	G	T	C	G	A	T	T	T	C	T	C	C	G
arcBeU614SL	3220912	55	0.2	13	25	54	13	22	A	C	C	T	G	C	T	G	A	T	G	T	T	T	A	C	T	C	A	C
bcsAeU2276PL	3554149	221	0.19457	11	25	50	22	16	G	C	A	G	G	A	A	T	A	C	G	T	C	T	T	C	C	C	G	A
ydgHeU200SF	1623823	608	0.192434	11	34	53	10	30	T	A	A	A	G	A	A	G	G	T	G	C	C	G	C	C	T	C	T	T
arnAeU1163PL	2259375	11674	0.191738	13	20	61	11	29	A	T	G	T	G	A	T	G	T	C	G	T	C	T	T	G	C	C	G	C
dosPeU1211PL	1519991	523	0.191205	25	22	50	23	20	C	G	A	C	A	A	A	G	C	C	G	T	C	T	C	T	C	C	C	G
exoXeU206PL	1872049	980	0.187755	22	28	51	4	17	G	A	T	T	G	A	A	G	A	T	G	T	G	A	T	C	C	C	A	C
chbGeU287PL	1761262	129	0.186047	12	30	49	15	26	A	G	A	A	G	A	A	G	A	T	G	C	T	T	T	A	C	C	G	C
yfcPeU268Q*	2337646	108	0.185185	24	36	57	27	24	A	C	T	G	T	A	A	G	G	G	G	T	C	T	T	C	A	C	A	A
sbcCeU463Q*	380693	66	0.181818	18	28	58	17	23	G	T	T	C	G	A	T	G	C	T	G	C	T	T	T	C	G	C	A	G
trkAeU1115SL	3298802	149	0.181208	16	34	55	11	36	T	A	T	T	G	T	T	G	G	T	G	T	T	T	C	C	T	C	A	T
xylEeU-357	4149983	67	0.179104	8	26	56	18	36	T	A	A	A	G	A	T	G	T	T	G	T	T	C	T	G	C	C	A	A
ydcPeU407TM	1461250	176	0.176136	13	38	58	17	25	C	T	C	T	G	A	T	G	T	T	G	G	C	T	T	C	A	C	G	C
3633eU144TT	3715014	80	0.175	31	23	39	36	29	C	C	T	G	A	T	G	A	G	C	G	T	C	T	C	A	C	C	A	C
rnhBeU464PL	207799	2658	0.174567	22	24	56	22	29	G	C	T	G	G	A	T	A	T	T	G	T	T	T	T	C	C	C	G	C
deaDeU1105PS	3175255	2671	0.174466	19	27	56	16	15	C	T	A	T	G	A	A	G	C	T	G	A	C	T	A	T	T	C	C	G
fabBeU1037SF	2327822	7374	0.17304	12	24	54	21	18	A	C	A	G	G	A	A	G	C	T	A	T	C	T	A	C	T	C	T	C
metHeU1249LF	4132447	1231	0.17303	36	29	52	18	38	C	G	G	C	G	A	T	G	G	T	G	C	G	T	T	T	T	C	T	C
gyrAeU350AV	2229432	2961	0.172915	24	24	54	11	31	C	A	T	C	G	A	C	G	G	C	G	A	C	T	C	T	G	C	G	G
yidEeU959SL	3754111	1773	0.172589	7	28	56	21	21	C	T	A	T	G	A	C	G	T	T	G	T	T	A	T	C	T	C	G	C
aspAeU446PL	4274041	8941	0.171765	15	30	52	15	21	A	C	T	T	G	A	C	G	A	T	A	T	T	T	T	C	T	C	C	G
yiiSeU242TI	4021130	70	0.171429	25	20	62	21	14	G	C	T	T	G	A	T	G	C	G	G	C	C	T	T	C	A	C	C	T
gltBeU883PS	3224014	1277	0.16993	18	17	66	22	23	T	C	C	A	G	A	C	G	C	C	G	C	T	T	A	T	C	C	C	T
artJeU257SF	905023	354	0.169492	10	19	53	10	15	A	T	A	T	G	A	C	G	C	C	G	T	A	A	T	C	T	C	C	G
efeBeU490PS	1088148	408	0.169118	30	12	50	11	28	A	G	A	A	G	A	T	G	A	C	G	C	G	T	T	T	C	C	C	C
priAeU223HY	4034511	83	0.168675	10	30	51	13	47	G	T	G	A	G	C	C	G	G	T	G	T	T	T	A	C	T	C	A	C
crreU128AV	2408348	9523	0.167909	17	23	68	27	23	G	C	C	G	G	A	T	G	T	C	G	T	T	T	T	T	G	C	G	G
yejAeU1154TI	2168366	84	0.166667	14	24	48	19	16	A	C	C	G	T	C	A	G	A	A	G	T	C	T	T	C	A	C	A	C
pstSeU65SF	3799870	2166	0.165743	23	37	51	10	13	G	T	C	T	G	A	A	A	C	T	G	C	C	T	T	C	A	C	A	G
ybhFeU20TM	812954	793	0.163934	7	23	48	14	24	G	A	A	T	G	A	T	G	C	C	G	T	T	A	T	C	A	C	G	C
acrDeU1966Q*	2454049	507	0.163708	20	34	54	16	28	C	A	A	C	G	A	A	G	G	C	G	T	T	T	A	A	C	C	A	A
ibsEeU-as	3061133	1044	0.162835	24	34	34	28	34	C	C	C	G	C	G	C	A	A	T	G	C	T	T	T	C	C	C	A	G
mscKeU824PL	456405	118	0.161017	17	17	63	16	18	G	C	A	G	G	A	A	G	C	C	G	T	C	T	C	C	C	C	G	G
ydePeU1766PL	1540202	150	0.16	25	29	54	12	19	C	A	T	T	G	A	A	G	C	T	G	T	G	C	T	G	C	C	A	G
gyrBeU1862SF	3767523	16441	0.158567	14	23	53	14	33	A	T	A	A	G	A	T	G	C	T	C	T	C	T	T	C	T	C	A	G
hflDeU583RC	1195416	716	0.157821	13	28	44	22	44	T	G	C	A	A	C	T	G	A	T	G	T	T	T	T	C	T	C	G	T
lacZeU1675Q*	335395	7305	0.155784	9	31	54	16	32	T	T	T	T	G	A	T	G	G	C	G	T	T	A	A	C	T	C	G	G
smpBeU587PL	2621884	65	0.153846	5	25	50	21	29	C	A	C	A	A	A	T	G	T	T	G	C	C	A	T	C	C	C	A	T
ytfJeU503TI	4350899	164	0.152439	29	22	46	24	35	C	A	A	A	G	A	C	G	G	G	G	C	G	C	T	C	A	C	A	C
3567eU2336TI	3643761	146	0.150685	30	33	60	10	36	T	A	C	T	G	A	C	G	G	T	G	T	G	T	T	T	A	C	C	G
amneU1349SF	1961556	737	0.149254	15	43	52	23	24	T	T	A	T	G	A	A	G	G	C	G	C	T	A	T	T	T	C	C	G
cyaAeU2001SS	3883423	1486	0.148048	18	29	47	34	32	A	T	T	G	A	A	C	T	G	C	G	T	C	T	T	T	C	C	A	G
ptsIeU589LL	2407041	3241	0.146251	28	28	45	21	30	C	T	A	T	C	A	T	G	G	C	G	C	G	T	T	C	T	C	T	G
cbleU-as	1965238	124	0.145161	11	36	58	14	22	C	G	C	T	G	A	A	G	T	T	G	T	C	C	T	C	G	C	T	T
purLeU3430LL	2557937	83	0.144578	14	16	61	10	34	G	C	C	A	G	A	T	G	A	T	G	T	C	T	A	A	C	C	T	G
ispEeU660RR	1250366	147	0.142857	19	29	48	14	30	G	C	A	A	G	A	A	A	A	C	G	T	T	T	T	C	G	C	G	A
argHeU1268PL	4066418	1361	0.141807	25	27	56	11	22	T	G	A	C	G	A	A	G	A	T	G	T	C	T	A	T	C	C	G	A
aroFeU83PL	2607582	953	0.141658	27	22	58	46	11	A	C	T	G	A	A	G	G	C	C	G	C	T	T	T	T	C	C	A	T
treCeU1598PL	4374754	149	0.14094	21	18	54	15	7	C	T	A	C	G	A	A	G	A	A	G	C	C	T	C	A	C	C	A	C
fumCeU269PL	1631352	5229	0.140753	23	30	55	21	24	T	T	C	C	A	A	C	G	A	T	G	T	C	T	T	T	C	C	G	A
recCeU2057PL	2798652	259	0.138996	24	25	56	14	29	G	A	A	C	G	A	C	G	G	C	G	T	T	T	A	T	C	C	A	C
trmAeU-232	4071803	180	0.138889	11	17	50	9	37	A	A	G	A	G	A	T	G	A	T	G	A	C	T	T	C	C	C	A	C
glyAeU641PL	2550672	1824	0.138158	14	29	49	8	35	T	G	C	T	G	C	T	G	G	C	G	T	C	T	A	C	C	C	G	A
lysCeU20SF	4140585	247	0.137652	17	44	49	15	18	G	T	C	T	G	A	A	A	T	T	G	T	T	G	T	C	T	C	C	A
yihFeU482AV	3951417	80	0.1375	19	18	60	12	27	A	T	T	A	G	A	T	G	T	T	G	C	C	C	C	T	G	C	A	G
ligTeU184LF	164700	336	0.136905	15	39	55	17	36	A	A	G	A	G	A	A	G	G	C	G	C	T	T	T	C	T	C	T	T
srlQeU629PL	2670408	139	0.136691	10	20	52	16	23	C	C	G	T	G	A	C	G	A	T	G	C	C	A	T	C	C	C	A	C
pgrReU-as	1378495	59	0.135593	6	31	54	10	19	G	T	C	A	G	A	A	G	C	C	G	C	A	A	T	C	C	C	A	A
yohCeU28HY	2120508	148	0.135135	29	24	59	35	23	T	C	T	G	G	A	G	A	C	T	G	T	T	T	T	C	C	C	A	T
lpxLeU911SL	1118239	391	0.132992	15	39	62	28	23	C	C	C	G	G	A	A	G	G	C	G	T	T	C	C	T	T	C	A	C
hybCeU86SL	3010338	136	0.132353	13	29	44	23	44	C	G	A	A	A	A	T	G	G	C	G	T	C	G	T	T	T	C	G	A
sufCeU569SL	1707213	1421	0.132301	20	28	49	10	32	C	G	C	C	G	A	T	G	G	C	G	T	G	A	A	C	T	C	G	C
ybjXeU-as	923820	106	0.132075	13	25	57	19	16	A	C	A	T	G	A	C	G	T	C	G	A	T	T	T	C	A	C	C	A
fbpeU528HH	4366697	1068	0.132022	32	15	62	28	24	A	C	C	G	G	A	T	G	C	G	G	T	G	T	T	C	A	C	G	C
nupCeU1031SF	2391958	1267	0.130229	8	45	45	9	26	T	G	C	T	G	A	A	G	G	C	A	T	C	A	T	C	T	C	T	G
rcsCeU2018SL	2208220	262	0.129771	5	34	47	20	23	G	A	T	G	G	A	C	G	G	C	G	A	T	A	T	C	T	C	G	G
ydcIeU280RC	1448854	316	0.129747	21	12	48	48	21	C	C	G	G	A	C	G	G	T	C	G	C	T	T	C	A	T	C	G	T
fkpAeU599PL	3336422	8368	0.129183	8	33	58	24	31	T	C	T	G	G	A	C	G	G	T	G	T	T	A	T	C	C	C	G	G
yfeHeU886LL	2400218	159	0.125786	15	30	45	16	23	G	T	A	T	G	A	T	G	G	T	G	C	T	G	C	C	C	C	T	G
yafCeU386SF	233423	160	0.125	26	12	42	30	20	T	T	T	G	T	C	G	C	T	A	G	T	C	T	C	C	T	C	C	G
cusSeU779TI	552674	193	0.124352	29	23	60	20	24	T	A	T	T	G	A	G	G	A	T	G	T	C	T	T	T	A	C	C	C
katEeU995PL	1759274	596	0.124161	17	36	43	19	33	T	G	A	A	G	C	A	G	G	C	G	A	T	T	T	T	C	C	G	G
dppAeU170SF	3569690	203	0.123153	28	20	49	13	22	C	A	C	C	T	A	T	G	A	C	G	C	C	T	C	T	T	C	C	G
zwfeU88LL	1881951	944	0.122881	13	22	40	21	34	G	T	A	A	A	T	T	G	C	T	G	C	C	T	T	C	C	C	T	G
fadBeU1136SF	3936649	1220	0.121311	15	28	49	16	28	A	C	T	G	G	C	T	G	G	C	G	T	G	A	T	C	T	C	C	A
fabIeU644PL	1336763	3654	0.119595	15	28	53	16	22	T	T	G	C	G	A	A	G	C	C	G	T	T	A	C	C	C	C	G	A
rdgBeU20AV	2927558	222	0.117117	7	30	54	20	27	G	C	A	A	A	A	A	G	T	T	G	T	C	C	T	C	G	C	A	A
sufSeU49RC	1704740	2450	0.116327	23	22	43	31	16	G	A	T	G	T	T	G	G	C	A	G	T	T	T	T	C	T	C	G	A
serVeU-142	2658753	87	0.114943	22	23	57	18	31	T	C	T	T	G	T	T	G	A	C	G	T	T	T	T	T	A	C	A	G
groLeU527TI	4278637	103384	0.114321	6	38	50	14	36	T	A	A	A	G	A	A	G	G	C	G	T	T	A	T	C	A	C	C	G
mglBeU22LL	2135226	3682	0.111896	7	37	49	15	32	A	T	A	A	G	A	A	G	G	T	G	T	T	A	A	C	C	C	T	G
ea22eU272SL	755245	376	0.109043	14	46	53	17	31	T	T	A	C	G	A	A	G	G	T	G	T	T	A	T	C	T	C	G	G
fdhDeU269SF	3992871	424	0.108491	19	18	61	26	20	C	A	T	G	G	A	T	G	T	C	G	T	T	C	C	T	T	C	C	T
cpdBeU788PL	4349137	408	0.107843	19	25	53	15	23	T	G	C	T	C	A	C	G	C	C	G	T	T	T	T	C	C	C	A	G
mugeU-as	3081394	271	0.107011	29	16	53	9	33	A	G	C	A	G	A	T	G	C	T	G	T	G	C	C	T	C	C	T	G
ycbXeU627FF	1012063	726	0.106061	19	19	58	13	34	T	G	T	A	G	C	C	G	C	T	G	T	A	T	T	T	T	C	A	C
gatCeU1349AV	2070733	264	0.106061	8	28	46	30	15	A	G	A	G	A	A	A	G	T	C	G	T	T	C	T	C	G	C	A	G
3567eU2168TI	3643593	114	0.105263	17	31	45	16	38	G	G	A	C	A	A	T	G	G	T	G	T	C	T	T	C	A	C	T	G
zitBeU225PP	743007	191	0.104712	15	23	55	12	20	T	T	T	T	C	A	C	G	T	C	G	T	C	C	T	C	C	C	A	C
recCeU1965LL	2797521	221	0.104072	13	16	56	22	17	G	C	T	G	G	A	T	G	A	C	G	A	T	T	C	C	A	C	G	T
ldtDeU461SF	986597	642	0.102804	39	16	58	23	25	A	C	G	C	G	A	C	G	T	G	G	T	G	C	T	C	T	C	T	G
yecAeU559Q*	1936203	1204	0.102159	13	18	60	19	24	A	C	T	G	G	A	T	G	G	C	G	C	A	T	C	C	G	C	A	G
mtreU869SL	3173448	147	0.102041	34	17	56	31	21	T	C	T	G	C	T	G	G	T	C	G	T	G	T	T	C	T	C	A	A
yibLeU217Q*	3640009	118	0.101695	14	31	52	12	19	T	G	A	T	G	A	A	G	A	T	G	C	C	G	T	T	T	C	A	G
tehAeU524SL	1455158	259	0.100386	15	40	50	15	38	A	G	G	C	G	C	A	G	G	C	G	T	T	T	T	C	T	C	A	T
sppAeU1370TI	1794582	193	0.0984456	16	29	61	8	38	T	A	C	T	G	A	T	G	G	T	G	T	C	T	C	A	A	C	T	T
ligAeU1214PL	2401350	557	0.0969479	21	19	62	26	34	C	C	G	T	G	A	G	G	T	T	G	T	A	T	T	C	C	C	G	A
ubiGeU74SF	2230001	146	0.0958904	12	26	58	7	11	A	T	T	T	G	A	A	G	C	C	G	T	C	G	C	C	T	C	C	C
hemDeU106PS	3879993	1690	0.0952663	13	35	46	22	40	C	A	C	T	G	A	T	T	G	A	G	T	T	T	T	C	T	C	C	G
fdoGeU1814SL	3990596	3356	0.0950536	19	26	56	7	13	G	A	A	C	G	A	A	G	T	T	G	A	C	T	C	G	T	C	G	A
polAeU560SF	3954262	3702	0.0945435	26	26	43	33	27	G	C	T	G	A	T	G	G	G	T	G	A	C	T	C	C	T	C	T	G
ssbeU530PL	4182064	424	0.0943396	15	27	50	15	19	C	T	T	T	G	A	T	G	A	T	G	A	C	A	T	T	C	C	G	T
sdaBeU323PL	2762488	245	0.0938776	34	23	56	20	5	G	C	A	T	G	A	A	G	T	G	G	A	G	T	T	C	C	C	G	G
yihXeU136Q*	3982275	294	0.0918367	12	38	51	20	47	T	G	G	G	G	G	A	G	G	C	G	T	T	T	C	A	T	C	A	G
cysDeU739RC	2715559	1321	0.0915973	28	30	57	18	28	A	A	C	G	G	A	T	G	G	T	G	C	G	T	T	T	C	C	G	T
ybjSeU-as	910491	427	0.0913349	18	21	53	40	15	C	C	A	G	G	C	G	G	C	A	G	T	T	T	T	C	T	C	G	A
rnbeU1334TM	1334741	449	0.091314	14	24	60	8	39	A	C	C	A	G	A	C	G	G	C	G	T	C	G	C	T	A	C	C	G
cpxReU46LL	4013547	319	0.0909091	14	43	44	27	24	A	C	C	G	A	G	A	G	C	T	G	A	C	T	T	C	C	C	T	A
metKeU514Q*	2918077	2148	0.0907821	17	39	40	17	24	A	A	A	G	C	C	A	G	G	T	G	A	C	T	T	T	T	C	A	G
lldDeU854SF	3649925	89	0.0898876	11	31	60	18	28	G	C	T	G	G	A	C	G	G	T	G	T	A	C	T	C	T	C	T	T
dtpBeU437TI	3503684	512	0.0898438	14	29	57	10	25	G	C	T	T	G	A	T	G	G	C	G	C	A	T	T	C	A	C	C	C
waaWeU41SF	3668360	168	0.0892857	17	37	46	19	13	T	A	C	T	G	A	A	A	T	C	G	C	T	G	T	C	T	C	T	G
freeU89SF	3933526	314	0.089172	32	22	68	28	19	A	C	C	A	G	A	C	G	C	G	G	C	C	T	T	T	T	C	T	T
cydAeU979LL	731097	6710	0.0886736	14	37	48	8	22	G	G	A	T	G	A	A	G	G	C	G	T	A	C	T	C	T	C	T	G
acuIeU588LL	3265227	136	0.0882353	25	25	44	13	18	G	G	T	G	C	T	A	G	C	C	G	T	G	T	T	C	T	C	C	C
fhuCeU398SL	173018	148	0.0878378	18	24	45	23	6	A	G	T	T	G	A	G	G	A	A	G	C	T	A	T	C	T	C	G	C
sibEeU19Q*	3061356	1464	0.0874317	21	28	56	20	30	T	G	A	C	G	C	T	G	T	T	G	T	T	T	T	T	T	C	A	A
glmSeU1267LL	3801203	366	0.0874317	23	21	58	10	27	T	G	G	C	G	A	A	G	C	T	G	T	C	T	C	G	C	C	T	G
osmFeU775Q*	2113570	241	0.0871369	28	20	57	16	23	T	G	T	T	G	A	G	G	G	A	G	T	A	T	C	C	G	C	A	A
fabZeU439RC	205382	1079	0.0871177	29	14	54	10	24	C	A	A	C	G	A	T	G	A	T	G	T	G	T	G	C	T	C	G	T
valSeU1615HY	4392462	3303	0.0868907	16	28	59	27	15	A	C	C	G	G	A	A	G	C	G	G	T	C	A	T	C	G	C	G	A
yhhJeU92SL	3489096	139	0.0863309	30	27	41	24	23	G	A	C	G	C	T	G	A	T	T	G	T	C	T	T	C	T	C	G	T
nudIeU-as	2254901	197	0.0862944	10	33	44	14	32	A	A	A	A	G	C	A	G	C	T	G	T	T	C	T	C	C	C	A	G
proSeU344TI	221274	1324	0.0861027	11	26	52	19	20	T	C	A	T	G	A	A	G	A	A	G	T	T	A	T	C	A	C	T	G
recBeU2305HY	2791979	186	0.0860215	10	36	49	13	47	A	G	G	A	G	C	A	G	G	C	G	T	T	T	T	A	T	C	A	C
trmJeU535LL	2528594	518	0.0849421	17	5	56	8	33	A	A	G	A	G	A	C	G	C	C	G	T	A	T	C	C	G	C	T	G
katGeU1895TI	4044276	1474	0.0848033	14	25	48	22	42	C	A	A	A	A	A	C	G	G	C	G	T	C	T	T	C	A	C	T	G
csdEeU-as	2782941	272	0.0845588	13	28	66	23	18	G	C	C	G	G	A	A	G	C	T	G	T	T	T	C	C	C	C	A	G
yodBeU523RC	1948037	1128	0.0833333	15	16	48	26	23	T	A	C	G	A	A	T	G	A	T	G	C	C	T	C	G	C	C	G	C
ilvGeU440SL	3841239	3079	0.0828191	20	21	65	10	18	A	T	T	C	G	A	C	G	T	T	G	C	C	T	G	C	T	C	A	G
robeU292Q*	4552320	1160	0.0827586	14	17	63	19	23	T	C	A	A	G	A	A	G	C	A	G	T	T	T	G	C	C	C	A	G
hslUeU396LL	4029275	36509	0.0814594	27	17	41	34	17	G	C	A	G	A	A	G	A	A	C	G	T	A	T	T	C	T	C	G	A
ptsNeU72HH	3215149	258	0.0813953	30	18	57	15	18	A	C	G	C	G	A	A	G	C	C	G	C	G	T	C	C	A	C	T	G
ycaReU110PL	975872	374	0.0802139	16	24	36	27	17	G	G	A	C	A	A	C	C	T	C	G	C	T	T	T	C	C	C	G	C
fadDeU685RC	1834788	264	0.0795455	20	13	55	8	23	G	C	G	C	G	A	T	G	C	T	G	A	C	T	C	A	C	C	G	C
mreBeU530SF	3261714	558	0.078853	5	25	46	14	39	T	G	A	A	G	T	T	G	C	T	G	T	T	A	T	C	T	C	C	T
baeReU520HY	2063716	508	0.0787402	19	39	41	15	18	T	G	C	T	G	A	A	A	A	C	G	C	T	C	T	C	T	C	A	C
cmkeU452SL	966742	178	0.0786517	25	17	43	12	19	T	T	T	C	C	T	T	G	A	C	G	C	C	T	C	C	T	C	G	G
fusAeU1766SF	3331350	21887	0.0775346	18	17	61	16	18	C	C	A	T	G	A	C	G	T	T	G	A	C	T	C	C	T	C	T	G
yibNeU124RC	3654181	364	0.0769231	19	18	46	28	17	T	T	T	G	T	T	G	G	C	C	G	T	C	A	T	C	C	C	A	T
ahpFeU1454AV	601036	1141	0.0753725	21	32	50	27	29	C	G	T	G	A	A	A	G	G	C	G	T	G	T	T	C	G	C	A	G
manAeU427LF	1634199	958	0.0741127	24	19	50	20	30	T	T	G	C	G	C	T	G	A	C	G	C	C	T	T	T	C	C	T	T
rnaeU614AV	604220	275	0.0727273	23	24	61	19	15	C	T	T	T	G	A	C	G	C	C	G	C	C	T	T	T	G	C	C	A
ftsKeU2566LL	940845	763	0.0720839	18	23	47	17	19	C	G	A	C	G	C	C	G	C	T	G	C	C	T	T	C	T	C	T	G
gyrBeU1393Q*	3767054	4267	0.0719475	19	35	53	20	15	G	A	C	G	G	A	A	G	C	T	G	A	C	C	T	T	T	C	T	G
ygiQeU-as	3026710	293	0.0716724	20	30	56	11	16	G	T	A	C	G	A	A	G	A	C	G	T	C	T	T	C	A	C	T	C
tatCeU641SL	3930287	876	0.0707763	23	24	48	26	25	G	C	C	G	C	C	G	G	A	T	G	T	C	T	T	C	T	C	G	C
waaQeU46HY	3674872	990	0.0707071	33	27	56	16	19	T	C	A	T	T	A	A	G	A	T	G	C	G	T	T	T	T	C	A	T
ppiCeU203SF	3849853	498	0.0702811	27	29	52	41	21	C	G	A	T	A	A	A	G	T	G	G	T	T	T	T	C	T	C	T	T
opgBeU1028SF	4516789	743	0.0699865	13	39	47	35	35	C	C	C	G	G	A	T	G	G	T	T	T	T	A	T	C	T	C	T	C
sixAeU305SL	2343833	1017	0.0698132	15	40	51	17	33	C	A	A	T	G	A	A	G	G	T	G	T	T	G	C	T	T	C	G	G
glnEeU1571TM	3063037	1191	0.0696893	10	24	44	12	29	A	A	G	C	G	A	T	G	G	C	G	C	T	G	A	C	C	C	G	T
lepBeU286LL	2571235	561	0.0695187	18	27	56	22	17	A	A	T	G	G	A	A	T	T	C	G	T	C	T	T	T	C	C	G	A
prmBeU157LF	2335537	577	0.0693241	14	36	50	10	34	A	G	C	T	G	G	T	G	T	T	G	C	C	T	T	C	G	C	T	C
amneU752SF	1960959	665	0.0691729	14	27	57	11	17	G	C	C	A	G	A	A	G	A	A	G	C	C	A	T	T	T	C	C	G
uvrBeU481LF	797999	232	0.0689655	15	18	52	20	32	T	C	A	A	G	A	T	G	A	T	G	C	T	C	C	A	T	C	T	C
thiKeU114LL	1165940	470	0.0680851	19	31	52	32	28	A	G	T	G	G	C	G	G	G	A	G	T	T	T	T	C	T	C	A	T
cyoBeU416PL	417908	1884	0.0674098	23	19	62	12	27	G	C	G	T	G	A	C	G	T	T	G	C	G	T	T	C	C	C	G	T
ycaOeU1025PL	960698	241	0.06639	18	14	57	24	13	G	C	A	G	G	A	T	G	C	C	G	A	T	T	A	T	C	C	G	T
qmcAeU661Q*	484260	534	0.0655431	15	35	55	15	43	G	T	C	A	G	T	C	G	G	C	G	T	T	T	T	T	A	C	A	G
cobTeU-as	1968565	463	0.0647948	13	27	64	10	22	A	T	C	A	G	A	A	G	T	C	G	T	A	T	T	C	C	C	C	G
yccAeU148PS	1036360	2120	0.0646226	8	28	53	10	19	T	G	C	T	G	A	T	G	C	T	G	C	C	A	T	C	T	C	C	G
craeU553LF	91385	202	0.0643564	13	31	60	25	43	C	C	G	A	G	A	C	G	G	T	G	C	T	T	T	A	T	C	T	T
FiieU309LL	776394	639	0.0641628	6	33	59	17	19	G	G	C	G	G	A	A	G	T	T	G	T	C	A	T	C	T	C	T	G
rlmNeU38TM	2508726	343	0.0641399	19	28	46	5	18	A	C	C	T	G	A	A	A	A	C	G	T	C	A	C	C	A	C	G	A
pfoeU1964PL	1416114	9333	0.0638594	20	34	41	41	26	G	C	A	G	A	C	G	G	G	T	G	C	C	C	T	T	T	C	A	A
carBeU1823TI	36711	426	0.0633803	22	23	56	20	18	C	C	C	G	G	A	A	A	C	C	G	T	C	T	C	C	A	C	C	G
cycAeU1118TM	4344345	176	0.0625	20	28	36	28	30	C	G	T	G	A	T	T	G	G	C	G	C	G	T	T	C	A	C	G	A
nagZeU740SF	1167401	1494	0.062249	29	29	42	29	33	T	G	A	C	G	G	C	G	T	G	A	T	T	T	T	C	T	C	T	G
glnAeU1307TI	3963426	555	0.0612613	29	38	46	7	43	A	G	C	C	G	G	T	G	G	C	G	T	G	T	T	C	A	C	T	G
argTeU45SS	2314728	373	0.0589812	28	21	54	29	13	G	C	A	G	G	A	G	A	T	T	G	C	C	T	T	C	T	C	C	G
sufSeU1053LL	1705744	712	0.0561798	17	37	46	17	24	A	C	T	T	T	C	C	G	G	T	G	C	T	T	T	C	T	C	G	T
ompAeU-169	1025311	216	0.0555556	13	29	55	16	25	G	C	C	T	G	A	C	G	G	A	G	T	T	C	A	C	A	C	T	T
ybiHeU628HY	814008	309	0.0550162	11	36	58	9	31	A	C	C	A	G	A	C	G	G	T	G	A	C	C	T	G	T	C	A	T
pheSeU969LL	1742389	2401	0.0549771	13	31	35	30	29	A	A	C	G	A	T	C	T	G	C	G	T	T	T	C	C	T	C	A	A
yibNeU36PP	3654093	728	0.0549451	12	37	50	11	29	A	A	G	T	G	A	A	G	G	T	G	A	T	T	A	C	T	C	G	T
aldAeU1205SL	1442720	489	0.0531697	17	32	55	33	9	G	C	T	G	G	A	A	G	A	G	G	C	T	A	T	C	T	C	A	A
crpeU373LL	3346093	1650	0.0527273	25	22	55	13	35	C	A	C	A	G	A	T	G	G	C	G	C	G	T	C	G	T	C	T	G
argEeU389TM	4062760	779	0.0526316	10	19	52	12	25	A	C	G	C	G	A	T	G	T	C	G	A	C	G	T	C	A	C	G	A
trpSeU538PS	3373479	235	0.0510638	25	38	54	14	26	T	G	C	C	G	G	A	G	C	C	G	T	T	T	A	T	T	C	C	G
yebZeU233SL	1870083	427	0.0491803	16	26	43	28	25	A	T	G	G	A	C	A	G	A	T	G	T	A	T	T	T	T	C	G	C
talAeU340LL	2443494	266	0.0488722	24	28	51	14	35	T	T	G	A	G	A	A	G	G	C	G	C	G	C	C	A	T	C	T	G
gntUeU392SL	3439819	537	0.0484171	15	40	46	23	29	G	A	T	T	A	G	C	G	T	T	G	C	T	T	T	C	T	C	A	A
cysPeU448PS	2415484	768	0.0481771	21	31	56	19	19	A	C	G	T	G	A	A	G	C	T	G	A	T	T	T	T	C	C	C	G
clpPeU747DD	425107	11159	0.0479434	25	23	52	28	26	C	A	A	A	G	A	A	G	A	G	G	T	T	T	T	G	A	C	C	C
relAeU386SF	2745855	987	0.047619	18	25	49	21	27	C	A	C	T	G	A	T	T	C	T	G	T	T	T	C	C	T	C	C	G
arnFeU361LL	2263426	550	0.0472727	23	26	52	16	18	G	G	T	T	G	A	T	G	C	T	G	A	T	T	T	T	C	C	T	G
sufEeU337Q*	1704223	674	0.0459941	8	26	37	21	32	A	A	A	A	A	A	T	G	G	C	G	C	T	C	A	C	C	C	A	A
corAeU718LL	3893313	438	0.0456621	19	40	54	17	32	T	C	C	A	G	A	A	G	G	T	G	A	A	C	T	T	C	C	T	G
putAeU687SS	1082478	2166	0.0452447	29	12	40	39	10	A	A	C	G	A	A	G	C	C	A	G	C	C	T	C	T	C	C	C	G
rpoBeU2588SF	4091883	9037	0.0441518	23	31	47	11	20	G	G	G	T	G	A	A	G	C	T	G	C	G	C	T	C	T	C	C	A
ysgAeU695PL	3916834	318	0.0440252	21	10	32	20	26	A	G	A	G	A	T	T	A	T	C	G	T	C	T	A	C	C	C	G	G
murCeU1453PS	105022	1250	0.044	8	24	50	6	5	A	A	C	T	G	A	A	G	C	C	G	C	A	A	A	C	T	C	C	G
mukBeU2837SF	984252	1256	0.0437898	26	8	39	14	22	A	G	A	A	G	A	T	T	A	C	G	C	G	T	A	C	T	C	T	C
opgHeU2069SL	1115498	441	0.0430839	29	27	40	17	31	G	G	C	A	C	C	G	A	T	T	G	T	C	T	T	C	T	C	G	T
lepBeU675SS	2571624	838	0.0429594	17	23	50	9	13	G	T	T	C	G	A	T	G	A	T	G	C	C	G	A	C	T	C	T	G
fabDeU473PL	1152767	1015	0.0423645	32	15	50	24	24	A	G	G	T	C	A	G	G	T	C	G	T	T	T	C	T	C	C	G	G
mdtHeU92PL	1127805	217	0.0414747	20	26	48	8	23	G	T	T	C	T	T	T	G	T	T	G	T	C	T	T	C	C	C	G	C
typAeU631Q*	3965735	3835	0.0409387	13	22	62	20	25	T	C	C	A	G	A	T	G	C	A	G	A	T	T	T	C	T	C	A	G
msrAeU510II	4353789	1006	0.0407555	23	13	35	27	19	G	A	T	G	A	T	G	A	T	C	G	T	C	A	C	A	T	C	A	C
cyoDeU251TI	415478	6989	0.040206	16	25	45	31	25	G	A	C	G	G	C	G	T	T	T	G	T	C	T	T	C	A	C	C	G
argTeU317SF	2315000	300	0.04	45	10	45	40	25	T	T	G	T	T	A	G	T	C	G	G	T	C	T	C	T	C	C	A	C
feoBeU1370SL	3402137	251	0.0398406	31	21	46	36	17	T	G	C	G	C	T	G	G	C	G	G	T	C	T	T	C	T	C	G	C
recCeU3188TM	2798744	529	0.0396975	18	38	43	16	38	A	T	C	A	G	C	C	A	G	C	G	T	T	T	T	C	T	C	G	C
msrCeU420LL	1861488	454	0.0396476	33	20	34	29	34	C	A	G	A	T	T	A	T	T	G	G	T	G	T	T	C	T	C	G	A
tsfeU563AV	194262	3664	0.0384825	17	19	61	9	20	A	C	C	A	G	A	A	G	A	C	G	T	A	T	C	C	G	C	T	G
tldDeU1217SF	3251968	314	0.0382166	18	32	41	32	36	C	G	G	C	A	A	A	T	T	C	G	T	T	T	T	C	T	C	C	A
parEeU1265AV	3041569	343	0.0379009	18	32	58	18	26	T	G	T	G	G	A	A	G	G	T	G	A	C	T	C	T	G	C	A	G
mtlAeU848TM	3636256	6048	0.0378638	20	26	42	24	36	T	A	T	G	A	C	T	G	G	C	G	T	G	T	T	C	A	C	G	C
aspAeU1373SF	4274968	508	0.0374016	14	19	45	19	22	C	A	C	T	A	A	C	G	A	C	G	C	C	T	A	C	C	C	G	A
dnaXeU1478TM	462615	351	0.037037	16	15	54	15	19	A	A	A	A	G	A	A	G	T	G	G	T	C	G	C	C	A	C	G	C
rpsGeU0SS	3333665	4900	0.0369388	15	15	54	8	28	A	T	G	C	C	A	C	G	T	C	G	T	C	G	C	G	T	C	A	T
yicCeU494AV	3683960	462	0.0367965	9	29	60	16	23	T	C	T	G	G	A	A	G	G	C	G	T	C	A	C	C	G	C	C	G
fadJeU1095LL	2345390	535	0.035514	13	26	55	8	16	G	T	T	C	G	C	C	G	T	C	G	T	C	A	T	C	T	C	A	A
ydiJeU2551LF	1710550	627	0.0350877	20	32	50	11	30	A	A	A	A	G	A	C	G	G	C	G	G	A	T	T	T	C	C	T	C
yidCeU639FF	3774510	513	0.0350877	15	18	58	21	3	A	C	C	G	G	A	A	G	C	A	G	C	A	A	C	T	T	C	G	C
rnbeU539TI	1333946	486	0.0349794	23	29	49	8	15	T	G	C	C	G	A	A	G	A	A	G	T	G	C	T	C	A	C	G	C
sspAeU278PL	3238136	2296	0.0348432	19	29	57	13	19	G	T	C	A	G	A	A	G	C	C	G	T	A	C	T	T	C	C	T	G
gntXeU593TI	3405835	690	0.0347826	12	22	54	19	30	T	G	T	G	G	A	T	G	A	T	G	T	C	G	T	T	A	C	C	A
thiKeU10RC	1165836	921	0.0347448	15	40	41	18	37	A	G	G	T	A	A	A	G	G	T	G	C	C	G	T	T	T	C	G	C
pheTeU2159AV	1740201	4326	0.0342117	18	28	41	16	25	C	G	C	A	G	A	A	A	A	C	G	T	T	C	C	C	G	C	A	G
lptDeU209TI	61097	1529	0.0340092	31	15	56	11	25	G	G	A	T	G	A	C	G	C	C	G	T	G	T	T	T	A	C	T	G
aceBeU1003PS	4124365	626	0.0335463	21	35	53	14	35	G	C	A	T	G	G	C	G	G	C	G	T	T	T	A	T	T	C	C	G
phoHeU81LL	1089355	1794	0.0334448	17	21	50	21	22	T	C	C	T	C	C	G	G	T	A	G	T	C	A	T	C	T	C	G	T
yciIeU57SS	1296401	517	0.032882	25	33	43	33	18	C	T	C	G	A	A	A	A	A	C	G	C	C	T	T	T	C	C	G	T
gltIeU80PL	646280	883	0.0328426	19	27	52	7	12	A	G	C	C	G	T	A	G	T	C	G	T	C	A	C	T	T	C	T	G
arnBeU259LL	2256342	6348	0.0327662	18	17	40	16	26	A	A	G	T	G	A	T	T	A	C	G	C	C	T	T	C	C	C	T	G
ygfZeU449TI	2872621	583	0.0325901	18	26	47	15	30	C	A	A	A	G	A	A	G	G	C	G	C	G	A	C	C	A	C	T	T
valSeU2774AV	4393621	10147	0.0325219	17	44	45	9	21	A	A	C	C	G	C	A	G	G	T	G	C	C	G	T	T	C	C	A	C
aspSeU541RC	1894777	9584	0.0324499	25	21	39	10	18	T	G	A	C	G	T	T	A	T	C	G	C	C	T	T	C	C	C	G	A
iscSeU215TI	2527122	5872	0.0321866	28	26	59	11	30	G	C	G	T	G	A	A	A	T	C	G	T	C	T	T	T	A	C	C	T
mepMeU242PL	1887118	577	0.0311958	14	12	45	10	19	A	G	A	A	G	A	T	G	A	A	G	C	C	A	T	T	C	C	C	C
yebYeU145R*	1869286	1445	0.0311419	13	21	49	8	26	A	G	G	T	G	A	T	G	C	T	G	A	C	T	T	G	C	C	G	A
pdxJeU156HH	2568173	514	0.0311284	21	20	39	38	17	C	G	T	G	A	A	G	A	T	C	G	C	C	G	T	C	A	C	A	T
fumCeU434PL	1631517	1849	0.0308275	13	17	51	9	11	G	C	A	T	G	A	C	G	A	C	G	A	A	T	T	C	C	C	G	C
pfoeU302TI	1414642	13110	0.0308162	24	34	53	22	43	T	G	C	A	G	A	T	G	G	C	T	T	T	T	T	T	C	C	A	T
pepDeU703LL	259508	2144	0.0307836	27	35	40	12	26	A	A	C	T	G	C	T	G	G	T	G	C	G	C	T	T	C	C	T	G
waaHeU964RC	3658319	1317	0.0303721	32	20	46	32	22	C	G	T	T	A	C	T	G	T	G	G	T	C	T	T	T	C	C	G	C
uvrDeU-as	3890304	627	0.030303	17	33	52	13	36	T	G	A	C	G	A	T	G	G	T	G	C	C	T	T	C	A	C	C	A
hscAeU1306HY	2523435	1487	0.0302623	25	23	50	6	37	A	G	A	C	G	G	C	G	A	T	G	T	C	T	A	T	C	C	A	T
yeeYeU100LL	1984403	761	0.0302234	13	13	58	13	24	A	C	A	A	G	A	C	G	C	C	G	T	C	C	G	C	T	C	T	G
surAeU988Q*	57911	767	0.029987	21	40	40	17	31	C	A	G	C	G	A	A	A	G	A	G	T	T	C	T	C	T	C	A	G
cyoAeU467PL	418826	3915	0.0296296	21	30	45	16	12	G	A	A	T	G	A	A	A	T	C	G	C	T	T	T	C	C	C	G	G
acrBeU2405SL	450500	781	0.0294494	25	27	53	22	32	C	C	T	C	G	C	T	G	G	C	G	T	T	T	A	T	C	C	T	C
mscLeU104SL	3299297	1034	0.0290135	34	16	47	40	34	C	G	G	G	A	A	G	A	T	T	G	T	C	T	C	T	T	C	A	C
prceU776TI	1859907	1737	0.0287853	17	35	54	18	30	C	A	G	C	G	A	A	G	A	T	G	T	T	T	T	C	T	C	G	C
aldAeU107SF	1441622	735	0.0285714	20	25	60	20	34	T	A	C	A	G	A	G	G	C	T	G	T	C	A	T	T	T	C	C	C
pflBeU1694PL	958404	2311	0.0285591	16	27	49	18	22	C	A	C	C	G	C	T	G	T	T	G	C	T	T	C	C	A	C	C	A
pfoeU1702HY	1416042	3341	0.0281353	6	34	44	17	18	A	C	T	G	G	C	A	G	G	C	G	A	A	C	T	C	A	C	A	C
rplQeU160LF	3301010	21170	0.0281058	12	18	49	19	31	T	T	G	A	G	C	C	G	C	T	G	A	T	T	A	C	T	C	T	T
yebCeU422SF	1893648	1645	0.0273556	15	34	44	19	34	C	A	A	A	A	A	A	G	G	C	G	T	G	A	T	C	T	C	C	T
sdhAeU122PL	714598	7314	0.0269346	29	19	34	9	20	G	C	T	C	T	C	T	A	A	A	G	T	C	T	T	C	C	C	G	A
dnaNeU805RC	3770313	1041	0.0268972	10	32	54	16	39	T	C	A	A	G	C	A	G	G	C	G	T	T	T	G	C	T	C	G	C
fklBeU467PL	4342765	1417	0.0268172	21	27	40	14	35	G	G	T	T	A	A	T	G	G	C	G	T	G	A	T	C	C	C	T	G
ydhQeU254SF	1691143	4191	0.0264853	10	23	56	16	37	C	A	C	A	G	A	T	G	T	T	G	T	T	C	A	G	T	C	C	G
ftsQeU50SF	106009	1706	0.0263775	32	20	55	30	21	C	G	A	A	G	A	A	G	A	G	G	T	T	T	C	T	T	C	T	C
plsXeU1022PL	1151209	912	0.0263158	15	19	55	26	18	C	C	T	G	G	A	A	T	C	T	G	T	A	T	A	C	C	C	A	G
murFeU86TI	97540	2686	0.0260611	17	14	56	14	29	C	C	T	T	G	A	T	G	C	T	G	T	A	A	C	C	A	C	T	G
topBeU880LF	1790457	1308	0.0259939	17	28	50	20	24	C	G	C	C	G	C	T	G	C	C	G	T	T	T	T	C	G	C	T	T
lacIeU-as	336399	2159	0.0259379	15	32	46	14	13	C	A	C	T	C	C	A	G	T	C	G	C	C	T	T	C	C	C	G	T
prceU635SL	1859766	542	0.0258303	13	16	50	12	19	A	A	T	G	G	A	T	G	A	T	G	A	C	T	A	C	A	C	C	G
nudBeU347TI	1894204	2067	0.025641	32	17	45	35	27	G	C	G	G	C	A	G	A	T	C	G	T	T	T	T	C	A	C	T	G
argCeU796HY	4064097	2459	0.0256202	12	29	54	8	36	T	A	C	A	G	C	A	G	G	C	G	T	A	T	G	C	C	C	A	T
ybeXeU437PL	651222	1223	0.0253475	21	18	55	34	19	T	C	A	G	G	C	G	G	T	T	G	T	C	G	T	T	C	C	T	G
secYeU1282Q*	3303986	14442	0.025135	11	27	55	12	23	C	T	C	T	G	A	T	G	A	T	G	T	C	C	A	G	T	C	A	G
minDeU446SL	1213075	1244	0.0249196	29	12	40	20	21	C	A	A	C	C	C	G	G	A	A	G	T	C	T	C	C	T	C	A	G
rdlDeU151R*	3561957	562	0.024911	24	22	59	15	14	G	C	T	T	G	A	C	G	C	T	G	A	T	T	C	T	A	C	G	A
glgAeU726SS	3430458	2238	0.0245755	26	27	51	39	36	C	G	T	G	A	A	G	G	G	C	G	T	C	T	T	T	C	C	G	G
prlCeU1182FF	3505692	4369	0.0244907	10	36	46	23	15	G	G	C	G	G	C	A	G	A	T	G	C	T	T	T	C	T	C	G	C
ppsAeU1571PL	1729958	2778	0.0241181	8	23	39	21	31	T	A	T	G	A	T	T	G	G	C	G	T	C	C	A	C	C	C	A	C
mlaCeU604Q*	3205788	1037	0.024108	20	39	49	12	15	A	A	C	T	G	A	A	A	T	C	G	A	T	T	T	C	T	C	A	A
glnEeU2704RC	3064170	1172	0.0238908	11	20	52	13	26	T	G	A	A	G	A	C	G	C	T	G	C	C	G	T	T	A	C	G	C
ilvGeU725PL	3841524	3368	0.0234561	21	19	54	13	18	A	G	T	A	G	A	A	G	C	A	G	A	T	T	A	T	C	C	G	T
sucBeU292PS	720383	3334	0.0227954	16	31	41	4	39	A	A	G	A	G	A	A	A	G	C	G	T	C	C	A	C	T	C	C	G
icdeU1096HY	1199585	7466	0.0222341	12	15	52	18	38	C	T	G	A	G	A	T	G	A	T	G	T	T	A	C	G	C	C	A	T
gltIeU479SF	646679	1489	0.0221625	8	14	47	4	20	G	G	C	A	G	A	T	G	A	C	G	C	C	G	C	C	C	C	G	G
ftsKeU1888Q*	940167	588	0.0221088	13	32	44	12	11	G	T	A	T	T	A	A	G	C	T	G	C	C	C	T	C	A	C	A	G
secAeU2594AV	113677	911	0.0219539	17	9	59	20	16	T	C	A	G	G	A	T	G	A	C	G	A	C	T	C	T	G	C	A	G
ynaJeU-as	1382671	783	0.0217114	14	18	59	10	23	C	A	T	T	G	A	T	G	T	C	G	T	C	C	A	C	T	C	A	G
arnBeU1032PP	2257115	8768	0.0212135	33	34	41	25	32	T	A	T	C	G	C	G	A	G	C	G	T	T	T	T	C	C	C	A	C
gcvPeU2768PL	2877133	1960	0.0204082	11	9	47	9	28	T	G	A	A	G	T	T	G	C	A	G	T	A	T	T	C	C	C	G	G
argCeU632TI	4063933	2202	0.0199818	24	29	57	21	33	A	C	C	G	T	A	T	G	G	C	G	T	C	T	T	T	A	C	T	C
rpmJeU18SS	3303887	12045	0.0197592	32	15	40	36	31	A	T	G	A	A	A	G	T	T	C	G	T	G	C	T	T	C	C	G	T
rpsGeU18VV	3333683	14679	0.0181211	22	22	52	21	31	T	A	A	C	A	A	C	G	G	A	G	T	A	T	T	T	C	C	A	T
pflBeU242TI	956952	5258	0.0180677	19	29	49	4	17	A	A	T	C	G	A	A	G	G	C	G	A	A	T	A	C	C	C	G	C
lacZeU446SL	334166	4918	0.0172834	13	35	58	23	25	A	C	T	G	G	C	A	G	G	C	G	T	T	T	C	G	T	C	A	G
bamAeU1470FF	202240	2427	0.0152452	27	22	61	34	22	C	T	C	G	G	T	G	G	T	C	G	T	C	T	C	T	T	C	T	A
clpBeU1952PL	2598737	8522	0.0147853	26	23	48	20	25	T	C	T	G	G	T	T	G	G	T	G	C	G	C	C	T	C	C	G	G
dldeU155PL	2117243	1096	0.0145985	13	20	58	25	26	G	C	T	G	G	C	T	G	T	C	G	T	T	T	T	C	C	C	T	G
yebOeU20SL	1854255	3724	0.0145005	16	22	57	8	16	G	A	A	C	G	A	A	G	T	T	G	T	A	A	A	T	T	C	A	G
lpdeU668TI	131384	2415	0.0144928	27	20	37	9	24	C	A	T	C	G	T	T	A	A	A	G	T	C	T	T	C	A	C	C	A
infBeU1430PL	3183084	4283	0.0142424	22	27	46	11	37	C	G	A	C	G	A	C	G	G	T	G	T	G	A	T	G	C	C	G	C
lysSeU1196PL	2864839	1350	0.0140741	18	24	56	25	15	T	C	C	G	G	C	A	G	A	A	G	T	T	T	C	T	C	C	G	C
fbaAeU424HY	2901679	6583	0.012912	21	29	47	10	29	A	G	C	C	G	C	T	G	T	T	C	T	C	T	T	C	T	C	A	C
rseAeU595Q*	2575410	1272	0.0125786	4	25	42	13	35	T	T	G	A	G	C	A	G	G	C	G	C	A	A	A	C	C	C	A	G
pfoeU230SL	1414380	5277	0.0117491	15	32	44	9	22	G	C	T	T	G	G	T	G	A	C	G	C	C	C	T	C	C	C	C	G
ldhAeU605SF	1417798	3423	0.0113935	10	29	34	16	32	T	G	A	A	T	C	A	G	A	C	G	T	T	A	T	C	T	C	T	C
pckeU402SS	3393599	2372	0.0113828	15	23	44	35	33	C	C	G	G	A	T	A	C	T	C	G	T	C	T	T	T	C	C	G	T
pepNeU1076PL	996786	3493	0.0111652	6	26	49	9	21	T	G	C	A	G	A	A	G	A	C	G	C	C	A	G	C	C	C	G	A
aspSeU1664PL	1895900	3439	0.0107589	17	31	48	11	38	A	C	T	A	C	C	T	G	G	T	G	C	C	T	T	C	T	C	G	T
purEeU10RC+1	522178	188	0.420213	20	19	30	39	29	T	A	A	G	A	C	G	C	A	T	G	T	C	T	T	C	C	C	G	C
ygeVeU1684RC-1	2834965	53	0.220765	12	48	47	26	35	T	C	C	G	C	G	A	G	G	C	G	C	T	T	T	C	A	C	G	T
talBeU306SS+1	8541	10224	0.187109	27	34	36	39	28	G	T	T	G	A	T	G	C	G	C	G	T	C	T	T	T	C	C	T	A
xdhAeU816LL+1	2832022	55	0.181818	32	30	39	40	37	C	G	T	G	A	A	G	A	G	T	G	T	T	T	C	C	T	C	G	C
insL-2eU342VV+2	427425	110	0.163636	11	29	47	12	49	A	A	G	A	G	A	T	T	G	C	G	T	C	T	T	G	T	C	G	A
fdhEeU403Q*+2	3987413	4091	0.163041	4	28	44	6	48	T	G	G	A	G	A	A	G	G	C	A	T	C	G	A	C	T	C	A	G
mprAeU542SL-1	2651277	129	0.162791	13	39	33	9	35	G	A	G	C	T	A	A	C	G	C	G	T	C	A	T	C	T	C	G	C
leuSeU1952PL+1	633195	728	0.162088	29	17	36	49	21	T	A	T	G	A	T	G	T	T	T	G	C	T	T	C	T	C	C	G	G
ydiHeU10Q*+2	1709528	1911	0.159079	17	22	31	9	46	A	G	G	A	T	G	C	T	A	T	G	T	C	T	A	C	T	C	A	A
polAeU735LL+1	3954437	561	0.14795	30	19	25	59	21	A	A	A	G	A	A	G	T	T	G	C	T	T	A	T	C	T	C	T	C
ypjDeU888PP+2	2615176	210	0.133333	15	26	45	26	46	C	A	G	A	A	A	A	G	G	A	G	T	T	T	C	C	C	C	T	G
prlCeU1877SL+1	3506387	11182	0.125827	28	15	35	51	32	C	C	G	G	A	T	G	T	A	C	G	T	T	T	C	T	T	C	G	A
sibAeU-as+2	2051889	65	0.123077	19	23	35	40	43	C	T	G	A	A	A	G	T	A	T	G	C	C	T	T	C	A	C	G	A
metHeU1249LF+2	4132449	2286	0.122485	22	40	36	29	52	G	C	G	A	T	G	G	T	G	C	G	T	T	T	T	C	T	C	A	A
pstSeU457Q*+1	3800262	4399	0.121164	27	40	31	45	25	A	T	C	G	A	T	G	A	G	C	G	C	T	T	T	C	T	C	T	G
yhhQeU14SL+1	3471614	2545	0.115521	31	24	27	34	23	C	A	A	T	A	T	G	A	A	C	G	T	T	T	T	C	T	C	G	C
sibBeU-as+2	2052545	480	0.10625	19	21	37	40	43	C	T	G	A	A	A	G	T	A	T	G	C	C	T	T	C	A	C	G	T
ftsKeU3099II+1	941378	1957	0.0986203	19	23	33	40	27	G	A	A	G	A	T	G	T	G	C	G	T	T	T	C	A	T	C	A	T
yiiFeU496HY+2	3986833	318	0.0880503	4	27	51	5	56	G	A	G	A	G	A	T	G	G	T	G	T	C	G	T	C	A	C	A	C
glcBeU522LL+2	2983523	160	0.0875	14	26	41	20	43	T	G	G	G	T	T	C	G	G	C	G	T	T	T	C	C	T	C	G	A
atpAeU1220SF-1	3807437	3526	0.0870675	20	51	36	10	38	A	A	C	T	G	G	C	A	G	C	G	T	T	C	T	C	T	C	A	G
polAeU1615RC+2	3955317	876	0.0810502	15	33	43	17	44	T	G	G	T	G	C	C	G	G	T	G	C	T	T	T	C	A	C	G	C
ptsPeU324RR+1	2806392	777	0.0772201	30	13	34	36	18	A	A	A	G	A	A	G	A	A	C	G	T	T	T	C	C	G	C	G	C
alaSeU1985SF-1	2659993	1119	0.075067	24	34	32	33	32	G	A	G	C	A	T	G	G	G	C	G	A	T	T	T	C	T	C	T	A
cysGeU210LL+1	3357638	269	0.070632	28	21	33	37	11	T	T	T	G	A	T	G	A	A	A	G	C	C	T	T	C	T	C	G	A
tsaAeU269AV+2	222167	241	0.0705394	19	32	37	37	55	C	A	G	A	A	T	G	G	G	T	G	T	T	T	T	C	G	C	T	A
efeBeU490PS+2	1088150	342	0.0701754	16	39	30	12	50	A	A	G	A	T	G	A	C	G	C	G	T	T	T	C	C	C	C	A	A
clpAeU396LL+1	928362	12873	0.0683601	15	20	34	44	11	C	A	T	G	A	A	G	T	C	A	G	C	C	G	T	C	T	C	G	A
baeReU544RC+2	2063740	771	0.0674449	15	41	30	33	44	C	A	G	G	A	A	A	A	G	T	G	T	T	C	T	C	C	C	G	C
ygfBeU259Q*+1	2886006	1488	0.0651882	36	17	32	40	14	G	A	T	G	A	T	G	T	C	A	G	C	G	T	T	T	T	C	G	A
ycjXeU942HH+2	1371425	32140	0.0615744	24	26	28	21	45	C	T	G	A	T	G	C	A	A	A	G	T	T	T	T	C	A	C	T	A
mukBeU2837SF+2	984254	5018	0.0601833	10	33	26	8	39	A	A	G	A	T	T	A	C	G	C	G	T	A	C	T	C	T	C	A	G
amneU1349SF+1	1961557	517	0.0599613	41	15	43	52	23	T	A	T	G	A	A	G	G	C	G	C	T	A	T	T	T	C	C	G	A
ansAeU149TI+1	1795384	459	0.0588235	18	20	21	40	17	G	G	A	G	A	T	G	C	C	A	G	A	T	T	T	C	A	C	C	A
fucUeU243LL+1	2777410	581	0.0585198	24	20	34	48	4	G	T	A	G	A	A	G	G	T	G	A	C	A	C	T	C	T	C	G	A
pdxAeU813PP+1	56800	550	0.0527273	27	29	34	35	35	C	A	C	G	A	T	C	A	G	G	G	T	C	T	T	C	C	C	G	T
ygfBeU297FF+2	2886044	5796	0.05245	32	33	27	35	42	A	T	G	A	C	G	G	C	T	T	C	C	T	T	T	T	T	C	A	G
cycAeU950SF+2	4344177	213	0.0469484	18	40	43	18	48	T	A	A	C	A	G	C	G	G	C	G	T	C	T	T	C	T	C	T	A
gntKeU126LL+1	3440616	4781	0.046643	31	20	35	56	19	C	T	T	G	A	T	G	G	C	G	A	T	T	T	C	C	T	C	C	A
rfbBeU207FF+2	2011887	281	0.0462633	30	21	41	23	42	G	C	G	A	T	G	G	C	T	C	G	T	A	T	T	T	T	C	G	C
atpAeU1220SF-3	3807439	3438	0.0462478	36	10	38	23	18	T	G	A	A	C	T	G	G	C	A	G	C	G	T	T	C	T	C	T	C
cyoCeU587TI+2	415756	1588	0.0447103	22	28	32	36	47	T	T	G	G	A	T	C	T	G	T	G	T	G	T	T	C	A	C	T	G
cyaAeU462FF+1	3881884	680	0.0441176	27	12	41	51	17	G	T	G	G	A	A	G	T	C	A	G	C	T	T	C	T	T	C	C	T
ygdHeU1218RR+1	2760115	953	0.0440714	28	10	36	49	17	A	A	A	G	A	A	G	T	C	G	G	T	A	T	T	C	G	C	G	C
yfbUeU270VV+1	2299535	1178	0.0432937	19	19	38	40	19	A	C	T	G	A	A	G	C	A	C	G	T	T	A	C	C	T	C	G	G
yfbUeU312LL+1	2299577	1190	0.0428571	22	24	31	32	20	A	T	C	G	A	T	G	A	A	C	G	T	C	G	T	G	T	C	A	C
truAeU133Q*+2	2322757	1315	0.0418112	10	37	40	25	43	T	G	G	A	A	A	A	G	G	C	G	C	T	C	T	C	C	C	A	G
sspAeU448LL+1	3238306	1388	0.0403458	20	20	36	41	24	A	C	T	G	A	T	G	C	C	T	G	T	T	T	A	C	C	C	G	G
rpoBeU2487TT+1	4091782	10651	0.0379307	29	11	39	44	31	C	A	G	G	A	A	G	A	C	C	G	T	T	T	C	A	C	C	A	C
gltBeU883PS+1	3224015	1377	0.0377633	30	18	17	66	22	C	C	A	G	A	C	G	C	C	G	C	T	T	A	T	C	C	C	T	G
rsePeU15LL+2	199403	2901	0.0375733	18	36	32	20	47	A	A	T	A	T	G	C	T	G	A	G	T	T	T	T	C	T	C	T	G
rpsSeU15LL-1	3311682	6963	0.0348988	12	37	33	15	35	G	C	C	A	T	G	C	C	A	C	G	T	T	C	T	C	T	C	A	A
nadCeU238Q*+2	121213	360	0.0333333	19	46	47	25	55	T	T	G	A	A	G	A	G	G	T	G	T	T	T	A	T	T	C	A	A
iscReU142RC+2	2527795	4295	0.0332945	21	29	33	23	46	T	G	G	A	A	C	A	A	C	T	G	T	T	T	T	C	C	C	G	T
ugdeU702LL+1	1994715	7646	0.0324353	28	28	37	57	14	A	T	C	G	A	A	G	G	C	G	T	T	T	G	T	C	T	C	G	A
yhbWeU453PP+1	3172399	387	0.0310078	24	21	29	41	11	T	T	T	G	A	C	G	C	C	C	G	C	G	A	T	C	C	C	A	A
gabDeU1173LL+2	2632232	485	0.028866	24	17	23	21	37	G	A	G	A	C	G	T	T	C	G	G	C	C	C	C	C	T	C	G	C
yceMeU-as+1	1129711	803	0.0286426	25	24	37	41	28	A	T	C	A	A	C	G	T	C	A	G	T	T	T	T	T	T	C	C	G
nuoLeU1000HY+1	2281299	783	0.0268199	21	36	35	15	51	G	G	G	A	T	G	C	G	G	C	G	A	T	T	T	T	C	C	A	C
glgCeU530AV+1	3431258	1530	0.0267974	20	22	26	36	16	G	A	A	G	A	T	G	C	A	C	G	T	C	G	T	T	T	C	T	A
acrBeU2950LF+1	451045	1111	0.0261026	29	13	37	53	11	T	C	A	G	A	T	G	G	T	G	C	C	A	T	T	C	T	C	G	G
mukBeU4248II+1	985663	1839	0.0261011	14	23	30	49	27	C	T	G	G	A	T	G	C	T	C	G	T	T	C	T	A	T	C	G	C
rplSeU-19+1	2611063	8939	0.0253943	10	17	29	37	21	C	G	A	G	A	T	A	T	C	A	G	T	T	T	A	C	C	C	A	G
metGeU1841SF+1	2091003	2892	0.0248963	25	28	31	5	41	A	A	A	A	C	G	C	A	A	T	G	T	C	T	T	C	T	C	C	G
rplUeU177II+1	3201774	2819	0.0237673	42	11	43	44	12	G	T	T	G	A	T	G	G	C	G	G	C	G	T	A	A	T	C	A	A
rrsEeU90CC+1	4116263	5568	0.0237069	34	11	21	60	25	C	A	G	G	A	A	G	C	A	G	C	T	T	G	C	T	G	C	T	T
yiePeU-327+2	3831901	4477	0.0236766	22	35	25	24	37	A	A	A	G	A	G	C	A	G	T	G	C	C	G	C	T	T	C	G	C
tyrReU609FF+1	1373695	1718	0.0227008	33	8	25	46	21	C	A	G	G	A	C	G	T	C	A	G	C	G	C	C	T	T	C	A	G
pyrGeU102LL+1	2742154	2451	0.0220318	27	17	40	42	20	C	T	T	G	A	A	G	C	C	C	G	T	G	G	C	C	T	C	A	A
rrsEeU-as+1	4116252	14168	0.0203981	33	11	17	48	14	A	G	C	G	A	A	G	C	A	G	C	A	A	G	C	T	G	C	T	T
metKeU791SF+2	2918354	1577	0.0202917	17	37	43	15	46	C	G	G	T	G	G	C	G	G	T	G	C	A	T	T	C	T	C	T	G
gstAeU234PP-2	1659806	1276	0.0172414	43	9	30	34	10	C	T	T	G	C	C	G	A	C	A	G	C	G	T	C	C	C	C	G	A
maeBeU1307SF+1	2441560	3728	0.0163627	32	21	33	55	23	T	A	T	G	A	A	G	C	C	G	A	T	T	T	T	C	T	C	C	C
recFeU897YY+2	3769121	3646	0.0156336	23	32	50	5	55	G	G	G	C	G	G	C	G	G	T	G	T	C	T	C	T	A	C	C	T
poxBeU1128FF+1	914626	1261	0.0134814	46	19	32	48	20	G	C	C	G	A	T	G	A	C	G	C	T	A	T	T	T	T	C	A	C

## Sheet: 2.3 PPR56|S-10TD>TN 
				Match scores					Target position
				-2	-1	0	+1	+2	-17	-16	-15	-14	-13	-12	-11	-10	-9	-8	-7	-6	-5	-4	-3	-2	-1	E	1	2
									L	S	P	L	S	P	L	S	P	L	S	P	L	S				D
				Av.	Av.	Av.	Av.	Av.	V	N	N	M	T	T	V	T	N	L	T	N	V	N				I				Legend	T/S	T/S	N	N	N	5` aa
				23.5636	24.161	26.5593	22.2542	22.9619	N	S	N	D	N	N	D	D	D	D	N	D	D	D				T					N/S	D	N	S	D	Last aa
						A			0	1	0	1	8	8	1	0	0	0	10	0	0	0	0	0	0	0	2	0			A	A	A	A	A	Nucleotide preference
						C			0	6	3	0	0	0	1	0	3	1	0	3	2	0	1	0	0	0	0	0			C	C	C	C	C
						G			0	0	0	1	0	0	0	10	1	0	0	0	0	0	0	0	0	0	0	0			G	G	G	G	G
						T			2	3	3	0	0	0	0	0	6	1	0	6	0	6	1	2	2	0	0	2			T	T	T	T	T
				27	39	65	16	12	t	t	t	g	g	a	a	g	t	c	a	c	c	t	t	t	t	C	A	T	nad3eU230SL
				22	36	61	16	30	t	a	t	a	g	a	c	g	g	t	a	t	c	t	c	t	t	C	A	T	nad4eU272SL
Name	Pos	Cov	Editing
prfBeU-79	2867221	619	0.329564	16	28	59	19	29	A	T	T	T	A	G	C	G	T	C	A	T	C	T	T	C	T	C	T	A
recJeU425SF	2868542	2785	0.272531	18	38	54	20	31	G	G	A	T	A	A	C	G	G	T	A	T	T	T	C	C	T	C	C	C
waaPeU147LL	3672599	3467	0.184309	23	46	62	28	27	G	G	C	A	A	A	A	G	C	T	A	T	T	T	T	C	T	C	A	A
trpBeU1157TI	1302851	3598	0.171206	22	36	53	20	39	C	G	A	T	A	A	A	G	A	C	A	T	C	T	T	C	A	C	C	G
rpsNeU95SF	3307960	97354	0.161914	30	33	61	19	11	A	C	T	G	A	A	A	G	C	G	A	T	C	A	T	C	T	C	T	G
glpXeU842SF	4022660	2821	0.136476	14	28	61	23	30	C	G	A	T	A	A	C	G	T	C	A	T	C	T	T	C	T	C	T	G
yoaAeU206SL	1838756	1532	0.0887728	11	38	55	21	23	A	A	A	G	A	A	A	G	T	C	A	T	T	A	T	C	T	C	G	A
malXeU368PL	1644918	2557	0.0735237	23	51	51	28	31	C	A	A	T	A	A	A	G	G	C	A	T	T	C	T	T	C	C	A	A
aspCeU1046SF	989754	11523	0.0590124	9	34	63	18	26	A	C	A	G	A	A	C	G	G	C	A	T	G	T	T	C	T	C	C	T
sucCeU920SF	722594	8684	0.0536619	34	43	51	18	19	G	T	T	C	A	A	A	A	T	C	A	T	C	C	T	C	T	C	T	G
acrAeU536PL	454130	3886	0.0530108	33	37	62	22	14	C	A	C	C	A	A	A	G	T	C	A	C	C	T	C	T	C	C	G	A
glmMeU500PL	3192070	6625	0.0486038	26	34	56	25	16	T	T	G	C	A	A	A	G	C	C	A	C	G	T	T	C	C	C	G	A
secBeU148Q*	3653182	4417	0.0258094	15	33	51	17	37	T	G	G	A	T	A	C	G	G	C	A	T	C	T	T	C	C	C	A	A
ridAeU308PL	4382248	4376	0.0173675	16	26	58	21	24	A	C	A	C	A	A	T	G	C	C	A	C	C	T	T	C	C	C	G	G
argTeU-14	2315058	4780	0.0167364	20	34	60	34	38	T	A	A	A	A	A	A	G	C	C	A	T	T	T	T	C	A	C	T	T
ydeEeU404SL+1	1571031	677	0.116691	18	19	39	47	43	C	A	A	A	A	C	G	A	A	A	A	T	C	T	T	C	T	C	A	A

## Sheet: 2.4 Raw WT
##fileformat=VCFv4.0
##fileDate=20210507
##source=jacusa-1.3.0
##FILTER=<ID=H,Description="Filter non-homozygous pileup/BAM in sample 1 or 2 (MUST be set to H:1 or H:2). Default: none"
##FILTER=<ID=M,Description="Max allowed alleles per parallel pileup. Default: 2"
##FILTER=<ID=B,Description="Filter distance to Read Start/End. Default: 6:0.5 (F:distance:min_ratio)"
##FILTER=<ID=Y,Description="Filter wrong variant calls in the vicinity of homopolymers. Default: 7 (Y:length)"
##FORMAT=<ID=DP,Number=1,Type=Integer,Description="Read Depth">
##FORMAT=<ID=BC,Number=4,Type=Integer,Description="Base counts A,C,G,T">
#CHROM	POS	ID	REF	ALT	QUAL	FILTER	INFO	FORMAT	dna_gsnap_petG_merge.fa.concordant_uniq-sorted	rna_gsnap_petG_merge.fa.concordant_uniq-sorted
Ecoli	2858	.	T	C	.	B	*	DP:BC	120:0,0,0,120	150:0,6,0,144
Ecoli	3813	.	G	A	.	*	*	DP:BC	83:0,0,83,0	150:6,0,144,0
Ecoli	5599	.	G	C,T	.	H;M	*	DP:BC	129:0,0,128,1	56:0,4,52,0
Ecoli	6301	.	T	G	.	*	*	DP:BC	117:0,0,0,117	44:0,0,4,40
Ecoli	6484	.	C	T	.	*	*	DP:BC	158:0,158,0,0	55:0,51,0,4
Ecoli	7324	.	C	T	.	*	*	DP:BC	134:0,134,0,0	18:0,14,0,4
Ecoli	14110	.	G	A	.	B	*	DP:BC	187:0,0,187,0	1536:17,0,1519,0
Ecoli	15299	.	T	C	.	B;Y	*	DP:BC	161:0,0,0,161	446:0,10,0,436
Ecoli	16762	.	T	C	.	*	*	DP:BC	59:0,0,0,59	302:0,7,0,295
Ecoli	29058	.	T	C	.	B	*	DP:BC	176:0,0,0,176	928:0,8,0,920
Ecoli	29790	.	C	A,T	.	B;H;M	*	DP:BC	115:1,114,0,0	175:0,169,0,6
Ecoli	34347	.	C	T	.	*	*	DP:BC	172:0,172,0,0	45:0,41,0,4
Ecoli	41039	.	G	A,T	.	H;M	*	DP:BC	212:0,0,211,1	5:2,0,3,0
Ecoli	42446	.	C	A,T	.	B;H;M	*	DP:BC	206:0,205,0,1	5:1,4,0,0
Ecoli	55188	.	G	A	.	*	*	DP:BC	194:0,0,194,0	102:6,0,96,0
Ecoli	62405	.	G	A	.	*	*	DP:BC	184:0,0,184,0	48:4,0,44,0
Ecoli	85068	.	C	T	.	H	*	DP:BC	189:0,188,0,1	38:0,35,0,3
Ecoli	87752	.	C	T	.	B	*	DP:BC	197:0,197,0,0	29:0,23,0,6
Ecoli	92254	.	C	T	.	*	*	DP:BC	166:0,166,0,0	269:0,263,0,6
Ecoli	98225	.	G	A	.	*	*	DP:BC	113:0,0,113,0	106:41,0,65,0
Ecoli	98234	.	G	A	.	*	*	DP:BC	131:0,0,131,0	107:42,0,65,0
Ecoli	99672	.	T	C	.	*	*	DP:BC	195:0,0,0,195	109:0,6,0,103
Ecoli	99962	.	T	C	.	*	*	DP:BC	204:0,0,0,204	109:0,9,0,100
Ecoli	103323	.	C	T	.	B	*	DP:BC	116:0,116,0,0	33:0,29,0,4
Ecoli	103446	.	C	T	.	*	*	DP:BC	128:0,128,0,0	89:0,83,0,6
Ecoli	108175	.	C	T	.	*	*	DP:BC	178:0,178,0,0	660:0,653,0,7
Ecoli	108873	.	C	T	.	*	*	DP:BC	186:0,186,0,0	658:0,648,0,10
Ecoli	110351	.	T	G	.	Y	*	DP:BC	218:0,0,0,218	81:0,0,8,73
Ecoli	110359	.	G	T	.	H;Y	*	DP:BC	213:0,0,212,1	103:0,0,83,20
Ecoli	110360	.	A	T	.	Y	*	DP:BC	212:212,0,0,0	89:79,0,0,10
Ecoli	110366	.	A	T	.	Y	*	DP:BC	220:220,0,0,0	99:90,0,0,9
Ecoli	110370	.	G	A,T	.	B;M	*	DP:BC	199:0,0,199,0	100:2,0,95,3
Ecoli	110383	.	C	A	.	Y	*	DP:BC	214:0,214,0,0	111:11,100,0,0
Ecoli	116881	.	T	C	.	B	*	DP:BC	136:0,0,0,136	173:0,5,0,168
Ecoli	121493	.	G	C	.	*	*	DP:BC	242:0,0,242,0	17:0,4,13,0
Ecoli	123040	.	C	A,T	.	H;M	*	DP:BC	197:1,196,0,0	152:0,145,0,7
Ecoli	124098	.	A	G	.	B	*	DP:BC	197:197,0,0,0	27:23,0,4,0
Ecoli	128457	.	C	T	.	*	*	DP:BC	142:0,142,0,0	290:0,283,0,7
Ecoli	129911	.	T	C	.	*	*	DP:BC	131:0,0,0,131	210:0,9,0,201
Ecoli	133578	.	G	A	.	B	*	DP:BC	133:0,0,133,0	25:4,0,21,0
Ecoli	135711	.	T	C	.	B	*	DP:BC	136:0,0,0,136	1718:0,10,0,1708
Ecoli	137351	.	C	T	.	*	*	DP:BC	215:0,215,0,0	390:0,384,0,6
Ecoli	138527	.	C	T	.	*	*	DP:BC	117:0,117,0,0	138:0,132,0,6
Ecoli	144413	.	A	C	.	*	*	DP:BC	163:163,0,0,0	181:176,5,0,0
Ecoli	148556	.	G	C,T	.	H;M	*	DP:BC	216:0,0,215,1	36:0,2,34,0
Ecoli	152454	.	C	A,T	.	M	*	DP:BC	234:0,234,0,0	13:1,11,0,1
Ecoli	156097	.	A	C	.	H	*	DP:BC	192:186,6,0,0	13:13,0,0,0
Ecoli	160462	.	G	A	.	Y	*	DP:BC	208:0,0,208,0	41:4,0,37,0
Ecoli	161855	.	T	G	.	B	*	DP:BC	161:0,0,0,161	325:0,0,7,318
Ecoli	161860	.	G	A,T	.	M	*	DP:BC	165:0,0,165,0	323:2,0,311,10
Ecoli	161902	.	C	G	.	Y	*	DP:BC	155:0,155,0,0	222:0,215,7,0
Ecoli	161953	.	C	A	.	*	*	DP:BC	170:0,170,0,0	176:7,169,0,0
Ecoli	163080	.	A	C,G	.	H;M	*	DP:BC	155:151,4,0,0	871:870,0,1,0
Ecoli	170811	.	C	T	.	*	*	DP:BC	212:0,212,0,0	41:0,37,0,4
Ecoli	176742	.	T	C	.	*	*	DP:BC	120:0,0,0,120	235:0,6,0,229
Ecoli	183188	.	A	G	.	*	*	DP:BC	155:155,0,0,0	57:53,0,4,0
Ecoli	185449	.	C	A,T	.	B;H;M	*	DP:BC	182:1,181,0,0	227:0,217,0,10
Ecoli	185908	.	G	A,T	.	B;H;M	*	DP:BC	201:0,0,200,1	135:4,0,131,0
Ecoli	186532	.	A	G	.	B	*	DP:BC	165:165,0,0,0	286:269,0,17,0
Ecoli	188409	.	C	T	.	*	*	DP:BC	172:0,172,0,0	403:0,396,0,7
Ecoli	196763	.	C	T	.	*	*	DP:BC	163:0,163,0,0	55:0,51,0,4
Ecoli	200595	.	G	A	.	B	*	DP:BC	220:0,0,220,0	355:6,0,349,0
Ecoli	203553	.	G	A	.	B	*	DP:BC	182:0,0,182,0	1583:13,0,1570,0
Ecoli	203554	.	G	A	.	B	*	DP:BC	175:0,0,175,0	1391:9,0,1382,0
Ecoli	210704	.	C	T	.	*	*	DP:BC	130:0,130,0,0	116:0,110,0,6
Ecoli	214200	.	A	C	.	*	*	DP:BC	187:187,0,0,0	86:81,5,0,0
Ecoli	216904	.	T	C	.	*	*	DP:BC	103:0,0,0,103	772:0,10,0,762
Ecoli	219751	.	G	C,T	.	H;M	*	DP:BC	170:0,0,169,1	22:0,2,20,0
Ecoli	220100	.	T	C,G	.	H;M	*	DP:BC	172:0,0,1,171	151:0,6,0,145
Ecoli	223580	.	C	T	.	*	*	DP:BC	177:0,177,0,0	354:0,348,0,6
Ecoli	226842	.	C	T	.	H	*	DP:BC	139:0,138,0,1	18:0,15,0,3
Ecoli	228010	.	G	T	.	B	*	DP:BC	50:0,0,50,0	5:0,0,2,3
Ecoli	230424	.	T	C	.	B	*	DP:BC	27:0,0,0,27	5:0,3,0,2
Ecoli	233424	.	A	C,G	.	B;H;M	*	DP:BC	174:173,1,0,0	61:56,0,5,0
Ecoli	238233	.	C	T	.	*	*	DP:BC	156:0,156,0,0	156:0,150,0,6
Ecoli	245529	.	A	C,G,T	.	B;H;M	*	DP:BC	156:154,1,1,0	134:119,0,9,6
Ecoli	250789	.	A	G	.	B	*	DP:BC	173:173,0,0,0	417:409,0,8,0
Ecoli	254104	.	T	G	.	H;Y	*	DP:BC	41:0,0,4,37	52:0,0,0,52
Ecoli	258676	.	A	C,G	.	B;H;M	*	DP:BC	178:177,1,0,0	43:41,0,2,0
Ecoli	261056	.	A	C	.	H;Y	*	DP:BC	123:116,7,0,0	47:47,0,0,0
Ecoli	267401	.	T	C	.	*	*	DP:BC	192:0,0,0,192	29:0,5,0,24
Ecoli	268766	.	G	A	.	*	*	DP:BC	161:0,0,161,0	51:4,0,47,0
Ecoli	268862	.	C	T	.	*	*	DP:BC	145:0,145,0,0	53:0,49,0,4
Ecoli	278061	.	C	G,T	.	H;M	*	DP:BC	66:0,65,1,0	22:0,20,0,2
Ecoli	280146	.	A	C,G	.	H;M	*	DP:BC	196:195,1,0,0	7:6,0,1,0
Ecoli	297950	.	T	G	.	H	*	DP:BC	89:0,0,5,84	159:0,0,0,159
Ecoli	299262	.	T	G	.	*	*	DP:BC	220:0,0,0,220	120:0,0,5,115
Ecoli	311382	.	T	A,G	.	B;M	*	DP:BC	51:0,0,0,51	29:4,0,2,23
Ecoli	311383	.	G	T	.	B	*	DP:BC	35:0,0,35,0	30:0,0,24,6
Ecoli	311384	.	A	G	.	B	*	DP:BC	36:36,0,0,0	30:24,0,6,0
Ecoli	311386	.	T	C	.	B	*	DP:BC	39:0,0,0,39	30:0,6,0,24
Ecoli	311387	.	G	A	.	B	*	DP:BC	44:0,0,44,0	30:6,0,24,0
Ecoli	311388	.	T	A	.	B	*	DP:BC	37:0,0,0,37	30:6,0,0,24
Ecoli	311389	.	G	A	.	*	*	DP:BC	39:0,0,39,0	30:6,0,24,0
Ecoli	311391	.	A	C	.	*	*	DP:BC	51:51,0,0,0	30:24,6,0,0
Ecoli	311393	.	T	C,G	.	B;M	*	DP:BC	36:0,0,0,36	64:0,8,1,55
Ecoli	311394	.	C	G,T	.	B;M	*	DP:BC	36:0,36,0,0	103:0,24,75,4
Ecoli	311397	.	C	A,G	.	B;M	*	DP:BC	42:0,42,0,0	104:1,24,79,0
Ecoli	311399	.	C	A	.	B	*	DP:BC	46:0,46,0,0	112:88,24,0,0
Ecoli	311400	.	C	A,G	.	B;M	*	DP:BC	52:0,52,0,0	115:88,24,3,0
Ecoli	311401	.	T	G	.	*	*	DP:BC	39:0,0,0,39	112:0,0,89,23
Ecoli	311404	.	C	A,T	.	M	*	DP:BC	50:0,50,0,0	114:88,22,0,4
Ecoli	311405	.	C	T	.	*	*	DP:BC	48:0,48,0,0	116:0,25,0,91
Ecoli	311406	.	G	A,C,T	.	B;M	*	DP:BC	36:0,0,36,0	131:4,101,25,1
Ecoli	311407	.	C	A,G	.	M	*	DP:BC	47:0,47,0,0	130:3,27,100,0
Ecoli	311411	.	A	C,G,T	.	B;M	*	DP:BC	42:42,0,0,0	133:24,105,3,1
Ecoli	311412	.	C	A,G,T	.	M	*	DP:BC	44:0,44,0,0	132:1,20,105,6
Ecoli	311413	.	G	T	.	*	*	DP:BC	41:0,0,41,0	130:0,0,25,105
Ecoli	311414	.	G	T	.	*	*	DP:BC	53:0,0,53,0	130:0,0,24,106
Ecoli	311417	.	T	A,C,G	.	M	*	DP:BC	51:0,0,0,51	135:112,1,1,21
Ecoli	311418	.	G	C,T	.	M	*	DP:BC	38:0,0,38,0	146:0,124,21,1
Ecoli	311420	.	T	A,C,G	.	M	*	DP:BC	41:0,0,0,41	147:1,122,4,20
Ecoli	311421	.	G	A,C	.	M	*	DP:BC	45:0,0,45,0	148:2,123,23,0
Ecoli	311422	.	C	A,G,T	.	M	*	DP:BC	41:0,41,0,0	146:124,20,1,1
Ecoli	311423	.	T	A,G	.	M	*	DP:BC	38:0,0,0,38	150:124,0,4,22
Ecoli	311425	.	T	C,G	.	M	*	DP:BC	42:0,0,0,42	152:0,2,127,23
Ecoli	311427	.	G	A,T	.	M	*	DP:BC	42:0,0,42,0	151:3,0,22,126
Ecoli	311428	.	A	G	.	*	*	DP:BC	36:36,0,0,0	151:21,0,130,0
Ecoli	311429	.	A	C,G	.	M	*	DP:BC	44:44,0,0,0	157:23,3,131,0
Ecoli	311430	.	A	C,G,T	.	M	*	DP:BC	46:46,0,0,0	159:20,3,3,133
Ecoli	311431	.	T	A,G	.	M	*	DP:BC	39:0,0,0,39	158:135,0,3,20
Ecoli	311432	.	C	A,G,T	.	M	*	DP:BC	39:0,39,0,0	158:133,20,1,4
Ecoli	311434	.	G	T	.	*	*	DP:BC	42:0,0,42,0	158:0,0,153,5
Ecoli	311435	.	A	C,G,T	.	M	*	DP:BC	39:39,0,0,0	171:20,1,149,1
Ecoli	311436	.	A	C,T	.	M	*	DP:BC	39:39,0,0,0	175:19,155,0,1
Ecoli	311438	.	C	A,G,T	.	H;M	*	DP:BC	39:1,38,0,0	176:0,22,153,1
Ecoli	311439	.	T	C,G	.	M	*	DP:BC	37:0,0,0,37	176:0,1,152,23
Ecoli	311440	.	T	C,G	.	M	*	DP:BC	40:0,0,0,40	177:0,154,1,22
Ecoli	311441	.	T	C,G	.	M	*	DP:BC	45:0,0,0,45	189:0,5,165,19
Ecoli	311443	.	A	C,G	.	M	*	DP:BC	44:44,0,0,0	197:20,173,4,0
Ecoli	311444	.	T	A,C,G	.	M	*	DP:BC	35:0,0,0,35	197:3,173,1,20
Ecoli	311445	.	G	A,C,T	.	M	*	DP:BC	37:0,0,37,0	194:1,1,19,173
Ecoli	311446	.	C	A,T	.	M	*	DP:BC	38:0,38,0,0	195:1,22,0,172
Ecoli	311447	.	G	A,C,T	.	B;M	*	DP:BC	40:0,0,40,0	210:182,4,19,5
Ecoli	311449	.	G	C	.	*	*	DP:BC	42:0,0,42,0	217:0,198,19,0
Ecoli	311450	.	A	C	.	*	*	DP:BC	39:39,0,0,0	220:20,200,0,0
Ecoli	311451	.	A	G,T	.	M	*	DP:BC	41:41,0,0,0	220:19,0,200,1
Ecoli	311452	.	G	C	.	*	*	DP:BC	38:0,0,38,0	218:0,198,20,0
Ecoli	311453	.	C	T	.	*	*	DP:BC	41:0,41,0,0	224:0,20,0,204
Ecoli	311455	.	A	G	.	*	*	DP:BC	34:34,0,0,0	236:19,0,217,0
Ecoli	311456	.	T	A,C	.	M	*	DP:BC	38:0,0,0,38	236:217,1,0,18
Ecoli	311457	.	G	A	.	*	*	DP:BC	39:0,0,39,0	235:216,0,19,0
Ecoli	311458	.	C	A	.	*	*	DP:BC	36:0,36,0,0	239:217,22,0,0
Ecoli	311459	.	A	C	.	*	*	DP:BC	35:35,0,0,0	264:21,243,0,0
Ecoli	311460	.	G	C,T	.	M;Y	*	DP:BC	39:0,0,39,0	267:0,244,21,2
Ecoli	311461	.	G	A,T	.	M;Y	*	DP:BC	36:0,0,36,0	266:244,0,21,1
Ecoli	311462	.	C	T	.	Y	*	DP:BC	33:0,33,0,0	264:0,23,0,241
Ecoli	311464	.	G	C	.	Y	*	DP:BC	41:0,0,41,0	267:0,245,22,0
Ecoli	311465	.	G	T	.	Y	*	DP:BC	41:0,0,41,0	268:0,0,22,246
Ecoli	311466	.	G	A	.	Y	*	DP:BC	42:0,0,42,0	267:250,0,17,0
Ecoli	311467	.	G	C	.	Y	*	DP:BC	42:0,0,42,0	266:0,250,16,0
Ecoli	311468	.	C	A,G	.	M;Y	*	DP:BC	21:0,21,0,0	266:1,16,249,0
Ecoli	311469	.	G	C,T	.	M;Y	*	DP:BC	36:0,0,36,0	266:0,249,16,1
Ecoli	311470	.	C	A,G	.	M	*	DP:BC	33:0,33,0,0	262:245,16,1,0
Ecoli	311471	.	A	C,T	.	M	*	DP:BC	30:30,0,0,0	256:16,1,0,239
Ecoli	311473	.	T	C,G	.	M	*	DP:BC	40:0,0,0,40	269:0,252,1,16
Ecoli	311476	.	G	A,T	.	M	*	DP:BC	33:0,0,33,0	269:1,0,16,252
Ecoli	311477	.	T	A,G	.	M	*	DP:BC	30:0,0,0,30	275:1,0,258,16
Ecoli	311479	.	G	A	.	*	*	DP:BC	30:0,0,30,0	285:268,0,17,0
Ecoli	311480	.	G	C,T	.	M	*	DP:BC	35:0,0,35,0	293:0,1,16,276
Ecoli	311481	.	C	G	.	*	*	DP:BC	29:0,29,0,0	298:0,16,282,0
Ecoli	311482	.	G	C,T	.	M	*	DP:BC	35:0,0,35,0	297:0,278,18,1
Ecoli	311483	.	G	A	.	*	*	DP:BC	41:0,0,41,0	316:301,0,15,0
Ecoli	311484	.	C	G,T	.	B;M	*	DP:BC	38:0,38,0,0	336:0,15,320,1
Ecoli	311486	.	T	A	.	*	*	DP:BC	33:0,0,0,33	332:316,0,0,16
Ecoli	311487	.	G	T	.	*	*	DP:BC	36:0,0,36,0	317:0,0,15,302
Ecoli	311488	.	G	C,T	.	B;M	*	DP:BC	45:0,0,45,0	331:0,1,15,315
Ecoli	311489	.	A	C,G	.	B;M	*	DP:BC	38:38,0,0,0	336:15,1,320,0
Ecoli	311490	.	C	G	.	*	*	DP:BC	37:0,37,0,0	340:0,16,324,0
Ecoli	311491	.	C	A,T	.	M	*	DP:BC	42:0,42,0,0	333:1,14,0,318
Ecoli	311492	.	C	A,T	.	M	*	DP:BC	46:0,46,0,0	336:322,13,0,1
Ecoli	311493	.	G	C	.	*	*	DP:BC	39:0,0,39,0	338:0,325,13,0
Ecoli	311495	.	C	A	.	*	*	DP:BC	36:0,36,0,0	337:322,15,0,0
Ecoli	311497	.	A	C	.	*	*	DP:BC	39:39,0,0,0	334:12,322,0,0
Ecoli	311498	.	G	T	.	*	*	DP:BC	48:0,0,48,0	330:0,0,13,317
Ecoli	311499	.	T	G	.	*	*	DP:BC	51:0,0,0,51	336:0,0,325,11
Ecoli	311500	.	G	A	.	*	*	DP:BC	55:0,0,55,0	333:320,0,13,0
Ecoli	311501	.	T	G	.	*	*	DP:BC	47:0,0,0,47	338:0,0,325,13
Ecoli	311502	.	T	C	.	*	*	DP:BC	57:0,0,0,57	339:0,320,0,19
Ecoli	311518	.	A	G	.	*	*	DP:BC	57:57,0,0,0	372:13,0,359,0
Ecoli	311520	.	A	T	.	*	*	DP:BC	55:55,0,0,0	338:13,0,0,325
Ecoli	311521	.	T	G	.	*	*	DP:BC	47:0,0,0,47	337:0,0,325,12
Ecoli	311523	.	C	T	.	*	*	DP:BC	57:0,57,0,0	335:0,12,0,323
Ecoli	311526	.	C	G	.	*	*	DP:BC	54:0,54,0,0	337:0,12,325,0
Ecoli	311527	.	G	T	.	*	*	DP:BC	49:0,0,49,0	334:0,0,10,324
Ecoli	311530	.	A	G	.	*	*	DP:BC	50:50,0,0,0	335:10,0,325,0
Ecoli	311531	.	C	A	.	*	*	DP:BC	55:0,55,0,0	328:318,10,0,0
Ecoli	311532	.	C	A	.	*	*	DP:BC	59:0,59,0,0	325:315,10,0,0
Ecoli	311535	.	G	C	.	*	*	DP:BC	60:0,0,60,0	328:0,316,12,0
Ecoli	311536	.	T	G	.	*	*	DP:BC	63:0,0,0,63	330:0,0,318,12
Ecoli	311537	.	T	C	.	*	*	DP:BC	66:0,0,0,66	331:0,319,0,12
Ecoli	311539	.	C	T	.	*	*	DP:BC	67:0,67,0,0	331:0,12,0,319
Ecoli	311540	.	A	C	.	H	*	DP:BC	61:60,1,0,0	331:12,319,0,0
Ecoli	311541	.	G	C	.	*	*	DP:BC	64:0,0,64,0	330:0,318,12,0
Ecoli	311544	.	T	G	.	*	*	DP:BC	71:0,0,0,71	256:0,0,245,11
Ecoli	311545	.	G	C,T	.	H;M	*	DP:BC	69:0,0,68,1	256:0,245,11,0
Ecoli	311546	.	C	G	.	*	*	DP:BC	64:0,64,0,0	256:0,11,245,0
Ecoli	311547	.	G	T	.	*	*	DP:BC	68:0,0,68,0	254:0,0,11,243
Ecoli	311551	.	G	T	.	*	*	DP:BC	81:0,0,81,0	241:0,0,11,230
Ecoli	311552	.	A	T	.	*	*	DP:BC	72:72,0,0,0	236:11,0,0,225
Ecoli	311553	.	C	T	.	*	*	DP:BC	75:0,75,0,0	240:0,12,0,228
Ecoli	311554	.	T	G	.	*	*	DP:BC	74:0,0,0,74	244:0,0,232,12
Ecoli	311555	.	A	C,T	.	M	*	DP:BC	77:77,0,0,0	240:15,223,0,2
Ecoli	311557	.	G	A,C	.	M	*	DP:BC	83:0,0,83,0	226:3,211,12,0
Ecoli	311558	.	A	G,T	.	M	*	DP:BC	76:76,0,0,0	228:13,0,212,3
Ecoli	311559	.	C	G,T	.	M	*	DP:BC	79:0,79,0,0	225:0,15,209,1
Ecoli	311560	.	A	C,G,T	.	M	*	DP:BC	81:81,0,0,0	222:11,1,3,207
Ecoli	311561	.	A	G,T	.	M	*	DP:BC	85:85,0,0,0	223:11,0,4,208
Ecoli	311563	.	G	A,T	.	H;M	*	DP:BC	73:1,0,72,0	221:4,0,11,206
Ecoli	311564	.	G	A,C	.	M	*	DP:BC	81:0,0,81,0	222:1,206,15,0
Ecoli	311566	.	G	A,C	.	M	*	DP:BC	82:0,0,82,0	223:1,207,15,0
Ecoli	311568	.	C	G	.	*	*	DP:BC	76:0,76,0,0	209:0,13,196,0
Ecoli	311573	.	T	G	.	*	*	DP:BC	84:0,0,0,84	209:0,0,194,15
Ecoli	311574	.	T	C,G	.	M	*	DP:BC	86:0,0,0,86	207:0,189,1,17
Ecoli	311575	.	C	A,G,T	.	M	*	DP:BC	75:0,75,0,0	207:3,14,189,1
Ecoli	311576	.	A	C,G	.	M	*	DP:BC	83:83,0,0,0	206:15,188,3,0
Ecoli	311578	.	C	G,T	.	M	*	DP:BC	91:0,91,0,0	204:0,15,4,185
Ecoli	311582	.	A	C,G,T	.	B;M	*	DP:BC	82:82,0,0,0	198:17,177,3,1
Ecoli	311583	.	C	A,G	.	M	*	DP:BC	86:0,86,0,0	204:3,20,181,0
Ecoli	311586	.	A	C,G,T	.	M	*	DP:BC	90:90,0,0,0	186:19,163,3,1
Ecoli	311587	.	A	C,G,T	.	M	*	DP:BC	87:87,0,0,0	185:19,163,1,2
Ecoli	311588	.	C	G,T	.	M	*	DP:BC	82:0,82,0,0	184:0,19,161,4
Ecoli	311592	.	G	A,C	.	B;M	*	DP:BC	83:0,0,83,0	163:3,143,17,0
Ecoli	311593	.	C	A,G	.	B;M	*	DP:BC	83:0,83,0,0	161:140,18,3,0
Ecoli	311595	.	G	C,T	.	B;M	*	DP:BC	81:0,0,81,0	163:0,141,19,3
Ecoli	311596	.	G	A,T	.	B;M	*	DP:BC	87:0,0,87,0	158:137,0,20,1
Ecoli	311597	.	C	T	.	*	*	DP:BC	83:0,83,0,0	147:0,19,0,128
Ecoli	311598	.	A	C	.	*	*	DP:BC	82:82,0,0,0	142:18,124,0,0
Ecoli	311599	.	G	A	.	*	*	DP:BC	85:0,0,85,0	138:119,0,19,0
Ecoli	311600	.	G	T	.	*	*	DP:BC	95:0,0,95,0	140:0,0,18,122
Ecoli	311601	.	C	G	.	*	*	DP:BC	85:0,85,0,0	143:0,19,124,0
Ecoli	311602	.	G	A	.	*	*	DP:BC	88:0,0,88,0	142:124,0,18,0
Ecoli	311603	.	T	A	.	*	*	DP:BC	81:0,0,0,81	134:115,0,0,19
Ecoli	311604	.	G	T	.	*	*	DP:BC	90:0,0,90,0	123:0,0,19,104
Ecoli	311605	.	G	A,T	.	B;M	*	DP:BC	91:0,0,91,0	120:2,0,17,101
Ecoli	311606	.	C	T	.	H	*	DP:BC	81:0,80,0,1	126:0,19,0,107
Ecoli	311607	.	A	C	.	*	*	DP:BC	86:86,0,0,0	126:19,107,0,0
Ecoli	311608	.	G	C	.	*	*	DP:BC	90:0,0,90,0	121:0,105,16,0
Ecoli	311609	.	C	G	.	*	*	DP:BC	83:0,83,0,0	93:0,16,77,0
Ecoli	311611	.	C	A,G	.	B;M	*	DP:BC	83:83,0,0,0	93:15,77,1,0
Ecoli	311612	.	T	A	.	*	*	DP:BC	88:0,0,0,88	94:78,0,0,16
Ecoli	311614	.	A	C,G	.	H;M	*	DP:BC	93:91,1,1,0	94:15,79,0,0
Ecoli	311615	.	A	T	.	*	*	DP:BC	99:99,0,0,0	91:16,0,0,75
Ecoli	311616	.	T	A,G	.	M	*	DP:BC	98:0,0,0,98	89:1,0,73,15
Ecoli	311617	.	T	C	.	*	*	DP:BC	104:0,0,0,104	89:0,73,0,16
Ecoli	311618	.	A	T	.	*	*	DP:BC	100:100,0,0,0	89:15,0,0,74
Ecoli	311619	.	T	G	.	*	*	DP:BC	102:0,0,0,102	90:0,0,74,16
Ecoli	311620	.	A	G	.	*	*	DP:BC	105:105,0,0,0	89:15,0,74,0
Ecoli	311621	.	T	A	.	*	*	DP:BC	102:0,0,0,102	85:70,0,0,15
Ecoli	311623	.	G	C	.	*	*	DP:BC	105:0,0,105,0	85:0,69,16,0
Ecoli	311624	.	T	A	.	*	*	DP:BC	95:0,0,0,95	85:69,0,0,16
Ecoli	311625	.	T	C,G	.	B;H;M	*	DP:BC	106:0,1,0,105	85:0,0,69,16
Ecoli	311626	.	G	C	.	B	*	DP:BC	101:0,0,101,0	84:0,68,16,0
Ecoli	311628	.	A	T	.	B	*	DP:BC	108:108,0,0,0	59:17,0,0,42
Ecoli	311629	.	A	C	.	B	*	DP:BC	110:110,0,0,0	59:18,41,0,0
Ecoli	311630	.	C	A	.	H	*	DP:BC	106:1,105,0,0	58:41,17,0,0
Ecoli	311631	.	G	A	.	B	*	DP:BC	106:0,0,106,0	58:40,0,18,0
Ecoli	311632	.	G	C	.	B	*	DP:BC	109:0,0,109,0	58:0,40,18,0
Ecoli	311634	.	A	G	.	B	*	DP:BC	103:103,0,0,0	21:17,0,4,0
Ecoli	311636	.	A	C	.	B	*	DP:BC	102:102,0,0,0	22:18,4,0,0
Ecoli	311637	.	G	C	.	B	*	DP:BC	112:0,0,112,0	22:0,4,18,0
Ecoli	311638	.	A	C	.	B	*	DP:BC	107:107,0,0,0	23:19,4,0,0
Ecoli	312132	.	T	G	.	H	*	DP:BC	173:0,0,5,168	26:0,0,0,26
Ecoli	313581	.	T	C	.	B	*	DP:BC	177:0,0,0,177	32:0,4,0,28
Ecoli	314933	.	G	A	.	H;Y	*	DP:BC	122:8,0,114,0	10:0,0,10,0
Ecoli	315127	.	G	A	.	B	*	DP:BC	228:0,0,228,0	13:4,0,9,0
Ecoli	316085	.	A	G	.	B	*	DP:BC	157:157,0,0,0	755:745,0,10,0
Ecoli	326880	.	A	G,T	.	M	*	DP:BC	192:192,0,0,0	83:79,0,2,2
Ecoli	330846	.	C	A	.	*	*	DP:BC	154:0,154,0,0	175:12,163,0,0
Ecoli	330855	.	C	A	.	*	*	DP:BC	173:0,173,0,0	189:5,184,0,0
Ecoli	330924	.	T	A	.	Y	*	DP:BC	200:0,0,0,200	387:8,0,0,379
Ecoli	331218	.	C	T	.	H	*	DP:BC	91:0,85,0,6	324:0,324,0,0
Ecoli	331749	.	A	G	.	*	*	DP:BC	166:166,0,0,0	204:198,0,6,0
Ecoli	333649	.	A	G	.	B	*	DP:BC	69:69,0,0,0	1622:1611,0,11,0
Ecoli	333886	.	A	G	.	B	*	DP:BC	91:91,0,0,0	1962:1946,0,16,0
Ecoli	334061	.	C	A	.	H	*	DP:BC	77:6,71,0,0	2325:0,2325,0,0
Ecoli	335932	.	A	C	.	B	*	DP:BC	118:118,0,0,0	31:25,6,0,0
Ecoli	336265	.	C	A,T	.	B;M	*	DP:BC	30:0,30,0,0	12:1,9,0,2
Ecoli	336267	.	G	A,T	.	B;M	*	DP:BC	30:0,0,30,0	12:1,0,9,2
Ecoli	336550	.	C	A,T	.	B;M	*	DP:BC	25:0,25,0,0	25:1,21,0,3
Ecoli	336551	.	G	A,C,T	.	B;M	*	DP:BC	28:0,0,28,0	25:2,3,19,1
Ecoli	343203	.	G	T	.	*	*	DP:BC	113:0,0,113,0	7:0,0,3,4
Ecoli	344659	.	A	C,G	.	H;M	*	DP:BC	131:129,0,2,0	5:4,1,0,0
Ecoli	351718	.	T	G	.	H;Y	*	DP:BC	89:0,0,5,84	410:0,0,0,410
Ecoli	364277	.	T	C,G	.	M	*	DP:BC	143:0,0,0,143	120:0,4,1,115
Ecoli	366311	.	G	A	.	B	*	DP:BC	153:0,0,153,0	514:10,0,504,0
Ecoli	381055	.	G	A	.	H	*	DP:BC	161:1,0,160,0	20:2,0,18,0
Ecoli	382463	.	T	C,G	.	B;H;M	*	DP:BC	162:0,0,1,161	18:0,2,0,16
Ecoli	386106	.	G	A	.	*	*	DP:BC	202:0,0,202,0	21:4,0,17,0
Ecoli	388613	.	T	A	.	*	*	DP:BC	102:0,0,0,102	38:4,0,0,34
Ecoli	388615	.	G	T	.	*	*	DP:BC	105:0,0,105,0	39:0,0,35,4
Ecoli	388616	.	C	G	.	*	*	DP:BC	102:0,102,0,0	39:0,35,4,0
Ecoli	388617	.	G	T	.	*	*	DP:BC	103:0,0,103,0	38:0,0,34,4
Ecoli	388618	.	A	G	.	*	*	DP:BC	102:102,0,0,0	38:34,0,4,0
Ecoli	388619	.	C	T	.	*	*	DP:BC	102:0,102,0,0	40:0,36,0,4
Ecoli	388620	.	A	C	.	*	*	DP:BC	104:104,0,0,0	38:34,4,0,0
Ecoli	388621	.	C	G	.	*	*	DP:BC	104:0,104,0,0	37:0,33,4,0
Ecoli	388622	.	A	C	.	*	*	DP:BC	102:102,0,0,0	36:32,4,0,0
Ecoli	388624	.	T	A	.	*	*	DP:BC	101:0,0,0,101	36:4,0,0,32
Ecoli	391149	.	G	A	.	B	*	DP:BC	129:0,0,129,0	42:4,0,38,0
Ecoli	399035	.	T	C,G	.	H;M;Y	*	DP:BC	42:0,1,4,37	217:0,0,0,217
Ecoli	405099	.	C	G	.	*	*	DP:BC	163:0,163,0,0	104:0,98,6,0
Ecoli	409347	.	C	T	.	*	*	DP:BC	168:0,168,0,0	83:0,77,0,6
Ecoli	413211	.	C	T	.	H	*	DP:BC	162:0,161,0,1	14:0,12,0,2
Ecoli	417024	.	C	T	.	B	*	DP:BC	144:0,144,0,0	623:0,616,0,7
Ecoli	417514	.	G	A	.	*	*	DP:BC	160:0,0,160,0	582:8,0,574,0
Ecoli	424133	.	G	A,T	.	B;M	*	DP:BC	213:0,0,213,0	132:3,0,127,2
Ecoli	424595	.	T	C	.	B	*	DP:BC	193:0,0,0,193	3158:0,23,0,3135
Ecoli	425873	.	A	G,T	.	H;M	*	DP:BC	85:80,0,4,1	2612:2612,0,0,0
Ecoli	425885	.	C	T	.	H	*	DP:BC	88:0,77,0,11	2571:0,2571,0,0
Ecoli	426675	.	G	A	.	B	*	DP:BC	100:0,0,100,0	57:4,0,53,0
Ecoli	430371	.	G	T	.	B	*	DP:BC	201:0,0,201,0	17:0,0,9,8
Ecoli	432831	.	G	A,T	.	B;H;M	*	DP:BC	178:1,0,177,0	29:0,0,27,2
Ecoli	433148	.	A	C	.	*	*	DP:BC	182:182,0,0,0	5539:5523,16,0,0
Ecoli	440333	.	C	T	.	*	*	DP:BC	190:0,190,0,0	46:0,42,0,4
Ecoli	448900	.	G	A,T	.	H;M	*	DP:BC	213:0,0,212,1	99:3,0,96,0
Ecoli	453255	.	G	A	.	*	*	DP:BC	227:0,0,227,0	150:150,0,0,0
Ecoli	463598	.	G	A	.	B	*	DP:BC	110:0,0,110,0	172:5,0,167,0
Ecoli	465320	.	T	C	.	B	*	DP:BC	134:0,0,0,134	2562:0,12,0,2550
Ecoli	466333	.	C	T	.	*	*	DP:BC	155:0,155,0,0	1220:0,1211,0,9
Ecoli	468039	.	T	C	.	B	*	DP:BC	79:0,0,0,79	54:0,5,0,49
Ecoli	469965	.	C	T	.	B	*	DP:BC	210:0,210,0,0	78:0,72,0,6
Ecoli	472714	.	C	T	.	*	*	DP:BC	87:0,87,0,0	51:0,47,0,4
Ecoli	480128	.	G	C,T	.	H;M	*	DP:BC	116:0,0,115,1	33:0,3,30,0
Ecoli	483923	.	T	C,G	.	B;H;M;Y	*	DP:BC	56:0,2,1,53	135:0,0,0,135
Ecoli	486629	.	A	G	.	B	*	DP:BC	131:131,0,0,0	1396:1379,0,17,0
Ecoli	487576	.	G	A	.	*	*	DP:BC	204:0,0,204,0	91:6,0,85,0
Ecoli	487717	.	T	C	.	*	*	DP:BC	197:0,0,0,197	161:0,6,0,155
Ecoli	491712	.	T	C,G	.	B;H;M	*	DP:BC	158:0,0,1,157	17:0,3,0,14
Ecoli	502978	.	T	C	.	B	*	DP:BC	190:0,0,0,190	137:0,15,0,122
Ecoli	522623	.	G	A	.	*	*	DP:BC	182:0,0,182,0	30:4,0,26,0
Ecoli	526433	.	G	A	.	*	*	DP:BC	101:0,0,101,0	64:6,0,58,0
Ecoli	536015	.	G	A,T	.	B;H;M	*	DP:BC	190:0,0,189,1	25:2,0,23,0
Ecoli	544343	.	A	G	.	*	*	DP:BC	150:150,0,0,0	5:1,0,4,0
Ecoli	544344	.	A	T	.	*	*	DP:BC	152:152,0,0,0	5:1,0,0,4
Ecoli	544345	.	G	A	.	*	*	DP:BC	147:0,0,147,0	5:4,0,1,0
Ecoli	544346	.	C	A	.	*	*	DP:BC	148:0,148,0,0	5:4,1,0,0
Ecoli	544347	.	C	G	.	*	*	DP:BC	160:0,160,0,0	5:0,1,4,0
Ecoli	544348	.	A	T	.	*	*	DP:BC	160:160,0,0,0	5:1,0,0,4
Ecoli	544349	.	C	T	.	*	*	DP:BC	157:0,157,0,0	5:0,1,0,4
Ecoli	544350	.	T	G	.	*	*	DP:BC	161:0,0,0,161	5:0,0,4,1
Ecoli	544352	.	G	C	.	*	*	DP:BC	164:0,0,164,0	5:0,4,1,0
Ecoli	544357	.	C	T	.	*	*	DP:BC	155:0,155,0,0	7:0,3,0,4
Ecoli	547746	.	G	C	.	H	*	DP:BC	170:0,1,169,0	11:0,2,9,0
Ecoli	547748	.	A	C	.	H	*	DP:BC	170:169,1,0,0	10:8,2,0,0
Ecoli	547749	.	G	C	.	H	*	DP:BC	174:0,1,173,0	9:0,2,7,0
Ecoli	547751	.	T	C	.	H	*	DP:BC	173:0,1,0,172	9:0,2,0,7
Ecoli	547763	.	C	T	.	H	*	DP:BC	172:0,171,0,1	7:0,5,0,2
Ecoli	547778	.	T	C	.	H	*	DP:BC	146:0,1,0,145	5:0,2,0,3
Ecoli	547786	.	T	C	.	H	*	DP:BC	144:0,1,0,143	5:0,2,0,3
Ecoli	547790	.	G	A	.	H	*	DP:BC	145:1,0,144,0	5:2,0,3,0
Ecoli	547805	.	C	T	.	H	*	DP:BC	129:0,128,0,1	5:0,3,0,2
Ecoli	549853	.	G	A,T	.	B;H;M	*	DP:BC	179:0,0,178,1	6:2,0,4,0
Ecoli	552053	.	G	A	.	B	*	DP:BC	159:0,0,159,0	52:4,0,48,0
Ecoli	552872	.	A	G	.	B	*	DP:BC	148:148,0,0,0	38:34,0,4,0
Ecoli	557047	.	T	A,G	.	H;M	*	DP:BC	125:0,0,1,124	78:4,0,0,74
Ecoli	558258	.	T	G	.	H;Y	*	DP:BC	101:0,0,16,85	66:0,0,0,66
Ecoli	561400	.	C	T	.	*	*	DP:BC	166:0,166,0,0	104:0,98,0,6
Ecoli	562823	.	G	A	.	H	*	DP:BC	212:1,0,211,0	19:2,0,17,0
Ecoli	570499	.	C	T	.	*	*	DP:BC	194:0,194,0,0	38:0,34,0,4
Ecoli	571225	.	C	A,T	.	H;M	*	DP:BC	177:1,176,0,0	75:0,72,0,3
Ecoli	577787	.	C	A,T	.	B;H;M	*	DP:BC	133:1,132,0,0	9:0,4,0,5
Ecoli	581849	.	G	A	.	*	*	DP:BC	158:0,0,158,0	18:18,0,0,0
Ecoli	591590	.	A	C,G	.	H;M	*	DP:BC	63:61,0,2,0	546:545,1,0,0
Ecoli	593596	.	C	T	.	*	*	DP:BC	114:0,114,0,0	52:0,48,0,4
Ecoli	594604	.	G	A	.	*	*	DP:BC	183:0,0,183,0	44:4,0,40,0
Ecoli	596182	.	G	A	.	*	*	DP:BC	162:0,0,162,0	13:4,0,9,0
Ecoli	601332	.	C	G	.	*	*	DP:BC	101:0,101,0,0	192:0,187,5,0
Ecoli	617716	.	C	T	.	*	*	DP:BC	100:0,100,0,0	56:0,52,0,4
Ecoli	618049	.	G	A	.	H	*	DP:BC	56:4,0,52,0	91:0,0,91,0
Ecoli	634889	.	C	T	.	*	*	DP:BC	211:0,211,0,0	167:0,161,0,6
Ecoli	651020	.	G	A	.	*	*	DP:BC	150:0,0,150,0	71:5,0,66,0
Ecoli	653389	.	A	G	.	*	*	DP:BC	132:132,0,0,0	29:25,0,4,0
Ecoli	653693	.	C	G	.	*	*	DP:BC	143:0,143,0,0	192:0,186,6,0
Ecoli	656884	.	C	G	.	B	*	DP:BC	128:0,128,0,0	365:0,359,6,0
Ecoli	665558	.	G	T	.	*	*	DP:BC	97:0,0,97,0	382:0,0,374,8
Ecoli	666072	.	C	T	.	*	*	DP:BC	164:0,164,0,0	471:0,460,0,11
Ecoli	666267	.	T	C	.	B	*	DP:BC	204:0,0,0,204	462:0,8,0,454
Ecoli	668102	.	C	T	.	*	*	DP:BC	115:0,115,0,0	16:0,12,0,4
Ecoli	674886	.	T	C	.	B	*	DP:BC	143:0,0,0,143	214:0,6,0,208
Ecoli	705495	.	A	G	.	*	*	DP:BC	76:76,0,0,0	13:7,0,6,0
Ecoli	715814	.	C	T	.	*	*	DP:BC	143:0,143,0,0	311:0,303,0,8
Ecoli	721943	.	G	C	.	*	*	DP:BC	167:0,0,167,0	312:0,8,304,0
Ecoli	723553	.	C	T	.	*	*	DP:BC	94:0,94,0,0	653:0,645,0,8
Ecoli	729160	.	G	A	.	*	*	DP:BC	181:0,0,181,0	44:6,0,38,0
Ecoli	729552	.	G	A	.	B	*	DP:BC	90:0,0,90,0	21:4,0,17,0
Ecoli	735869	.	A	C,T	.	M	*	DP:BC	91:91,0,0,0	36:33,2,0,1
Ecoli	737754	.	G	A	.	B	*	DP:BC	150:0,0,150,0	1683:12,0,1671,0
Ecoli	738297	.	G	T	.	B	*	DP:BC	215:0,0,215,0	215:0,0,209,6
Ecoli	739574	.	C	T	.	Y	*	DP:BC	109:0,109,0,0	534:0,527,0,7
Ecoli	743369	.	G	T	.	Y	*	DP:BC	170:0,0,170,0	341:0,0,332,9
Ecoli	743387	.	G	T	.	*	*	DP:BC	172:0,0,172,0	381:0,0,375,6
Ecoli	743422	.	C	A	.	*	*	DP:BC	185:0,185,0,0	556:7,549,0,0
Ecoli	743446	.	T	A	.	*	*	DP:BC	204:0,0,0,204	667:9,0,0,658
Ecoli	744899	.	C	T	.	*	*	DP:BC	156:0,156,0,0	255:0,249,0,6
Ecoli	745084	.	T	C	.	B	*	DP:BC	130:0,0,0,130	182:0,5,0,177
Ecoli	748906	.	G	A	.	B	*	DP:BC	117:0,0,117,0	890:10,0,880,0
Ecoli	748907	.	G	A	.	B	*	DP:BC	120:0,0,120,0	887:11,0,876,0
Ecoli	748994	.	G	A	.	B	*	DP:BC	134:0,0,134,0	779:8,0,771,0
Ecoli	749489	.	G	A,T	.	B;H;M	*	DP:BC	49:0,0,47,2	884:2,0,881,1
Ecoli	749587	.	G	A	.	B	*	DP:BC	64:0,0,64,0	867:13,0,854,0
Ecoli	749707	.	G	A,C	.	H;M;Y	*	DP:BC	75:3,1,71,0	414:0,0,414,0
Ecoli	749812	.	G	A	.	B	*	DP:BC	97:0,0,97,0	134:6,0,128,0
Ecoli	750882	.	C	T	.	*	*	DP:BC	181:0,181,0,0	1221:0,1211,0,10
Ecoli	752470	.	T	C	.	*	*	DP:BC	199:0,0,0,199	279:0,10,0,269
Ecoli	753519	.	G	A	.	*	*	DP:BC	198:0,0,198,0	80:6,0,74,0
Ecoli	761333	.	G	T	.	*	*	DP:BC	195:0,0,195,0	295:0,0,286,9
Ecoli	761340	.	A	T	.	*	*	DP:BC	195:195,0,0,0	287:262,0,0,25
Ecoli	761353	.	A	T	.	Y	*	DP:BC	202:202,0,0,0	268:262,0,0,6
Ecoli	763503	.	A	T	.	H;Y	*	DP:BC	74:64,0,0,10	47:47,0,0,0
Ecoli	763506	.	C	A,T	.	H;M	*	DP:BC	72:2,65,0,5	49:0,49,0,0
Ecoli	765648	.	A	G	.	B	*	DP:BC	160:160,0,0,0	52:48,0,4,0
Ecoli	774414	.	C	A	.	B	*	DP:BC	184:0,184,0,0	171:5,166,0,0
Ecoli	784960	.	G	A,T	.	H;M	*	DP:BC	174:0,0,173,1	61:4,0,57,0
Ecoli	789695	.	C	T	.	B	*	DP:BC	160:0,160,0,0	93:0,88,0,5
Ecoli	791579	.	C	T	.	B	*	DP:BC	146:0,146,0,0	198:0,192,0,6
Ecoli	795714	.	T	G	.	H	*	DP:BC	71:0,0,5,66	8:0,0,0,8
Ecoli	803197	.	G	A,T	.	H;M	*	DP:BC	107:0,0,106,1	63:4,0,59,0
Ecoli	809227	.	T	A	.	H;Y	*	DP:BC	78:5,0,0,73	31:0,0,0,31
Ecoli	810119	.	G	A	.	*	*	DP:BC	107:0,0,107,0	56:4,0,52,0
Ecoli	810150	.	G	A	.	*	*	DP:BC	114:0,0,114,0	58:4,0,54,0
Ecoli	817332	.	C	T	.	*	*	DP:BC	127:0,127,0,0	49:0,45,0,4
Ecoli	820024	.	G	T	.	B	*	DP:BC	98:0,0,98,0	327:0,0,321,6
Ecoli	822600	.	G	A	.	B	*	DP:BC	193:0,0,193,0	49:4,0,45,0
Ecoli	844902	.	A	C	.	*	*	DP:BC	157:157,0,0,0	8:5,3,0,0
Ecoli	848192	.	G	C	.	*	*	DP:BC	98:0,0,98,0	46:0,4,42,0
Ecoli	851103	.	G	A	.	B	*	DP:BC	124:0,0,124,0	694:9,0,685,0
Ecoli	856417	.	T	A,G	.	B;H;M	*	DP:BC	180:0,0,1,179	7:1,0,0,6
Ecoli	885846	.	G	A,T	.	H;M	*	DP:BC	122:0,0,121,1	16:2,0,14,0
Ecoli	889324	.	A	C	.	*	*	DP:BC	151:151,0,0,0	22:18,4,0,0
Ecoli	919894	.	C	G	.	Y	*	DP:BC	97:0,97,0,0	124:0,118,6,0
Ecoli	919903	.	A	G,T	.	M;Y	*	DP:BC	97:97,0,0,0	43:36,0,4,3
Ecoli	925346	.	G	A	.	*	*	DP:BC	128:0,0,128,0	35:4,0,31,0
Ecoli	926862	.	T	C	.	B	*	DP:BC	149:0,0,0,149	485:0,11,0,474
Ecoli	929105	.	C	T	.	*	*	DP:BC	119:0,119,0,0	1662:0,1649,0,13
Ecoli	939420	.	C	T	.	*	*	DP:BC	158:0,158,0,0	98:0,92,0,6
Ecoli	951575	.	G	A,C	.	B;M	*	DP:BC	231:0,0,231,0	31:1,1,29,0
Ecoli	963350	.	C	T	.	*	*	DP:BC	186:0,186,0,0	407:0,395,0,12
Ecoli	967634	.	C	T	.	*	*	DP:BC	175:0,175,0,0	1890:0,1878,0,12
Ecoli	978037	.	G	T	.	*	*	DP:BC	138:0,0,138,0	36:0,0,32,4
Ecoli	981511	.	T	C	.	*	*	DP:BC	136:0,0,0,136	118:0,11,0,107
Ecoli	989151	.	G	A	.	*	*	DP:BC	176:0,0,176,0	510:8,0,502,0
Ecoli	992065	.	T	G	.	*	*	DP:BC	157:0,0,0,157	12467:0,0,28,12439
Ecoli	995860	.	T	C	.	B	*	DP:BC	164:0,0,0,164	546:0,8,0,538
Ecoli	1013347	.	G	T	.	H	*	DP:BC	101:0,0,95,6	113:0,0,113,0
Ecoli	1017232	.	G	A	.	*	*	DP:BC	115:0,0,115,0	65:6,0,59,0
Ecoli	1018108	.	G	C	.	*	*	DP:BC	162:0,0,162,0	48:0,4,44,0
Ecoli	1020977	.	T	C	.	B	*	DP:BC	169:0,0,0,169	1181:0,9,0,1172
Ecoli	1021307	.	C	T	.	B	*	DP:BC	168:0,168,0,0	737:0,728,0,9
Ecoli	1024148	.	A	G	.	B	*	DP:BC	166:166,0,0,0	5166:5144,0,22,0
Ecoli	1024623	.	T	C,G	.	H;M	*	DP:BC	161:0,0,3,158	31017:0,5,5,31007
Ecoli	1025270	.	C	A,T	.	B;M	*	DP:BC	195:0,195,0,0	328:10,312,0,6
Ecoli	1025296	.	G	A	.	*	*	DP:BC	173:0,0,173,0	228:17,0,211,0
Ecoli	1025298	.	T	C	.	*	*	DP:BC	171:0,0,0,171	225:0,26,0,199
Ecoli	1025300	.	A	G	.	*	*	DP:BC	164:164,0,0,0	221:194,0,27,0
Ecoli	1025303	.	A	G	.	*	*	DP:BC	169:169,0,0,0	201:172,0,29,0
Ecoli	1025304	.	C	A	.	*	*	DP:BC	172:0,172,0,0	202:29,173,0,0
Ecoli	1025305	.	T	G	.	*	*	DP:BC	173:0,0,0,173	197:0,0,29,168
Ecoli	1025306	.	T	C	.	*	*	DP:BC	174:0,0,0,174	203:0,29,0,174
Ecoli	1025310	.	A	C	.	*	*	DP:BC	168:168,0,0,0	197:164,33,0,0
Ecoli	1025313	.	G	C	.	*	*	DP:BC	168:0,0,168,0	198:0,34,164,0
Ecoli	1027328	.	C	T	.	*	*	DP:BC	173:0,173,0,0	79:0,71,0,8
Ecoli	1033518	.	A	G	.	B	*	DP:BC	142:142,0,0,0	1978:1951,0,27,0
Ecoli	1055662	.	C	A,T	.	H;M	*	DP:BC	206:3,203,0,0	1097:0,1096,0,1
Ecoli	1055881	.	G	A	.	B	*	DP:BC	231:0,0,231,0	911:9,0,902,0
Ecoli	1056797	.	A	G	.	*	*	DP:BC	163:163,0,0,0	13:8,0,5,0
Ecoli	1065489	.	G	A	.	*	*	DP:BC	183:0,0,183,0	24:4,0,20,0
Ecoli	1070283	.	G	A	.	Y	*	DP:BC	181:0,0,181,0	183:5,0,178,0
Ecoli	1071481	.	C	T	.	*	*	DP:BC	117:0,117,0,0	830:0,822,0,8
Ecoli	1072454	.	T	G	.	H	*	DP:BC	82:0,0,5,77	1657:0,0,0,1657
Ecoli	1072493	.	T	A,C,G	.	B;H;M;Y	*	DP:BC	94:0,1,4,89	1642:3,0,0,1639
Ecoli	1109518	.	G	A	.	*	*	DP:BC	175:0,0,175,0	35:4,0,31,0
Ecoli	1114620	.	G	A	.	B	*	DP:BC	176:0,0,176,0	90:5,0,85,0
Ecoli	1117296	.	A	G	.	*	*	DP:BC	100:100,0,0,0	19:15,0,4,0
Ecoli	1118224	.	G	A	.	*	*	DP:BC	126:0,0,126,0	50:4,0,46,0
Ecoli	1128261	.	C	T	.	*	*	DP:BC	206:0,206,0,0	179:0,173,0,6
Ecoli	1150151	.	C	T	.	*	*	DP:BC	154:0,154,0,0	1714:0,1704,0,10
Ecoli	1150152	.	A	G	.	*	*	DP:BC	146:146,0,0,0	1683:1673,0,10,0
Ecoli	1150153	.	A	C	.	*	*	DP:BC	143:143,0,0,0	1626:1614,12,0,0
Ecoli	1150217	.	C	T	.	*	*	DP:BC	128:0,128,0,0	364:0,357,0,7
Ecoli	1150641	.	G	A	.	*	*	DP:BC	138:0,0,138,0	103:6,0,97,0
Ecoli	1152680	.	C	T	.	*	*	DP:BC	162:0,162,0,0	150:0,142,0,8
Ecoli	1157573	.	G	A	.	B	*	DP:BC	180:0,0,180,0	73:6,0,67,0
Ecoli	1159862	.	C	A	.	H	*	DP:BC	108:3,105,0,0	831:1,830,0,0
Ecoli	1160604	.	G	T	.	H	*	DP:BC	74:0,0,69,5	104:0,0,104,0
Ecoli	1166168	.	T	C	.	*	*	DP:BC	123:0,0,0,123	45:0,4,0,41
Ecoli	1167049	.	A	T	.	*	*	DP:BC	169:169,0,0,0	104:98,0,0,6
Ecoli	1167094	.	A	T	.	*	*	DP:BC	185:185,0,0,0	73:68,0,0,5
Ecoli	1167109	.	A	T	.	Y	*	DP:BC	189:189,0,0,0	79:73,0,0,6
Ecoli	1167113	.	A	T	.	Y	*	DP:BC	198:198,0,0,0	75:70,0,0,5
Ecoli	1167138	.	A	C	.	*	*	DP:BC	190:190,0,0,0	84:73,11,0,0
Ecoli	1173897	.	C	T	.	B	*	DP:BC	144:0,144,0,0	121:0,116,0,5
Ecoli	1186731	.	G	T	.	H	*	DP:BC	129:0,0,120,9	15:0,0,15,0
Ecoli	1192237	.	G	A	.	*	*	DP:BC	114:0,0,114,0	66:5,0,61,0
Ecoli	1192996	.	C	G	.	*	*	DP:BC	135:0,135,0,0	138:0,130,8,0
Ecoli	1194103	.	T	C	.	*	*	DP:BC	165:0,0,0,165	49:0,4,0,45
Ecoli	1213837	.	C	T	.	*	*	DP:BC	156:0,156,0,0	316:0,310,0,6
Ecoli	1219142	.	C	T	.	*	*	DP:BC	152:0,152,0,0	41:0,37,0,4
Ecoli	1220285	.	G	T	.	*	*	DP:BC	140:0,0,140,0	29:0,0,25,4
Ecoli	1223201	.	A	G	.	*	*	DP:BC	124:124,0,0,0	453:446,0,7,0
Ecoli	1223698	.	C	G	.	*	*	DP:BC	159:0,159,0,0	276:0,270,6,0
Ecoli	1225989	.	C	A,T	.	H;M	*	DP:BC	87:3,84,0,0	1533:0,1532,0,1
Ecoli	1234009	.	C	T	.	B	*	DP:BC	147:0,147,0,0	140:0,134,0,6
Ecoli	1235411	.	C	G	.	B	*	DP:BC	169:0,169,0,0	140:0,134,6,0
Ecoli	1242428	.	C	A,T	.	H;M	*	DP:BC	184:1,183,0,0	21:0,19,0,2
Ecoli	1247215	.	T	C	.	B	*	DP:BC	138:0,0,0,138	2347:0,12,0,2335
Ecoli	1247433	.	C	G	.	*	*	DP:BC	170:0,170,0,0	137:0,131,6,0
Ecoli	1257660	.	G	A	.	H	*	DP:BC	106:4,0,102,0	370:1,0,369,0
Ecoli	1257667	.	G	A	.	H	*	DP:BC	106:5,0,101,0	382:0,0,382,0
Ecoli	1257720	.	G	T	.	H	*	DP:BC	87:0,0,83,4	244:0,0,243,1
Ecoli	1257912	.	C	T	.	H	*	DP:BC	96:0,85,0,11	183:0,176,0,7
Ecoli	1257923	.	G	C	.	H	*	DP:BC	95:0,6,89,0	199:0,1,198,0
Ecoli	1257931	.	G	A	.	H	*	DP:BC	96:6,0,90,0	200:1,0,199,0
Ecoli	1258002	.	G	T	.	H	*	DP:BC	125:0,0,119,6	234:0,0,232,2
Ecoli	1258006	.	C	T	.	H	*	DP:BC	115:0,109,0,6	238:0,236,0,2
Ecoli	1258007	.	T	C	.	H	*	DP:BC	119:0,6,0,113	240:0,2,0,238
Ecoli	1258008	.	G	T	.	H	*	DP:BC	117:0,0,110,7	239:0,0,237,2
Ecoli	1258010	.	T	G	.	H	*	DP:BC	120:0,0,7,113	234:0,0,2,232
Ecoli	1258043	.	T	G	.	H	*	DP:BC	127:0,0,8,119	249:0,0,3,246
Ecoli	1258063	.	G	A	.	H	*	DP:BC	119:11,0,108,0	234:3,0,231,0
Ecoli	1258447	.	T	C	.	H	*	DP:BC	128:0,6,0,122	363:0,2,0,361
Ecoli	1258565	.	T	C	.	H	*	DP:BC	135:0,15,0,120	448:0,5,0,443
Ecoli	1258689	.	T	G	.	H	*	DP:BC	178:0,0,5,173	131:0,0,0,131
Ecoli	1258763	.	C	T	.	H	*	DP:BC	208:0,207,0,1	148:0,142,0,6
Ecoli	1267028	.	T	C,G	.	B;M	*	DP:BC	160:0,0,0,160	13:0,1,1,11
Ecoli	1277007	.	A	T	.	*	*	DP:BC	198:198,0,0,0	309:303,0,0,6
Ecoli	1277771	.	C	T	.	B	*	DP:BC	141:0,141,0,0	166:0,160,0,6
Ecoli	1288974	.	C	A,T	.	M	*	DP:BC	197:0,197,0,0	55:1,52,0,2
Ecoli	1289436	.	G	C	.	*	*	DP:BC	195:0,0,195,0	106:0,6,100,0
Ecoli	1289724	.	G	A	.	*	*	DP:BC	118:0,0,118,0	54:4,0,50,0
Ecoli	1298543	.	A	C,G	.	B;H;M	*	DP:BC	137:136,1,0,0	31:29,0,2,0
Ecoli	1305513	.	G	A	.	*	*	DP:BC	124:0,0,124,0	95:5,0,90,0
Ecoli	1309374	.	A	G	.	*	*	DP:BC	135:135,0,0,0	28:22,0,6,0
Ecoli	1318645	.	T	C	.	B	*	DP:BC	121:0,0,0,121	927:0,10,0,917
Ecoli	1319534	.	G	A	.	B	*	DP:BC	129:0,0,129,0	687:10,0,677,0
Ecoli	1322763	.	T	C	.	B	*	DP:BC	158:0,0,0,158	1033:0,12,0,1021
Ecoli	1326787	.	A	T	.	Y	*	DP:BC	114:114,0,0,0	830:822,0,0,8
Ecoli	1326848	.	A	C	.	Y	*	DP:BC	143:143,0,0,0	547:539,8,0,0
Ecoli	1330084	.	G	A	.	*	*	DP:BC	159:0,0,159,0	49:4,0,45,0
Ecoli	1334260	.	T	C	.	*	*	DP:BC	141:0,0,0,141	123:0,5,0,118
Ecoli	1337581	.	T	A	.	*	*	DP:BC	113:0,0,0,113	28:6,0,0,22
Ecoli	1337587	.	T	A	.	*	*	DP:BC	92:0,0,0,92	37:4,0,0,33
Ecoli	1337661	.	T	A	.	*	*	DP:BC	98:0,0,0,98	47:5,0,0,42
Ecoli	1338635	.	G	C	.	B	*	DP:BC	109:0,0,109,0	31:0,4,27,0
Ecoli	1339935	.	T	A	.	H	*	DP:BC	156:2,0,0,154	46:4,0,0,42
Ecoli	1348144	.	A	T	.	B	*	DP:BC	150:150,0,0,0	93:88,0,0,5
Ecoli	1348155	.	G	T	.	*	*	DP:BC	164:0,0,164,0	97:0,0,92,5
Ecoli	1349789	.	C	T	.	*	*	DP:BC	110:0,110,0,0	324:0,318,0,6
Ecoli	1353132	.	C	T	.	*	*	DP:BC	131:0,131,0,0	101:0,96,0,5
Ecoli	1355364	.	A	G	.	H	*	DP:BC	113:110,0,3,0	957:956,0,1,0
Ecoli	1355449	.	G	A	.	*	*	DP:BC	74:0,0,74,0	626:7,0,619,0
Ecoli	1355856	.	C	T	.	*	*	DP:BC	34:0,34,0,0	302:0,0,0,302
Ecoli	1357507	.	A	C	.	H	*	DP:BC	155:154,1,0,0	17:15,2,0,0
Ecoli	1370089	.	G	A	.	H;Y	*	DP:BC	53:5,0,48,0	12:0,0,12,0
Ecoli	1371198	.	T	C	.	B	*	DP:BC	103:0,0,0,103	447:0,10,0,437
Ecoli	1372366	.	T	G	.	H;Y	*	DP:BC	77:0,0,6,71	238:0,0,0,238
Ecoli	1375374	.	A	C	.	*	*	DP:BC	163:163,0,0,0	756:728,28,0,0
Ecoli	1378099	.	T	G	.	*	*	DP:BC	201:0,0,0,201	101:0,0,10,91
Ecoli	1382407	.	C	T	.	H	*	DP:BC	136:0,135,0,1	9:0,7,0,2
Ecoli	1382931	.	T	A	.	*	*	DP:BC	106:0,0,0,106	866:8,0,0,858
Ecoli	1382998	.	T	G	.	*	*	DP:BC	92:0,0,0,92	919:0,0,8,911
Ecoli	1394711	.	T	C	.	B	*	DP:BC	92:0,0,0,92	172:0,7,0,165
Ecoli	1403711	.	A	C,T	.	B;H;M	*	DP:BC	228:227,1,0,0	27:24,0,0,3
Ecoli	1410237	.	A	T	.	B	*	DP:BC	167:167,0,0,0	51:47,0,0,4
Ecoli	1415428	.	C	T	.	*	*	DP:BC	146:0,146,0,0	282:0,276,0,6
Ecoli	1418614	.	T	C	.	B	*	DP:BC	118:0,0,0,118	54:0,4,0,50
Ecoli	1426788	.	A	G	.	H	*	DP:BC	90:88,0,2,0	6:3,0,3,0
Ecoli	1428204	.	C	G,T	.	B;M	*	DP:BC	190:0,190,0,0	17:0,14,1,2
Ecoli	1428225	.	C	A	.	H	*	DP:BC	189:1,188,0,0	17:3,14,0,0
Ecoli	1428241	.	T	G	.	B	*	DP:BC	163:0,0,0,163	21:0,0,9,12
Ecoli	1428242	.	T	C	.	B	*	DP:BC	178:0,0,0,178	21:0,9,0,12
Ecoli	1428244	.	A	C,T	.	B;H;M	*	DP:BC	176:175,1,0,0	20:11,0,0,9
Ecoli	1428245	.	C	T	.	B	*	DP:BC	172:0,172,0,0	21:0,12,0,9
Ecoli	1428246	.	C	A	.	B	*	DP:BC	187:0,187,0,0	21:9,12,0,0
Ecoli	1428247	.	G	A	.	B	*	DP:BC	185:0,0,185,0	20:9,0,11,0
Ecoli	1428249	.	A	T	.	*	*	DP:BC	187:187,0,0,0	20:11,0,0,9
Ecoli	1428250	.	T	A,G	.	H;M	*	DP:BC	183:1,0,0,182	19:0,0,9,10
Ecoli	1428251	.	A	G	.	*	*	DP:BC	177:177,0,0,0	20:11,0,9,0
Ecoli	1428252	.	T	C	.	*	*	DP:BC	181:0,0,0,181	19:0,8,0,11
Ecoli	1428253	.	T	C,G	.	H;M	*	DP:BC	185:0,1,0,184	21:0,0,9,12
Ecoli	1428254	.	T	A	.	*	*	DP:BC	186:0,0,0,186	20:9,0,0,11
Ecoli	1428255	.	T	A	.	*	*	DP:BC	192:0,0,0,192	21:8,0,0,13
Ecoli	1428257	.	C	A	.	*	*	DP:BC	184:0,184,0,0	21:9,12,0,0
Ecoli	1428258	.	T	A	.	*	*	DP:BC	190:0,0,0,190	22:9,0,0,13
Ecoli	1428259	.	G	A	.	*	*	DP:BC	187:0,0,187,0	21:8,0,13,0
Ecoli	1428260	.	A	C	.	*	*	DP:BC	167:167,0,0,0	21:12,9,0,0
Ecoli	1428261	.	T	G	.	*	*	DP:BC	181:0,0,0,181	22:0,0,9,13
Ecoli	1428262	.	C	G,T	.	M	*	DP:BC	188:0,188,0,0	22:0,11,9,2
Ecoli	1428263	.	C	T	.	*	*	DP:BC	194:0,194,0,0	21:0,12,0,9
Ecoli	1428265	.	A	G,T	.	H;M	*	DP:BC	189:188,0,1,0	21:12,0,0,9
Ecoli	1428266	.	G	A	.	*	*	DP:BC	196:0,0,196,0	22:10,0,12,0
Ecoli	1428267	.	G	A	.	*	*	DP:BC	197:0,0,197,0	21:10,0,11,0
Ecoli	1428268	.	G	A	.	*	*	DP:BC	196:0,0,196,0	20:9,0,11,0
Ecoli	1428269	.	A	T	.	*	*	DP:BC	186:186,0,0,0	19:10,0,0,9
Ecoli	1428270	.	C	A	.	*	*	DP:BC	180:0,180,0,0	19:8,11,0,0
Ecoli	1428272	.	T	G	.	*	*	DP:BC	187:0,0,0,187	19:0,0,9,10
Ecoli	1428275	.	A	G,T	.	*	*	DP:BC	197:0,0,0,197	22:0,0,10,12
Ecoli	1428276	.	C	A	.	*	*	DP:BC	193:0,193,0,0	22:10,12,0,0
Ecoli	1428277	.	G	T	.	*	*	DP:BC	199:0,0,199,0	22:0,0,12,10
Ecoli	1428278	.	G	T	.	*	*	DP:BC	200:0,0,200,0	22:0,0,12,10
Ecoli	1428279	.	T	C	.	*	*	DP:BC	188:0,0,0,188	21:0,10,0,11
Ecoli	1428280	.	T	A	.	*	*	DP:BC	200:0,0,0,200	21:9,0,0,12
Ecoli	1428281	.	G	A	.	*	*	DP:BC	193:0,0,193,0	22:10,0,12,0
Ecoli	1428282	.	C	G	.	H	*	DP:BC	191:0,190,1,0	21:0,12,9,0
Ecoli	1428298	.	T	A	.	Y	*	DP:BC	191:0,0,0,191	20:12,0,0,8
Ecoli	1428300	.	T	A	.	Y	*	DP:BC	203:0,0,0,203	16:9,0,0,7
Ecoli	1428301	.	G	A	.	H;Y	*	DP:BC	196:1,0,195,0	16:9,0,7,0
Ecoli	1428302	.	G	A,T	.	M;Y	*	DP:BC	197:0,0,197,0	16:1,0,7,8
Ecoli	1428304	.	T	C,G	.	M	*	DP:BC	187:0,0,0,187	16:0,1,8,7
Ecoli	1428308	.	G	C,T	.	M	*	DP:BC	183:0,0,183,0	15:0,8,6,1
Ecoli	1428312	.	A	C	.	*	*	DP:BC	194:194,0,0,0	14:6,8,0,0
Ecoli	1428315	.	T	G	.	*	*	DP:BC	195:0,0,0,195	14:0,0,8,6
Ecoli	1428316	.	G	A	.	*	*	DP:BC	169:0,0,169,0	14:8,0,6,0
Ecoli	1428317	.	C	A	.	*	*	DP:BC	172:0,172,0,0	13:8,5,0,0
Ecoli	1428318	.	A	G	.	*	*	DP:BC	175:175,0,0,0	13:6,0,7,0
Ecoli	1428320	.	C	A	.	*	*	DP:BC	180:0,180,0,0	14:9,5,0,0
Ecoli	1428321	.	T	A	.	*	*	DP:BC	182:0,0,0,182	14:9,0,0,5
Ecoli	1428323	.	T	G	.	*	*	DP:BC	192:0,0,0,192	13:0,0,7,6
Ecoli	1428324	.	C	A,G	.	M	*	DP:BC	167:0,167,0,0	13:7,5,1,0
Ecoli	1428325	.	T	A	.	*	*	DP:BC	177:0,0,0,177	14:9,0,0,5
Ecoli	1428326	.	G	A	.	*	*	DP:BC	175:0,0,175,0	13:8,0,5,0
Ecoli	1428327	.	A	T	.	*	*	DP:BC	165:165,0,0,0	12:4,0,0,8
Ecoli	1428329	.	G	A	.	*	*	DP:BC	179:0,0,179,0	13:8,0,5,0
Ecoli	1428330	.	A	C	.	*	*	DP:BC	159:159,0,0,0	12:5,7,0,0
Ecoli	1428331	.	A	C,T	.	M	*	DP:BC	172:172,0,0,0	12:4,1,0,7
Ecoli	1428333	.	T	A,G	.	M	*	DP:BC	161:0,0,0,161	13:8,0,1,4
Ecoli	1428336	.	T	C	.	*	*	DP:BC	177:0,0,0,177	13:0,8,0,5
Ecoli	1428337	.	G	A,C	.	M	*	DP:BC	164:0,0,164,0	13:8,1,4,0
Ecoli	1428338	.	T	A,G	.	M	*	DP:BC	174:0,0,0,174	13:1,0,8,4
Ecoli	1428340	.	T	C	.	*	*	DP:BC	181:0,0,0,181	11:0,7,0,4
Ecoli	1428341	.	A	C,G	.	M	*	DP:BC	167:167,0,0,0	13:4,1,8,0
Ecoli	1428342	.	C	A,G	.	M	*	DP:BC	171:0,171,0,0	13:8,4,1,0
Ecoli	1428344	.	T	A,G	.	M	*	DP:BC	166:0,0,0,166	13:8,0,1,4
Ecoli	1428345	.	T	A	.	*	*	DP:BC	184:0,0,0,184	13:9,0,0,4
Ecoli	1428347	.	G	A	.	*	*	DP:BC	186:0,0,186,0	13:8,0,5,0
Ecoli	1428350	.	G	T	.	*	*	DP:BC	177:0,0,177,0	12:0,0,4,8
Ecoli	1428351	.	G	T	.	*	*	DP:BC	191:0,0,191,0	13:0,0,4,9
Ecoli	1428352	.	T	C	.	*	*	DP:BC	165:0,0,0,165	13:0,8,0,5
Ecoli	1428353	.	A	C	.	*	*	DP:BC	184:184,0,0,0	13:5,8,0,0
Ecoli	1428354	.	T	A,C	.	B;M	*	DP:BC	181:0,0,0,181	14:2,7,0,5
Ecoli	1428355	.	T	C,G	.	B;M	*	DP:BC	192:0,0,0,192	14:0,7,2,5
Ecoli	1428356	.	T	A,C,G	.	B;M	*	DP:BC	195:0,0,0,195	13:2,1,5,5
Ecoli	1428357	.	C	G,T	.	B;M	*	DP:BC	175:0,175,0,0	14:0,11,1,2
Ecoli	1428358	.	G	C,T	.	B;M	*	DP:BC	184:0,0,184,0	14:0,3,5,6
Ecoli	1428359	.	C	G,T	.	B;M	*	DP:BC	179:0,179,0,0	13:0,5,1,7
Ecoli	1428360	.	G	A,T	.	M	*	DP:BC	187:0,0,187,0	13:6,0,6,1
Ecoli	1428361	.	A	T	.	*	*	DP:BC	167:167,0,0,0	12:6,0,0,6
Ecoli	1428362	.	G	T	.	*	*	DP:BC	184:0,0,184,0	11:0,0,5,6
Ecoli	1428363	.	A	C,T	.	M	*	DP:BC	171:171,0,0,0	10:3,6,0,1
Ecoli	1428364	.	A	C,G	.	M	*	DP:BC	180:180,0,0,0	9:2,1,6,0
Ecoli	1428365	.	T	C,G	.	M	*	DP:BC	182:0,0,0,182	9:0,6,1,2
Ecoli	1428367	.	A	C	.	*	*	DP:BC	185:185,0,0,0	9:3,6,0,0
Ecoli	1428369	.	G	C,T	.	M	*	DP:BC	190:0,0,190,0	9:0,1,2,6
Ecoli	1428370	.	A	T	.	*	*	DP:BC	171:171,0,0,0	9:2,0,0,7
Ecoli	1428371	.	A	C,T	.	M	*	DP:BC	178:178,0,0,0	9:2,6,0,1
Ecoli	1428372	.	T	C	.	*	*	DP:BC	176:0,0,0,176	9:0,7,0,2
Ecoli	1428376	.	C	A,G	.	M	*	DP:BC	185:0,185,0,0	9:1,2,6,0
Ecoli	1428377	.	A	G	.	*	*	DP:BC	184:184,0,0,0	9:2,0,7,0
Ecoli	1428378	.	A	G,T	.	M	*	DP:BC	184:184,0,0,0	9:2,0,1,6
Ecoli	1428379	.	A	G,T	.	M	*	DP:BC	186:186,0,0,0	8:2,0,5,1
Ecoli	1428380	.	A	G,T	.	M	*	DP:BC	189:189,0,0,0	9:2,0,1,6
Ecoli	1428381	.	G	A,T	.	M	*	DP:BC	182:0,0,182,0	9:6,0,2,1
Ecoli	1428382	.	G	A	.	*	*	DP:BC	180:0,0,180,0	8:6,0,2,0
Ecoli	1428383	.	G	A	.	*	*	DP:BC	180:0,0,180,0	8:6,0,2,0
Ecoli	1428384	.	A	C	.	B	*	DP:BC	176:176,0,0,0	9:3,6,0,0
Ecoli	1428385	.	A	C	.	B	*	DP:BC	184:184,0,0,0	9:2,7,0,0
Ecoli	1428386	.	A	C,G,T	.	B;H;M	*	DP:BC	183:182,0,1,0	9:2,1,0,6
Ecoli	1428387	.	G	T	.	B	*	DP:BC	178:0,0,178,0	9:0,0,2,7
Ecoli	1428389	.	T	A	.	B	*	DP:BC	179:0,0,0,179	9:7,0,0,2
Ecoli	1428390	.	G	A	.	B	*	DP:BC	174:0,0,174,0	8:6,0,2,0
Ecoli	1429947	.	A	T	.	*	*	DP:BC	125:125,0,0,0	9:3,0,0,6
Ecoli	1441797	.	G	A	.	B	*	DP:BC	150:0,0,150,0	1105:12,0,1093,0
Ecoli	1441798	.	G	A	.	B	*	DP:BC	149:0,0,149,0	945:9,0,936,0
Ecoli	1442165	.	C	T	.	*	*	DP:BC	130:0,130,0,0	734:0,726,0,8
Ecoli	1442272	.	G	A	.	B;Y	*	DP:BC	121:0,0,121,0	643:8,0,635,0
Ecoli	1445155	.	G	A,C	.	H;M	*	DP:BC	75:2,1,72,0	480:0,0,480,0
Ecoli	1446048	.	T	C	.	*	*	DP:BC	145:0,0,0,145	1022:0,828,0,194
Ecoli	1453119	.	C	T	.	*	*	DP:BC	161:0,161,0,0	46:0,42,0,4
Ecoli	1453334	.	A	G	.	B	*	DP:BC	143:143,0,0,0	36:32,0,4,0
Ecoli	1466854	.	G	A	.	B	*	DP:BC	114:0,0,114,0	188:5,0,183,0
Ecoli	1480984	.	T	C,G	.	B;M	*	DP:BC	161:0,0,0,161	16:0,1,1,14
Ecoli	1485483	.	C	A,G	.	B	*	DP:BC	151:0,0,151,0	5:2,0,3,0
Ecoli	1496829	.	G	A	.	B	*	DP:BC	163:0,0,163,0	44:4,0,40,0
Ecoli	1503662	.	C	T	.	*	*	DP:BC	136:0,136,0,0	17:0,10,0,7
Ecoli	1508202	.	G	A	.	*	*	DP:BC	123:0,0,123,0	105:5,0,100,0
Ecoli	1509523	.	T	G	.	H	*	DP:BC	55:0,0,4,51	31:0,0,0,31
Ecoli	1512587	.	G	A	.	B	*	DP:BC	109:0,0,109,0	400:9,0,391,0
Ecoli	1526348	.	A	G	.	H	*	DP:BC	173:165,0,8,0	15:15,0,0,0
Ecoli	1526828	.	A	G	.	H	*	DP:BC	93:88,0,5,0	28:28,0,0,0
Ecoli	1532584	.	G	T	.	H	*	DP:BC	106:0,0,101,5	5:0,0,5,0
Ecoli	1540341	.	G	A,T	.	H;M	*	DP:BC	125:0,0,124,1	13:2,0,11,0
Ecoli	1552841	.	C	A,T	.	M	*	DP:BC	80:0,80,0,0	5:1,3,0,1
Ecoli	1572066	.	G	A	.	B	*	DP:BC	87:0,0,87,0	85:8,0,77,0
Ecoli	1582310	.	T	C	.	H	*	DP:BC	152:0,2,0,150	37:0,5,0,32
Ecoli	1589100	.	G	T	.	*	*	DP:BC	152:0,0,152,0	43:0,0,39,4
Ecoli	1591007	.	A	G,T	.	B;M	*	DP:BC	133:133,0,0,0	233:219,0,13,1
Ecoli	1591118	.	T	G	.	*	*	DP:BC	170:0,0,0,170	1979:0,0,16,1963
Ecoli	1594782	.	T	C	.	B	*	DP:BC	132:0,0,0,132	88:0,5,0,83
Ecoli	1602326	.	T	C	.	*	*	DP:BC	168:0,0,0,168	177:0,6,0,171
Ecoli	1610409	.	T	A,G	.	*	*	DP:BC	157:157,0,0,0	14:12,0,2,0
Ecoli	1621971	.	G	A	.	B	*	DP:BC	144:0,0,144,0	308:10,0,298,0
Ecoli	1624885	.	T	G	.	H	*	DP:BC	74:0,0,7,67	50:0,0,0,50
Ecoli	1636125	.	G	A	.	B	*	DP:BC	128:0,0,128,0	427:7,0,420,0
Ecoli	1636128	.	G	A	.	B	*	DP:BC	136:0,0,136,0	411:8,0,403,0
Ecoli	1636564	.	G	A	.	B	*	DP:BC	136:0,0,136,0	296:15,0,281,0
Ecoli	1639166	.	C	T	.	*	*	DP:BC	193:0,193,0,0	18:0,6,0,12
Ecoli	1639645	.	C	G	.	B	*	DP:BC	158:0,158,0,0	20:0,14,6,0
Ecoli	1650692	.	C	T	.	B	*	DP:BC	173:0,173,0,0	34:0,30,0,4
Ecoli	1651843	.	G	C	.	*	*	DP:BC	138:0,0,138,0	57:0,4,53,0
Ecoli	1657526	.	C	G,T	.	B;H;M	*	DP:BC	116:0,115,0,1	36:0,32,4,0
Ecoli	1665420	.	C	T	.	*	*	DP:BC	212:0,212,0,0	978:0,968,0,10
Ecoli	1665543	.	A	T	.	Y	*	DP:BC	201:201,0,0,0	229:212,0,0,17
Ecoli	1665547	.	T	C,G	.	H;M;Y	*	DP:BC	192:0,1,0,191	235:0,0,8,227
Ecoli	1665549	.	C	G	.	*	*	DP:BC	190:0,190,0,0	223:0,214,9,0
Ecoli	1665558	.	A	C,T	.	H;M	*	DP:BC	200:199,1,0,0	207:190,0,0,17
Ecoli	1665560	.	G	T	.	*	*	DP:BC	202:0,0,202,0	218:0,0,209,9
Ecoli	1673223	.	A	T	.	*	*	DP:BC	159:159,0,0,0	297:289,0,0,8
Ecoli	1681196	.	T	C	.	*	*	DP:BC	187:0,0,0,187	390:0,6,0,384
Ecoli	1681683	.	C	T	.	B	*	DP:BC	134:0,134,0,0	43:0,39,0,4
Ecoli	1689625	.	T	A	.	B	*	DP:BC	130:0,0,0,130	79:5,0,0,74
Ecoli	1710741	.	C	G,T	.	B;M	*	DP:BC	119:0,119,0,0	65:0,61,2,2
Ecoli	1711778	.	C	T	.	*	*	DP:BC	133:0,133,0,0	28:0,24,0,4
Ecoli	1722799	.	G	A	.	*	*	DP:BC	119:0,0,119,0	11:5,0,6,0
Ecoli	1729058	.	C	T	.	B	*	DP:BC	129:0,129,0,0	28:0,24,0,4
Ecoli	1735402	.	G	A	.	*	*	DP:BC	147:0,0,147,0	340:6,0,334,0
Ecoli	1737689	.	T	C,G	.	B;M	*	DP:BC	142:0,0,0,142	91:0,1,4,86
Ecoli	1743891	.	G	T	.	B	*	DP:BC	142:0,0,142,0	934:0,0,916,18
Ecoli	1745168	.	A	C,T	.	H;M	*	DP:BC	111:108,3,0,0	3686:3685,0,0,1
Ecoli	1758386	.	A	C	.	*	*	DP:BC	152:152,0,0,0	881:866,15,0,0
Ecoli	1767351	.	G	A	.	B	*	DP:BC	168:0,0,168,0	146:6,0,140,0
Ecoli	1770708	.	T	A,C	.	H;M	*	DP:BC	56:1,2,0,53	711:0,0,0,711
Ecoli	1771667	.	T	G	.	*	*	DP:BC	119:0,0,0,119	751:0,0,17,734
Ecoli	1790193	.	G	T	.	*	*	DP:BC	132:0,0,132,0	74:0,0,68,6
Ecoli	1791827	.	G	A	.	*	*	DP:BC	144:0,0,144,0	296:6,0,290,0
Ecoli	1799459	.	T	C	.	B	*	DP:BC	178:0,0,0,178	13:0,4,0,9
Ecoli	1807297	.	T	C	.	B	*	DP:BC	148:0,0,0,148	3916:0,16,0,3900
Ecoli	1812360	.	G	C	.	*	*	DP:BC	137:0,0,137,0	31:0,6,25,0
Ecoli	1819742	.	G	A,T	.	B;H;M	*	DP:BC	167:0,0,166,1	35:4,0,31,0
Ecoli	1820392	.	A	G	.	H	*	DP:BC	98:93,0,5,0	14:14,0,0,0
Ecoli	1821096	.	C	A	.	*	*	DP:BC	167:0,167,0,0	29:6,23,0,0
Ecoli	1838088	.	G	A	.	*	*	DP:BC	184:0,0,184,0	46:6,0,40,0
Ecoli	1840186	.	T	C	.	B	*	DP:BC	172:0,0,0,172	142:0,7,0,135
Ecoli	1843365	.	T	G	.	H	*	DP:BC	182:0,0,4,178	1246:0,0,2,1244
Ecoli	1849817	.	C	T	.	B	*	DP:BC	172:0,172,0,0	617:0,609,0,8
Ecoli	1852983	.	A	G,T	.	B;M	*	DP:BC	174:174,0,0,0	582:564,0,17,1
Ecoli	1853022	.	A	G,T	.	B;H;M	*	DP:BC	189:188,0,0,1	2435:2344,0,89,2
Ecoli	1860937	.	G	A	.	*	*	DP:BC	120:0,0,120,0	321:6,0,315,0
Ecoli	1868680	.	C	T	.	B	*	DP:BC	142:0,142,0,0	378:0,372,0,6
Ecoli	1869026	.	G	A	.	B	*	DP:BC	154:0,0,154,0	610:20,0,590,0
Ecoli	1871234	.	A	C	.	*	*	DP:BC	169:169,0,0,0	129:112,17,0,0
Ecoli	1877789	.	G	A	.	H	*	DP:BC	161:1,0,160,0	42:3,0,39,0
Ecoli	1883495	.	C	T	.	*	*	DP:BC	88:0,88,0,0	439:0,431,0,8
Ecoli	1886229	.	G	A	.	*	*	DP:BC	150:0,0,150,0	435:7,0,428,0
Ecoli	1889954	.	C	A,T	.	B;H;M	*	DP:BC	130:1,129,0,0	35:0,33,0,2
Ecoli	1895407	.	C	T	.	*	*	DP:BC	148:0,148,0,0	509:0,502,0,7
Ecoli	1898435	.	T	C	.	B	*	DP:BC	175:0,0,0,175	149:0,5,0,144
Ecoli	1918882	.	G	C,T	.	B;M	*	DP:BC	116:0,0,116,0	18:0,1,6,11
Ecoli	1918883	.	C	G	.	B	*	DP:BC	117:0,117,0,0	15:0,6,9,0
Ecoli	1918884	.	G	A,T	.	B;M	*	DP:BC	111:0,0,111,0	18:11,0,6,1
Ecoli	1918886	.	C	G	.	B	*	DP:BC	111:0,111,0,0	18:0,7,11,0
Ecoli	1918888	.	C	A,T	.	B;M	*	DP:BC	117:0,117,0,0	19:1,7,0,11
Ecoli	1918890	.	G	C	.	*	*	DP:BC	113:0,0,113,0	19:0,12,7,0
Ecoli	1918891	.	C	G,T	.	M	*	DP:BC	110:0,110,0,0	19:0,7,11,1
Ecoli	1918896	.	T	G	.	*	*	DP:BC	113:0,0,0,113	19:0,0,12,7
Ecoli	1918897	.	C	G	.	*	*	DP:BC	118:0,118,0,0	18:0,6,12,0
Ecoli	1918898	.	C	G	.	*	*	DP:BC	115:0,115,0,0	18:0,6,12,0
Ecoli	1918899	.	G	T	.	*	*	DP:BC	118:0,0,118,0	19:0,0,7,12
Ecoli	1918901	.	T	C	.	*	*	DP:BC	111:0,0,0,111	19:0,12,0,7
Ecoli	1918902	.	G	T	.	*	*	DP:BC	114:0,0,114,0	22:0,0,10,12
Ecoli	1918905	.	G	A	.	*	*	DP:BC	110:0,0,110,0	22:12,0,10,0
Ecoli	1918906	.	G	C	.	*	*	DP:BC	116:0,0,116,0	22:0,12,10,0
Ecoli	1918907	.	A	C	.	*	*	DP:BC	114:114,0,0,0	22:10,12,0,0
Ecoli	1918909	.	G	T	.	*	*	DP:BC	116:0,0,116,0	22:0,0,10,12
Ecoli	1918910	.	A	G	.	*	*	DP:BC	118:118,0,0,0	22:10,0,12,0
Ecoli	1918911	.	A	G	.	*	*	DP:BC	114:114,0,0,0	22:10,0,12,0
Ecoli	1918912	.	T	C	.	*	*	DP:BC	115:0,0,0,115	22:0,12,0,10
Ecoli	1918913	.	T	C	.	*	*	DP:BC	119:0,0,0,119	22:0,12,0,10
Ecoli	1918914	.	T	C	.	*	*	DP:BC	115:0,0,0,115	22:0,12,0,10
Ecoli	1918916	.	C	G	.	*	*	DP:BC	114:0,114,0,0	22:0,10,12,0
Ecoli	1918917	.	T	A	.	*	*	DP:BC	112:0,0,0,112	22:12,0,0,10
Ecoli	1918918	.	C	T	.	*	*	DP:BC	115:0,115,0,0	22:0,10,0,12
Ecoli	1918919	.	C	G	.	*	*	DP:BC	128:0,128,0,0	22:0,10,12,0
Ecoli	1918920	.	G	C	.	*	*	DP:BC	123:0,0,123,0	24:0,12,12,0
Ecoli	1918921	.	C	T	.	*	*	DP:BC	127:0,127,0,0	24:0,12,0,12
Ecoli	1918922	.	C	G	.	*	*	DP:BC	128:0,128,0,0	25:0,13,12,0
Ecoli	1918924	.	T	C	.	*	*	DP:BC	122:0,0,0,122	24:0,11,0,13
Ecoli	1918925	.	C	T	.	*	*	DP:BC	129:0,129,0,0	25:0,13,0,12
Ecoli	1918926	.	A	T	.	*	*	DP:BC	131:131,0,0,0	25:13,0,0,12
Ecoli	1918927	.	A	T	.	*	*	DP:BC	133:133,0,0,0	25:13,0,0,12
Ecoli	1918928	.	T	C	.	*	*	DP:BC	129:0,0,0,129	25:0,12,0,13
Ecoli	1918929	.	G	A	.	*	*	DP:BC	134:0,0,134,0	25:12,0,13,0
Ecoli	1918930	.	A	T	.	*	*	DP:BC	131:131,0,0,0	24:13,0,0,11
Ecoli	1918931	.	A	G	.	*	*	DP:BC	134:134,0,0,0	25:13,0,12,0
Ecoli	1918932	.	A	T	.	*	*	DP:BC	131:131,0,0,0	25:13,0,0,12
Ecoli	1918933	.	G	A	.	*	*	DP:BC	128:0,0,128,0	24:11,0,13,0
Ecoli	1918934	.	C	T	.	*	*	DP:BC	134:0,134,0,0	25:0,13,0,12
Ecoli	1918935	.	A	T	.	*	*	DP:BC	130:130,0,0,0	25:13,0,0,12
Ecoli	1918938	.	T	A	.	*	*	DP:BC	132:0,0,0,132	25:12,0,0,13
Ecoli	1918939	.	C	T	.	*	*	DP:BC	136:0,136,0,0	23:0,13,0,10
Ecoli	1918940	.	T	G	.	*	*	DP:BC	137:0,0,0,137	24:0,0,11,13
Ecoli	1918941	.	G	T	.	*	*	DP:BC	139:0,0,139,0	25:0,0,13,12
Ecoli	1918942	.	A	T	.	*	*	DP:BC	133:133,0,0,0	24:13,0,0,11
Ecoli	1918945	.	C	T	.	*	*	DP:BC	132:0,132,0,0	25:0,13,0,12
Ecoli	1918947	.	C	G	.	*	*	DP:BC	137:0,137,0,0	25:0,13,12,0
Ecoli	1918949	.	G	C	.	*	*	DP:BC	141:0,0,141,0	26:0,13,13,0
Ecoli	1918950	.	T	G	.	*	*	DP:BC	135:0,0,0,135	25:0,0,12,13
Ecoli	1918951	.	C	T	.	*	*	DP:BC	138:0,138,0,0	26:0,13,0,13
Ecoli	1918952	.	A	T	.	*	*	DP:BC	136:136,0,0,0	25:13,0,0,12
Ecoli	1918953	.	A	T	.	*	*	DP:BC	141:141,0,0,0	25:13,0,0,12
Ecoli	1918954	.	C	T	.	*	*	DP:BC	144:0,144,0,0	25:0,13,0,12
Ecoli	1918955	.	C	G	.	*	*	DP:BC	144:0,144,0,0	24:0,12,12,0
Ecoli	1918956	.	A	T	.	*	*	DP:BC	137:137,0,0,0	24:12,0,0,12
Ecoli	1918957	.	C	T	.	*	*	DP:BC	144:0,144,0,0	25:0,12,0,13
Ecoli	1918958	.	G	C	.	*	*	DP:BC	142:0,0,142,0	23:0,11,12,0
Ecoli	1918959	.	A	T	.	*	*	DP:BC	141:141,0,0,0	24:12,0,0,12
Ecoli	1918963	.	C	G	.	*	*	DP:BC	134:0,134,0,0	25:0,12,13,0
Ecoli	1918964	.	G	T	.	*	*	DP:BC	138:0,0,138,0	25:0,0,12,13
Ecoli	1918965	.	A	G	.	*	*	DP:BC	131:131,0,0,0	26:12,0,14,0
Ecoli	1918966	.	C	G	.	*	*	DP:BC	138:0,138,0,0	27:0,13,14,0
Ecoli	1918967	.	C	A	.	*	*	DP:BC	141:0,141,0,0	27:14,13,0,0
Ecoli	1918968	.	A	T	.	*	*	DP:BC	134:134,0,0,0	25:14,0,0,11
Ecoli	1918969	.	C	G	.	*	*	DP:BC	129:0,129,0,0	29:0,15,14,0
Ecoli	1918971	.	C	T	.	*	*	DP:BC	139:0,139,0,0	32:0,19,0,13
Ecoli	1918973	.	C	T	.	*	*	DP:BC	134:0,134,0,0	34:0,21,0,13
Ecoli	1918975	.	G	T	.	*	*	DP:BC	140:0,0,140,0	35:0,0,21,14
Ecoli	1918976	.	T	C	.	*	*	DP:BC	136:0,0,0,136	34:0,13,0,21
Ecoli	1918977	.	C	A	.	*	*	DP:BC	141:0,141,0,0	34:13,21,0,0
Ecoli	1918978	.	C	A	.	*	*	DP:BC	143:0,143,0,0	35:14,21,0,0
Ecoli	1918980	.	A	G	.	*	*	DP:BC	134:134,0,0,0	35:21,0,14,0
Ecoli	1918981	.	G	T	.	*	*	DP:BC	142:0,0,142,0	35:0,0,21,14
Ecoli	1918982	.	A	T	.	*	*	DP:BC	136:136,0,0,0	35:21,0,0,14
Ecoli	1918983	.	T	C	.	*	*	DP:BC	138:0,0,0,138	35:0,14,0,21
Ecoli	1918985	.	C	T	.	*	*	DP:BC	144:0,144,0,0	34:0,21,0,13
Ecoli	1918987	.	G	C	.	*	*	DP:BC	139:0,0,139,0	34:0,13,21,0
Ecoli	1918988	.	G	C	.	*	*	DP:BC	137:0,0,137,0	36:0,14,22,0
Ecoli	1918989	.	A	T	.	*	*	DP:BC	143:143,0,0,0	34:21,0,0,13
Ecoli	1918990	.	C	T	.	*	*	DP:BC	150:0,150,0,0	35:0,21,0,14
Ecoli	1918992	.	A	C	.	*	*	DP:BC	149:149,0,0,0	37:22,15,0,0
Ecoli	1918993	.	T	C	.	*	*	DP:BC	156:0,0,0,156	37:0,15,0,22
Ecoli	1918994	.	A	G	.	*	*	DP:BC	154:154,0,0,0	36:22,0,14,0
Ecoli	1918995	.	A	G	.	*	*	DP:BC	154:154,0,0,0	35:22,0,13,0
Ecoli	1918996	.	C	G	.	*	*	DP:BC	153:0,153,0,0	37:0,22,15,0
Ecoli	1918997	.	T	G	.	*	*	DP:BC	151:0,0,0,151	37:0,0,15,22
Ecoli	1918998	.	A	C	.	*	*	DP:BC	150:150,0,0,0	37:23,14,0,0
Ecoli	1918999	.	C	G	.	*	*	DP:BC	151:0,151,0,0	36:0,21,15,0
Ecoli	1919001	.	G	T	.	*	*	DP:BC	153:0,0,153,0	37:0,0,22,15
Ecoli	1919002	.	T	C	.	*	*	DP:BC	145:0,0,0,145	37:0,15,0,22
Ecoli	1919004	.	T	G	.	*	*	DP:BC	149:0,0,0,149	36:0,0,15,21
Ecoli	1919005	.	T	C	.	*	*	DP:BC	145:0,0,0,145	35:0,14,0,21
Ecoli	1919007	.	T	A	.	*	*	DP:BC	143:0,0,0,143	36:15,0,0,21
Ecoli	1919008	.	C	T	.	*	*	DP:BC	150:0,150,0,0	36:0,21,0,15
Ecoli	1919009	.	G	C	.	*	*	DP:BC	149:0,0,149,0	36:0,15,21,0
Ecoli	1919010	.	T	A	.	*	*	DP:BC	148:0,0,0,148	35:15,0,0,20
Ecoli	1919011	.	T	G	.	B	*	DP:BC	149:0,0,0,149	164:0,0,143,21
Ecoli	1919012	.	A	C	.	B	*	DP:BC	148:148,0,0,0	163:21,142,0,0
Ecoli	1919013	.	T	C	.	B	*	DP:BC	147:0,0,0,147	164:0,143,0,21
Ecoli	1919029	.	G	C	.	*	*	DP:BC	132:0,0,132,0	170:0,147,23,0
Ecoli	1919031	.	C	G	.	*	*	DP:BC	134:0,134,0,0	163:0,21,142,0
Ecoli	1919032	.	T	C	.	*	*	DP:BC	132:0,0,0,132	151:0,130,0,21
Ecoli	1919033	.	G	C	.	*	*	DP:BC	129:0,0,129,0	152:0,131,21,0
Ecoli	1919035	.	A	G	.	*	*	DP:BC	132:132,0,0,0	152:21,0,131,0
Ecoli	1919038	.	T	C	.	*	*	DP:BC	136:0,0,0,136	148:0,128,0,20
Ecoli	1919039	.	A	C,T	.	M	*	DP:BC	134:134,0,0,0	151:21,129,0,1
Ecoli	1919040	.	A	T	.	*	*	DP:BC	133:133,0,0,0	151:21,0,0,130
Ecoli	1919041	.	T	C	.	*	*	DP:BC	130:0,0,0,130	152:0,131,0,21
Ecoli	1919042	.	T	G	.	*	*	DP:BC	132:0,0,0,132	152:0,0,131,21
Ecoli	1919045	.	T	C	.	*	*	DP:BC	130:0,0,0,130	151:0,134,0,17
Ecoli	1919046	.	A	G,T	.	H;M	*	DP:BC	128:127,0,1,0	150:21,0,0,129
Ecoli	1919047	.	A	G	.	*	*	DP:BC	134:134,0,0,0	150:20,0,130,0
Ecoli	1919048	.	G	T	.	*	*	DP:BC	135:0,0,135,0	150:0,0,21,129
Ecoli	1919049	.	T	G	.	*	*	DP:BC	131:0,0,0,131	149:0,0,129,20
Ecoli	1919050	.	C	G	.	*	*	DP:BC	131:0,131,0,0	151:0,20,131,0
Ecoli	1919051	.	A	C	.	*	*	DP:BC	131:131,0,0,0	151:20,131,0,0
Ecoli	1919052	.	A	G	.	*	*	DP:BC	132:132,0,0,0	147:17,0,130,0
Ecoli	1919054	.	A	C,G	.	H;M	*	DP:BC	132:131,0,1,0	146:17,129,0,0
Ecoli	1919055	.	A	C	.	*	*	DP:BC	134:134,0,0,0	145:17,128,0,0
Ecoli	1919056	.	T	C	.	*	*	DP:BC	132:0,0,0,132	146:0,129,0,17
Ecoli	1919057	.	C	T	.	*	*	DP:BC	134:0,134,0,0	145:0,17,0,128
Ecoli	1919058	.	G	T	.	*	*	DP:BC	130:0,0,130,0	146:0,0,17,129
Ecoli	1919060	.	C	G	.	*	*	DP:BC	128:0,128,0,0	147:0,17,130,0
Ecoli	1919061	.	A	T	.	*	*	DP:BC	124:124,0,0,0	145:17,0,0,128
Ecoli	1919062	.	C	A	.	*	*	DP:BC	129:0,129,0,0	148:131,17,0,0
Ecoli	1919063	.	A	G	.	*	*	DP:BC	130:130,0,0,0	146:17,0,129,0
Ecoli	1919064	.	A	C	.	*	*	DP:BC	130:130,0,0,0	147:17,130,0,0
Ecoli	1919065	.	T	C	.	*	*	DP:BC	128:0,0,0,128	147:0,131,0,16
Ecoli	1919066	.	A	G	.	*	*	DP:BC	128:128,0,0,0	144:15,0,129,0
Ecoli	1919067	.	A	G	.	*	*	DP:BC	129:129,0,0,0	145:17,0,128,0
Ecoli	1919069	.	G	A	.	*	*	DP:BC	122:0,0,122,0	147:130,0,17,0
Ecoli	1919070	.	C	T	.	*	*	DP:BC	125:0,125,0,0	146:0,15,0,131
Ecoli	1919073	.	C	G	.	*	*	DP:BC	127:0,127,0,0	143:0,14,129,0
Ecoli	1919074	.	G	C	.	*	*	DP:BC	126:0,0,126,0	143:0,129,14,0
Ecoli	1919075	.	C	T	.	*	*	DP:BC	128:0,128,0,0	146:0,15,0,131
Ecoli	1919076	.	A	G,T	.	H;M	*	DP:BC	124:123,0,1,0	145:15,0,129,1
Ecoli	1919077	.	G	A	.	*	*	DP:BC	123:0,0,123,0	146:131,0,15,0
Ecoli	1919078	.	A	G	.	*	*	DP:BC	123:123,0,0,0	146:15,0,131,0
Ecoli	1919079	.	T	A	.	*	*	DP:BC	124:0,0,0,124	145:131,0,0,14
Ecoli	1919080	.	T	C	.	*	*	DP:BC	130:0,0,0,130	144:0,129,0,15
Ecoli	1919081	.	C	A	.	*	*	DP:BC	127:0,127,0,0	146:131,15,0,0
Ecoli	1919082	.	G	A	.	*	*	DP:BC	128:0,0,128,0	143:128,0,15,0
Ecoli	1919083	.	T	A	.	*	*	DP:BC	125:0,0,0,125	142:127,0,0,15
Ecoli	1919084	.	G	T	.	*	*	DP:BC	127:0,0,127,0	139:0,0,16,123
Ecoli	1919085	.	A	T	.	*	*	DP:BC	125:125,0,0,0	147:16,0,0,131
Ecoli	1919086	.	C	G	.	*	*	DP:BC	128:0,128,0,0	147:0,16,131,0
Ecoli	1919087	.	G	C	.	*	*	DP:BC	119:0,0,119,0	143:0,127,16,0
Ecoli	1919088	.	C	T	.	*	*	DP:BC	121:0,121,0,0	147:0,16,0,131
Ecoli	1919090	.	T	C	.	*	*	DP:BC	124:0,0,0,124	145:0,130,0,15
Ecoli	1919092	.	T	C	.	*	*	DP:BC	128:0,0,0,128	148:0,131,0,17
Ecoli	1919093	.	G	T	.	*	*	DP:BC	127:0,0,127,0	147:0,0,17,130
Ecoli	1919094	.	A	C	.	*	*	DP:BC	124:124,0,0,0	148:17,131,0,0
Ecoli	1919095	.	T	C	.	*	*	DP:BC	121:0,0,0,121	147:0,130,0,17
Ecoli	1919097	.	A	T	.	*	*	DP:BC	122:122,0,0,0	144:15,0,0,129
Ecoli	1919098	.	A	G	.	*	*	DP:BC	127:127,0,0,0	146:17,0,129,0
Ecoli	1919100	.	G	A	.	*	*	DP:BC	123:0,0,123,0	147:130,0,17,0
Ecoli	1919101	.	C	G	.	*	*	DP:BC	120:0,120,0,0	147:0,17,130,0
Ecoli	1919102	.	T	C	.	*	*	DP:BC	124:0,0,0,124	146:0,129,0,17
Ecoli	1919103	.	G	A	.	*	*	DP:BC	126:0,0,126,0	146:129,0,17,0
Ecoli	1919105	.	C	A	.	*	*	DP:BC	126:0,126,0,0	145:128,17,0,0
Ecoli	1919106	.	G	T	.	*	*	DP:BC	127:0,0,127,0	146:0,0,17,129
Ecoli	1919108	.	G	A	.	*	*	DP:BC	123:0,0,123,0	146:129,0,17,0
Ecoli	1919109	.	T	C	.	*	*	DP:BC	117:0,0,0,117	146:0,129,0,17
Ecoli	1919110	.	T	C	.	*	*	DP:BC	123:0,0,0,123	146:0,129,0,17
Ecoli	1919112	.	G	A	.	*	*	DP:BC	121:0,0,121,0	144:127,0,17,0
Ecoli	1919113	.	C	G	.	*	*	DP:BC	123:0,123,0,0	147:0,17,130,0
Ecoli	1919114	.	A	C	.	*	*	DP:BC	123:123,0,0,0	147:17,130,0,0
Ecoli	1919115	.	A	T	.	*	*	DP:BC	117:117,0,0,0	145:16,0,0,129
Ecoli	1919116	.	T	G	.	*	*	DP:BC	121:0,0,0,121	144:0,0,128,16
Ecoli	1919117	.	C	A	.	*	*	DP:BC	122:0,122,0,0	144:128,16,0,0
Ecoli	1919118	.	C	T	.	*	*	DP:BC	123:0,123,0,0	144:0,15,0,129
Ecoli	1919119	.	G	T	.	*	*	DP:BC	122:0,0,122,0	143:0,0,14,129
Ecoli	1919120	.	T	G	.	*	*	DP:BC	122:0,0,0,122	138:0,0,128,10
Ecoli	1919121	.	G	A	.	*	*	DP:BC	124:0,0,124,0	138:128,0,10,0
Ecoli	1919122	.	T	G	.	*	*	DP:BC	121:0,0,0,121	134:0,0,128,6
Ecoli	1919123	.	T	G	.	*	*	DP:BC	123:0,0,0,123	138:0,0,129,9
Ecoli	1919124	.	A	T	.	*	*	DP:BC	122:122,0,0,0	138:9,0,0,129
Ecoli	1919126	.	C	A	.	*	*	DP:BC	124:0,124,0,0	138:129,9,0,0
Ecoli	1919129	.	A	C	.	*	*	DP:BC	112:112,0,0,0	137:9,128,0,0
Ecoli	1919134	.	A	T	.	*	*	DP:BC	118:118,0,0,0	137:9,0,0,128
Ecoli	1919136	.	C	G	.	*	*	DP:BC	119:0,119,0,0	137:0,9,128,0
Ecoli	1919138	.	A	C	.	*	*	DP:BC	118:118,0,0,0	137:8,129,0,0
Ecoli	1919139	.	C	G	.	*	*	DP:BC	118:0,118,0,0	137:0,8,129,0
Ecoli	1919140	.	G	C	.	*	*	DP:BC	115:0,0,115,0	135:0,127,8,0
Ecoli	1919142	.	A	G	.	*	*	DP:BC	116:116,0,0,0	134:7,0,127,0
Ecoli	1919144	.	C	G	.	*	*	DP:BC	116:0,116,0,0	135:0,7,128,0
Ecoli	1919145	.	T	G	.	*	*	DP:BC	118:0,0,0,118	134:0,0,127,7
Ecoli	1919146	.	C	T	.	*	*	DP:BC	121:0,121,0,0	135:0,7,0,128
Ecoli	1919147	.	C	G	.	*	*	DP:BC	123:0,123,0,0	134:0,7,127,0
Ecoli	1919148	.	T	A	.	*	*	DP:BC	118:0,0,0,118	133:127,0,0,6
Ecoli	1919149	.	G	C	.	*	*	DP:BC	117:0,0,117,0	133:0,127,6,0
Ecoli	1919152	.	C	G	.	*	*	DP:BC	116:0,116,0,0	131:0,5,126,0
Ecoli	1919153	.	T	G	.	*	*	DP:BC	114:0,0,0,114	132:0,0,127,5
Ecoli	1919154	.	T	C	.	B	*	DP:BC	117:0,0,0,117	133:0,128,0,5
Ecoli	1919156	.	C	A,G	.	B;M	*	DP:BC	119:0,119,0,0	133:5,5,123,0
Ecoli	1919157	.	A	C,G,T	.	B;M	*	DP:BC	121:121,0,0,0	133:5,4,1,123
Ecoli	1919160	.	A	C,G	.	B;M	*	DP:BC	119:119,0,0,0	133:5,1,127,0
Ecoli	1927282	.	C	T	.	B	*	DP:BC	158:0,158,0,0	309:0,299,0,10
Ecoli	1939750	.	A	G	.	B	*	DP:BC	205:205,0,0,0	148:143,0,5,0
Ecoli	1947807	.	T	G	.	*	*	DP:BC	193:0,0,0,193	149:0,0,7,142
Ecoli	1955127	.	G	A,C	.	B;M	*	DP:BC	160:0,0,160,0	32:2,2,28,0
Ecoli	1955133	.	A	C,G	.	H;M	*	DP:BC	161:160,0,1,0	33:31,2,0,0
Ecoli	1969873	.	T	C	.	B	*	DP:BC	176:0,0,0,176	30:0,4,0,26
Ecoli	1979975	.	A	G	.	*	*	DP:BC	145:145,0,0,0	41:37,0,4,0
Ecoli	1992343	.	G	A	.	*	*	DP:BC	128:0,0,128,0	99:5,0,94,0
Ecoli	1993958	.	C	A	.	H	*	DP:BC	108:5,103,0,0	636:0,636,0,0
Ecoli	1993977	.	G	A,C	.	H;M	*	DP:BC	104:2,1,101,0	595:0,0,595,0
Ecoli	1993995	.	G	A	.	H	*	DP:BC	96:5,0,91,0	546:0,0,546,0
Ecoli	1994137	.	G	A	.	B	*	DP:BC	143:0,0,143,0	262:6,0,256,0
Ecoli	2006172	.	G	A	.	*	*	DP:BC	210:0,0,210,0	62:62,0,0,0
Ecoli	2008405	.	T	C	.	B	*	DP:BC	105:0,0,0,105	27:0,4,0,23
Ecoli	2033152	.	G	T	.	H	*	DP:BC	111:0,0,106,5	18:0,0,18,0
Ecoli	2038560	.	C	T	.	*	*	DP:BC	135:0,135,0,0	52:0,48,0,4
Ecoli	2051872	.	A	G	.	H	*	DP:BC	174:169,0,5,0	109:109,0,0,0
Ecoli	2051885	.	T	G	.	H	*	DP:BC	167:0,0,5,162	89:0,0,0,89
Ecoli	2052283	.	C	G,T	.	H;M	*	DP:BC	141:0,137,2,2	661:0,661,0,0
Ecoli	2052348	.	T	A,G	.	H;M	*	DP:BC	142:3,0,0,139	462:0,0,1,461
Ecoli	2052422	.	A	C,G,T	.	B;H;M	*	DP:BC	145:140,4,0,1	444:443,0,1,0
Ecoli	2052481	.	T	A,C	.	H;M	*	DP:BC	160:3,1,0,156	522:0,0,0,522
Ecoli	2073278	.	C	T	.	*	*	DP:BC	165:0,165,0,0	4269:0,4254,0,15
Ecoli	2073522	.	T	G	.	*	*	DP:BC	175:0,0,0,175	3496:0,0,17,3479
Ecoli	2074766	.	A	G	.	B	*	DP:BC	122:122,0,0,0	3278:3249,0,29,0
Ecoli	2079055	.	C	T	.	*	*	DP:BC	112:0,112,0,0	45:0,41,0,4
Ecoli	2090018	.	T	C	.	B;Y	*	DP:BC	70:0,0,0,70	337:0,6,0,331
Ecoli	2090967	.	C	T	.	*	*	DP:BC	182:0,182,0,0	289:0,283,0,6
Ecoli	2109788	.	A	G	.	*	*	DP:BC	173:173,0,0,0	424:415,0,9,0
Ecoli	2112587	.	C	G	.	B	*	DP:BC	116:0,116,0,0	37:0,33,4,0
Ecoli	2113001	.	C	T	.	*	*	DP:BC	155:0,155,0,0	42:0,38,0,4
Ecoli	2113457	.	G	A	.	*	*	DP:BC	105:0,0,105,0	207:6,0,201,0
Ecoli	2115319	.	G	A,T	.	H;M	*	DP:BC	163:0,0,162,1	97:4,0,93,0
Ecoli	2117275	.	A	G,T	.	H;M	*	DP:BC	92:88,0,3,1	498:498,0,0,0
Ecoli	2119689	.	G	A	.	*	*	DP:BC	161:0,0,161,0	109:6,0,103,0
Ecoli	2119974	.	A	G	.	B	*	DP:BC	194:194,0,0,0	227:220,0,7,0
Ecoli	2124082	.	A	C,T	.	M	*	DP:BC	86:86,0,0,0	123:111,1,0,11
Ecoli	2131437	.	C	A,T	.	M	*	DP:BC	168:0,168,0,0	15:1,13,0,1
Ecoli	2131709	.	T	A	.	*	*	DP:BC	150:0,0,0,150	16:4,0,0,12
Ecoli	2131805	.	T	C	.	H;Y	*	DP:BC	116:0,5,0,111	6:0,0,0,6
Ecoli	2133862	.	A	C,G	.	B;H;M	*	DP:BC	150:149,1,0,0	63:59,0,4,0
Ecoli	2141705	.	G	A,T	.	H;M	*	DP:BC	163:0,0,162,1	21:2,0,19,0
Ecoli	2142258	.	T	C	.	*	*	DP:BC	209:0,0,0,209	40:0,4,0,36
Ecoli	2143415	.	T	C	.	*	*	DP:BC	143:0,0,0,143	137:0,7,0,130
Ecoli	2144296	.	A	T	.	*	*	DP:BC	157:157,0,0,0	52:48,0,0,4
Ecoli	2145965	.	T	C	.	B	*	DP:BC	129:0,0,0,129	238:0,9,0,229
Ecoli	2150092	.	C	T	.	*	*	DP:BC	166:0,166,0,0	8:0,4,0,4
Ecoli	2157709	.	A	G	.	*	*	DP:BC	109:109,0,0,0	58:54,0,4,0
Ecoli	2159488	.	G	A,T	.	B;H;M	*	DP:BC	138:0,0,137,1	16:2,0,14,0
Ecoli	2174240	.	G	A	.	*	*	DP:BC	87:0,0,87,0	52:6,0,46,0
Ecoli	2174278	.	G	A	.	*	*	DP:BC	76:0,0,76,0	52:4,0,48,0
Ecoli	2198077	.	C	T	.	H	*	DP:BC	144:0,141,0,3	1407:0,1405,0,2
Ecoli	2198330	.	C	A,T	.	H;M	*	DP:BC	106:0,101,0,5	891:1,889,0,1
Ecoli	2198335	.	T	A,C	.	H;M	*	DP:BC	82:0,5,0,77	789:7,11,0,771
Ecoli	2198412	.	C	A,T	.	H;M	*	DP:BC	96:0,89,0,7	359:1,354,0,4
Ecoli	2203854	.	G	A	.	B	*	DP:BC	113:0,0,113,0	39:4,0,35,0
Ecoli	2204812	.	A	C,T	.	B;M	*	DP:BC	132:132,0,0,0	38:3,33,0,2
Ecoli	2204813	.	C	G	.	B	*	DP:BC	137:0,137,0,0	41:0,3,38,0
Ecoli	2204814	.	C	G	.	B	*	DP:BC	138:0,138,0,0	42:0,3,39,0
Ecoli	2204816	.	T	C	.	B	*	DP:BC	134:0,0,0,134	42:0,38,0,4
Ecoli	2204820	.	G	T	.	B	*	DP:BC	139:0,0,139,0	251:0,0,3,248
Ecoli	2204823	.	C	A	.	B	*	DP:BC	134:0,134,0,0	259:256,3,0,0
Ecoli	2204826	.	T	C	.	*	*	DP:BC	139:0,0,0,139	323:0,319,0,4
Ecoli	2204827	.	A	T	.	*	*	DP:BC	140:140,0,0,0	319:4,0,0,315
Ecoli	2204828	.	A	G	.	*	*	DP:BC	138:138,0,0,0	322:4,0,318,0
Ecoli	2204829	.	G	C	.	*	*	DP:BC	135:0,0,135,0	324:0,320,4,0
Ecoli	2204830	.	C	T	.	*	*	DP:BC	133:0,133,0,0	326:0,4,0,322
Ecoli	2204832	.	G	C,T	.	B;M	*	DP:BC	137:0,0,137,0	329:0,324,4,1
Ecoli	2204833	.	G	A,C	.	B;M	*	DP:BC	133:0,0,133,0	330:325,1,4,0
Ecoli	2204834	.	T	A,G	.	B;M	*	DP:BC	131:0,0,0,131	331:1,0,326,4
Ecoli	2204835	.	T	C	.	*	*	DP:BC	132:0,0,0,132	327:0,322,0,5
Ecoli	2204836	.	T	A,C	.	B;M	*	DP:BC	133:0,0,0,133	326:321,1,0,4
Ecoli	2204837	.	T	A,G	.	B;M	*	DP:BC	142:0,0,0,142	334:1,0,329,4
Ecoli	2204839	.	G	C,T	.	M	*	DP:BC	138:0,0,138,0	329:0,1,5,323
Ecoli	2204840	.	C	G,T	.	M	*	DP:BC	136:0,136,0,0	333:0,5,327,1
Ecoli	2204841	.	T	G	.	*	*	DP:BC	139:0,0,0,139	335:0,0,329,6
Ecoli	2204842	.	T	A,C	.	M	*	DP:BC	139:0,0,0,139	336:1,330,0,5
Ecoli	2204843	.	T	C,G	.	M	*	DP:BC	134:0,0,0,134	382:0,1,376,5
Ecoli	2204844	.	C	G	.	*	*	DP:BC	137:0,137,0,0	383:0,6,377,0
Ecoli	2204846	.	T	A	.	*	*	DP:BC	138:0,0,0,138	367:361,0,0,6
Ecoli	2204847	.	C	A	.	*	*	DP:BC	138:0,138,0,0	371:365,6,0,0
Ecoli	2204848	.	G	T	.	*	*	DP:BC	132:0,0,132,0	380:0,0,6,374
Ecoli	2204849	.	C	T	.	*	*	DP:BC	136:0,136,0,0	392:0,6,0,386
Ecoli	2204850	.	A	C	.	*	*	DP:BC	135:135,0,0,0	392:5,387,0,0
Ecoli	2204851	.	T	A,G	.	M	*	DP:BC	131:0,0,0,131	395:389,0,1,5
Ecoli	2204852	.	C	A,T	.	M	*	DP:BC	138:0,138,0,0	379:1,5,0,373
Ecoli	2204856	.	C	A,G,T	.	B;M	*	DP:BC	142:0,142,0,0	404:1,5,397,1
Ecoli	2204857	.	T	C,G	.	B;M	*	DP:BC	146:0,0,0,146	403:0,1,397,5
Ecoli	2204858	.	G	A,T	.	M	*	DP:BC	146:0,0,146,0	407:1,0,6,400
Ecoli	2204859	.	T	A,G	.	M	*	DP:BC	142:0,0,0,142	403:1,0,398,4
Ecoli	2204860	.	T	G	.	*	*	DP:BC	142:0,0,0,142	415:0,0,408,7
Ecoli	2204861	.	C	T	.	*	*	DP:BC	146:0,146,0,0	426:0,5,0,421
Ecoli	2204862	.	C	G	.	*	*	DP:BC	145:0,145,0,0	424:0,7,417,0
Ecoli	2204863	.	T	A,C	.	B;M	*	DP:BC	142:0,0,0,142	428:2,421,0,5
Ecoli	2204866	.	C	A,T	.	B;M	*	DP:BC	141:0,141,0,0	431:2,4,0,425
Ecoli	2204867	.	T	C,G	.	M	*	DP:BC	138:0,0,0,138	459:0,452,2,5
Ecoli	2204871	.	A	C,G,T	.	B;M	*	DP:BC	144:144,0,0,0	460:5,451,2,2
Ecoli	2204873	.	T	A,C,G	.	B;M	*	DP:BC	144:0,0,0,144	465:455,2,2,6
Ecoli	2204874	.	T	C,G	.	M	*	DP:BC	146:0,0,0,146	473:0,2,466,5
Ecoli	2204875	.	T	C,G	.	M	*	DP:BC	146:0,0,0,146	477:0,2,471,4
Ecoli	2204876	.	G	C	.	*	*	DP:BC	144:0,0,144,0	477:0,471,6,0
Ecoli	2204877	.	A	G,T	.	M	*	DP:BC	140:140,0,0,0	475:4,0,469,2
Ecoli	2204878	.	A	C	.	*	*	DP:BC	139:139,0,0,0	483:4,479,0,0
Ecoli	2204879	.	C	A,T	.	M	*	DP:BC	144:0,144,0,0	487:2,6,0,479
Ecoli	2204880	.	C	A,G	.	M	*	DP:BC	142:0,142,0,0	472:463,7,2,0
Ecoli	2204881	.	G	A,T	.	M	*	DP:BC	142:0,0,142,0	486:2,0,6,478
Ecoli	2204882	.	G	C	.	*	*	DP:BC	139:0,0,139,0	488:0,482,6,0
Ecoli	2204884	.	T	A,C	.	B;M	*	DP:BC	143:0,0,0,143	618:611,1,0,6
Ecoli	2204886	.	T	A,G	.	H;M	*	DP:BC	131:0,0,1,130	658:2,0,650,6
Ecoli	2204887	.	T	A,G	.	M	*	DP:BC	147:0,0,0,147	659:2,0,651,6
Ecoli	2204888	.	G	A	.	*	*	DP:BC	133:0,0,133,0	651:645,0,6,0
Ecoli	2204890	.	T	A,G	.	M	*	DP:BC	141:0,0,0,141	686:677,0,2,7
Ecoli	2204891	.	C	A	.	*	*	DP:BC	139:0,139,0,0	693:687,6,0,0
Ecoli	2204893	.	G	A,C	.	M	*	DP:BC	125:0,0,125,0	701:2,693,6,0
Ecoli	2204896	.	C	G,T	.	M	*	DP:BC	130:0,130,0,0	743:0,6,735,2
Ecoli	2204901	.	G	C	.	*	*	DP:BC	129:0,0,129,0	752:0,745,7,0
Ecoli	2204902	.	C	A,G,T	.	M;Y	*	DP:BC	135:0,135,0,0	757:749,5,1,2
Ecoli	2204903	.	C	G	.	Y	*	DP:BC	137:0,137,0,0	830:0,7,823,0
Ecoli	2204904	.	C	A	.	Y	*	DP:BC	138:0,138,0,0	826:818,8,0,0
Ecoli	2204906	.	A	C,G	.	B;M;Y	*	DP:BC	136:136,0,0,0	826:8,1,817,0
Ecoli	2204909	.	G	C,T	.	B;M	*	DP:BC	137:0,0,137,0	889:0,4,8,877
Ecoli	2204910	.	A	C,G	.	M	*	DP:BC	136:136,0,0,0	901:8,1,892,0
Ecoli	2204911	.	T	A,G	.	B;M	*	DP:BC	142:0,0,0,142	905:3,0,895,7
Ecoli	2204912	.	T	A	.	*	*	DP:BC	141:0,0,0,141	902:891,0,0,11
Ecoli	2204913	.	C	G,T	.	M	*	DP:BC	142:0,142,0,0	902:0,11,890,1
Ecoli	2204914	.	A	C,G,T	.	B;M	*	DP:BC	131:131,0,0,0	905:8,1,893,3
Ecoli	2204916	.	C	G	.	*	*	DP:BC	149:0,149,0,0	907:0,7,900,0
Ecoli	2204918	.	G	T	.	*	*	DP:BC	133:0,0,133,0	902:0,0,7,895
Ecoli	2204919	.	C	T	.	*	*	DP:BC	147:0,147,0,0	899:0,7,0,892
Ecoli	2204920	.	G	T	.	*	*	DP:BC	141:0,0,141,0	916:0,0,8,908
Ecoli	2204921	.	G	C	.	*	*	DP:BC	141:0,0,141,0	922:0,914,8,0
Ecoli	2204922	.	C	G	.	*	*	DP:BC	135:0,135,0,0	920:0,8,912,0
Ecoli	2204923	.	C	T	.	*	*	DP:BC	139:0,139,0,0	919:0,8,0,911
Ecoli	2204924	.	C	A	.	*	*	DP:BC	139:0,139,0,0	910:902,8,0,0
Ecoli	2204925	.	G	C	.	*	*	DP:BC	133:0,0,133,0	923:0,915,8,0
Ecoli	2204927	.	C	G	.	*	*	DP:BC	130:0,130,0,0	920:0,8,912,0
Ecoli	2204928	.	G	A	.	*	*	DP:BC	139:0,0,139,0	919:911,0,8,0
Ecoli	2204930	.	T	C	.	*	*	DP:BC	137:0,0,0,137	921:0,914,0,7
Ecoli	2204931	.	T	A,C	.	M	*	DP:BC	142:0,0,0,142	919:910,1,0,8
Ecoli	2204932	.	A	T	.	*	*	DP:BC	144:144,0,0,0	917:8,0,0,909
Ecoli	2204933	.	T	C	.	*	*	DP:BC	145:0,0,0,145	922:0,914,0,8
Ecoli	2204934	.	A	T	.	*	*	DP:BC	135:135,0,0,0	908:8,0,0,900
Ecoli	2204950	.	G	C	.	*	*	DP:BC	132:0,0,132,0	1062:0,1053,9,0
Ecoli	2204953	.	T	A	.	*	*	DP:BC	126:0,0,0,126	910:901,0,0,9
Ecoli	2204954	.	T	G	.	*	*	DP:BC	132:0,0,0,132	922:0,0,913,9
Ecoli	2204955	.	C	G	.	*	*	DP:BC	133:0,133,0,0	920:0,9,911,0
Ecoli	2204956	.	G	T	.	*	*	DP:BC	123:0,0,123,0	901:0,0,9,892
Ecoli	2204957	.	C	T	.	*	*	DP:BC	126:0,126,0,0	913:0,9,0,904
Ecoli	2204959	.	C	T	.	*	*	DP:BC	140:0,140,0,0	920:0,9,0,911
Ecoli	2204960	.	C	A	.	*	*	DP:BC	142:0,142,0,0	911:902,9,0,0
Ecoli	2204961	.	A	C	.	*	*	DP:BC	132:132,0,0,0	921:9,912,0,0
Ecoli	2204962	.	A	C	.	*	*	DP:BC	132:132,0,0,0	886:9,877,0,0
Ecoli	2204963	.	T	A	.	*	*	DP:BC	131:0,0,0,131	875:863,0,0,12
Ecoli	2204964	.	G	A,C	.	B;M	*	DP:BC	132:0,0,132,0	851:838,1,12,0
Ecoli	2204965	.	C	T	.	*	*	DP:BC	127:0,127,0,0	879:0,12,0,867
Ecoli	2204968	.	A	C,T	.	H;M	*	DP:BC	125:124,1,0,0	764:12,0,0,752
Ecoli	2204971	.	G	A	.	*	*	DP:BC	133:0,0,133,0	654:642,0,12,0
Ecoli	2204972	.	A	T	.	*	*	DP:BC	125:125,0,0,0	624:12,0,0,612
Ecoli	2204974	.	G	C	.	*	*	DP:BC	137:0,0,137,0	622:0,610,12,0
Ecoli	2204975	.	T	A	.	*	*	DP:BC	117:0,0,0,117	599:588,0,0,11
Ecoli	2204977	.	G	T	.	*	*	DP:BC	140:0,0,140,0	602:0,0,12,590
Ecoli	2204978	.	T	G	.	*	*	DP:BC	119:0,0,0,119	609:0,0,595,14
Ecoli	2204979	.	G	A	.	*	*	DP:BC	127:0,0,127,0	609:595,0,14,0
Ecoli	2204981	.	C	T	.	*	*	DP:BC	131:0,131,0,0	595:0,14,0,581
Ecoli	2204983	.	A	C	.	*	*	DP:BC	123:123,0,0,0	601:14,587,0,0
Ecoli	2204984	.	T	A,G	.	M	*	DP:BC	126:0,0,0,126	600:1,0,582,17
Ecoli	2204985	.	A	G,T	.	M	*	DP:BC	121:121,0,0,0	601:14,0,1,586
Ecoli	2204986	.	T	A,C	.	M	*	DP:BC	117:0,0,0,117	590:575,1,0,14
Ecoli	2204987	.	C	A,G	.	M	*	DP:BC	130:0,130,0,0	597:1,14,582,0
Ecoli	2204988	.	G	C,T	.	M	*	DP:BC	129:0,0,129,0	593:0,579,13,1
Ecoli	2204989	.	G	A	.	*	*	DP:BC	130:0,0,130,0	589:575,0,14,0
Ecoli	2204990	.	C	G,T	.	H;M	*	DP:BC	131:0,129,0,2	592:0,13,1,578
Ecoli	2204991	.	C	G,T	.	M	*	DP:BC	135:0,135,0,0	596:0,13,582,1
Ecoli	2204992	.	A	G,T	.	M	*	DP:BC	127:127,0,0,0	592:15,0,576,1
Ecoli	2204994	.	C	T	.	*	*	DP:BC	133:0,133,0,0	548:0,17,0,531
Ecoli	2204995	.	G	C,T	.	M	*	DP:BC	127:0,0,127,0	549:0,1,15,533
Ecoli	2204997	.	T	C,G	.	M	*	DP:BC	127:0,0,0,127	546:0,530,1,15
Ecoli	2204998	.	T	A,C,G	.	M	*	DP:BC	126:0,0,0,126	544:527,1,1,15
Ecoli	2204999	.	C	G	.	*	*	DP:BC	132:0,132,0,0	540:0,15,525,0
Ecoli	2205000	.	A	C,G,T	.	H;M	*	DP:BC	120:119,1,0,0	538:15,519,1,3
Ecoli	2205001	.	C	A,G	.	M	*	DP:BC	132:0,132,0,0	537:1,15,521,0
Ecoli	2205002	.	T	G	.	*	*	DP:BC	123:0,0,0,123	538:0,0,522,16
Ecoli	2205003	.	T	A,G	.	M	*	DP:BC	130:0,0,0,130	537:522,0,1,14
Ecoli	2205004	.	A	T	.	*	*	DP:BC	125:125,0,0,0	533:16,0,0,517
Ecoli	2205005	.	C	A,G	.	M	*	DP:BC	138:0,138,0,0	525:509,15,1,0
Ecoli	2205006	.	C	A,G	.	M	*	DP:BC	135:0,135,0,0	521:505,15,1,0
Ecoli	2205009	.	C	G,T	.	M	*	DP:BC	131:0,131,0,0	526:0,16,1,509
Ecoli	2205011	.	A	C,G	.	M	*	DP:BC	126:126,0,0,0	506:15,1,490,0
Ecoli	2205013	.	G	C	.	*	*	DP:BC	127:0,0,127,0	505:0,488,17,0
Ecoli	2205015	.	C	A,G	.	B;M	*	DP:BC	133:0,133,0,0	509:1,17,491,0
Ecoli	2205016	.	G	A,C	.	M	*	DP:BC	129:0,0,129,0	499:1,481,17,0
Ecoli	2205017	.	A	C,T	.	M	*	DP:BC	123:123,0,0,0	473:17,455,0,1
Ecoli	2205018	.	T	A,C	.	M	*	DP:BC	133:0,0,0,133	468:448,2,0,18
Ecoli	2205019	.	A	T	.	*	*	DP:BC	124:124,0,0,0	472:18,0,0,454
Ecoli	2205020	.	A	C,T	.	M	*	DP:BC	127:127,0,0,0	471:16,1,0,454
Ecoli	2205023	.	T	C,G	.	H;M	*	DP:BC	127:0,0,1,126	459:0,442,1,16
Ecoli	2205024	.	T	A,C	.	M	*	DP:BC	123:0,0,0,123	451:433,1,0,17
Ecoli	2205025	.	T	C,G	.	M	*	DP:BC	130:0,0,0,130	456:0,1,439,16
Ecoli	2205026	.	G	C,T	.	M	*	DP:BC	129:0,0,129,0	458:0,440,17,1
Ecoli	2205028	.	G	A,T	.	B;M	*	DP:BC	132:0,0,132,0	451:2,0,18,431
Ecoli	2205029	.	A	G,T	.	M	*	DP:BC	127:127,0,0,0	445:17,0,1,427
Ecoli	2205031	.	T	A,G	.	M	*	DP:BC	133:0,0,0,133	444:1,0,428,15
Ecoli	2205032	.	C	G,T	.	M	*	DP:BC	138:0,138,0,0	446:0,15,430,1
Ecoli	2205034	.	T	A,C,G	.	B;M	*	DP:BC	133:0,0,0,133	309:17,7,1,284
Ecoli	2205035	.	T	A,C	.	M	*	DP:BC	137:0,0,0,137	272:257,1,0,14
Ecoli	2205039	.	G	A,C	.	B;M	*	DP:BC	140:0,0,140,0	274:2,256,16,0
Ecoli	2205040	.	C	A,G	.	B;M	*	DP:BC	138:0,138,0,0	245:1,17,227,0
Ecoli	2205043	.	A	C,G,T	.	B;M	*	DP:BC	139:139,0,0,0	232:20,5,1,206
Ecoli	2205044	.	T	A,C,G	.	B;H;M	*	DP:BC	130:0,1,0,129	232:2,209,5,16
Ecoli	2205045	.	C	A,G,T	.	B;M	*	DP:BC	138:0,138,0,0	231:10,17,203,1
Ecoli	2205046	.	A	G,T	.	B;M	*	DP:BC	134:134,0,0,0	186:179,0,2,5
Ecoli	2205047	.	G	A,C,T	.	B;M	*	DP:BC	137:0,0,137,0	183:1,4,15,163
Ecoli	2205048	.	C	G	.	*	*	DP:BC	143:0,143,0,0	183:0,16,167,0
Ecoli	2205049	.	G	A,T	.	H;M	*	DP:BC	146:0,0,145,1	181:161,0,19,1
Ecoli	2205051	.	G	A,C,T	.	B;M	*	DP:BC	147:0,0,147,0	181:7,1,16,157
Ecoli	2205052	.	G	C,T	.	B;M	*	DP:BC	151:0,0,151,0	171:0,4,19,148
Ecoli	2205053	.	A	C	.	B	*	DP:BC	147:147,0,0,0	104:16,88,0,0
Ecoli	2205054	.	A	C	.	B	*	DP:BC	144:144,0,0,0	100:13,87,0,0
Ecoli	2205055	.	T	A	.	B	*	DP:BC	142:0,0,0,142	101:88,0,0,13
Ecoli	2205057	.	T	A,C	.	B;M;Y	*	DP:BC	151:0,0,0,151	99:6,80,0,13
Ecoli	2205058	.	T	A,G	.	B;M;Y	*	DP:BC	154:0,0,0,154	70:50,0,6,14
Ecoli	2205059	.	T	A,C	.	B;M;Y	*	DP:BC	154:0,0,0,154	29:3,1,0,25
Ecoli	2205060	.	T	G	.	Y	*	DP:BC	156:0,0,0,156	29:0,0,16,13
Ecoli	2205061	.	T	A,C,G	.	B;M;Y	*	DP:BC	162:0,0,0,162	28:4,1,1,22
Ecoli	2205063	.	A	C,T	.	B;M;Y	*	DP:BC	155:155,0,0,0	28:13,3,0,12
Ecoli	2205064	.	T	G	.	B;Y	*	DP:BC	161:0,0,0,161	26:0,0,4,22
Ecoli	2205065	.	A	G	.	B	*	DP:BC	147:147,0,0,0	22:13,0,9,0
Ecoli	2205066	.	G	A,C	.	B;M	*	DP:BC	156:0,0,156,0	23:1,9,13,0
Ecoli	2205067	.	G	C	.	B	*	DP:BC	153:0,0,153,0	26:0,9,17,0
Ecoli	2205068	.	T	A	.	B	*	DP:BC	153:0,0,0,153	26:9,0,0,17
Ecoli	2205069	.	C	T	.	B	*	DP:BC	155:0,155,0,0	26:0,17,0,9
Ecoli	2208056	.	G	A	.	*	*	DP:BC	199:0,0,199,0	25:4,0,21,0
Ecoli	2208702	.	G	A	.	*	*	DP:BC	167:0,0,167,0	23:4,0,19,0
Ecoli	2209078	.	G	A	.	*	*	DP:BC	133:0,0,133,0	21:4,0,17,0
Ecoli	2212706	.	C	A	.	B	*	DP:BC	173:0,173,0,0	17:4,13,0,0
Ecoli	2212968	.	G	A	.	*	*	DP:BC	162:0,0,162,0	18:4,0,14,0
Ecoli	2216811	.	T	G	.	H;Y	*	DP:BC	102:0,0,7,95	9:0,0,0,9
Ecoli	2232923	.	A	C,T	.	B;H;M	*	DP:BC	140:139,1,0,0	24:22,0,0,2
Ecoli	2256348	.	T	A,C,G	.	B;M	*	DP:BC	155:0,0,0,155	3097:5,68,3,3021
Ecoli	2257166	.	G	C	.	*	*	DP:BC	66:0,0,66,0	958:0,8,950,0
Ecoli	2259737	.	T	C	.	B	*	DP:BC	172:0,0,0,172	880:0,8,0,872
Ecoli	2263148	.	G	C,T	.	*	*	DP:BC	190:0,190,0,0	112:0,109,0,3
Ecoli	2266006	.	T	C	.	H;Y	*	DP:BC	87:0,6,0,81	92:0,0,0,92
Ecoli	2266545	.	G	A,C	.	H;M	*	DP:BC	116:0,1,115,0	109:6,0,103,0
Ecoli	2270891	.	A	G	.	B	*	DP:BC	158:158,0,0,0	1325:1308,0,17,0
Ecoli	2271070	.	T	G	.	Y	*	DP:BC	177:0,0,0,177	4567:0,0,15,4552
Ecoli	2284774	.	C	G	.	*	*	DP:BC	132:0,132,0,0	252:0,246,6,0
Ecoli	2285408	.	G	A	.	B	*	DP:BC	159:0,0,159,0	211:6,0,205,0
Ecoli	2286357	.	T	C	.	*	*	DP:BC	201:0,0,0,201	186:0,6,0,180
Ecoli	2298445	.	C	T	.	*	*	DP:BC	122:0,122,0,0	55:0,51,0,4
Ecoli	2300386	.	C	G	.	*	*	DP:BC	184:0,184,0,0	324:0,318,6,0
Ecoli	2322064	.	A	G	.	B	*	DP:BC	138:138,0,0,0	327:320,0,7,0
Ecoli	2322135	.	T	G	.	H	*	DP:BC	133:0,0,6,127	449:0,0,0,449
Ecoli	2323182	.	A	C	.	*	*	DP:BC	120:120,0,0,0	428:395,33,0,0
Ecoli	2326803	.	C	T	.	*	*	DP:BC	147:0,147,0,0	137:0,131,0,6
Ecoli	2328249	.	T	G	.	*	*	DP:BC	206:0,0,0,206	382:0,0,7,375
Ecoli	2329767	.	C	T	.	*	*	DP:BC	103:0,103,0,0	18:0,14,0,4
Ecoli	2348740	.	G	A	.	B	*	DP:BC	191:0,0,191,0	683:8,0,675,0
Ecoli	2373651	.	G	A	.	B	*	DP:BC	208:0,0,208,0	177:6,0,171,0
Ecoli	2374434	.	C	A,T	.	M	*	DP:BC	184:0,184,0,0	26:1,23,0,2
Ecoli	2374473	.	T	A,C	.	B;M	*	DP:BC	190:0,0,0,190	16:1,1,0,14
Ecoli	2397164	.	G	A	.	*	*	DP:BC	186:0,0,186,0	384:6,0,378,0
Ecoli	2397465	.	C	A,G,T	.	B;M	*	DP:BC	148:0,148,0,0	30:1,25,3,1
Ecoli	2397466	.	G	A,C,T	.	B;M	*	DP:BC	141:0,0,141,0	41:2,1,35,3
Ecoli	2397550	.	T	A,C,G	.	M;Y	*	DP:BC	114:0,0,0,114	2222:67,9,31,2115
Ecoli	2397552	.	A	C,G,T	.	M;Y	*	DP:BC	127:127,0,0,0	3689:3568,110,2,9
Ecoli	2405094	.	G	A	.	B	*	DP:BC	157:0,0,157,0	7278:21,0,7257,0
Ecoli	2405233	.	T	C	.	B	*	DP:BC	147:0,0,0,147	6889:0,17,0,6872
Ecoli	2405237	.	G	A	.	B	*	DP:BC	149:0,0,149,0	6848:18,0,6830,0
Ecoli	2405614	.	T	G	.	*	*	DP:BC	139:0,0,0,139	3670:0,0,130,3540
Ecoli	2406399	.	A	C	.	*	*	DP:BC	157:157,0,0,0	409:402,7,0,0
Ecoli	2408194	.	G	A	.	B	*	DP:BC	193:0,0,193,0	1851:14,0,1837,0
Ecoli	2408350	.	G	A	.	Y	*	DP:BC	185:0,0,185,0	1873:11,0,1862,0
Ecoli	2409327	.	C	T	.	*	*	DP:BC	180:0,180,0,0	43:0,39,0,4
Ecoli	2411336	.	C	G	.	*	*	DP:BC	115:0,115,0,0	301:0,293,8,0
Ecoli	2412718	.	A	C	.	*	*	DP:BC	120:120,0,0,0	1079:1066,13,0,0
Ecoli	2414034	.	A	G	.	B	*	DP:BC	129:129,0,0,0	665:655,0,10,0
Ecoli	2415316	.	C	A,T	.	H;M	*	DP:BC	85:6,79,0,0	2391:0,2390,0,1
Ecoli	2420119	.	C	G,T	.	B;H;M	*	DP:BC	93:0,92,1,0	19:0,16,0,3
Ecoli	2420429	.	A	G	.	H	*	DP:BC	52:48,0,4,0	75:75,0,0,0
Ecoli	2428108	.	G	A,C	.	M	*	DP:BC	156:0,0,156,0	17:1,1,15,0
Ecoli	2445967	.	G	A,T	.	H;M	*	DP:BC	69:1,0,66,2	396:0,0,396,0
Ecoli	2448942	.	C	T	.	*	*	DP:BC	171:0,171,0,0	37:0,33,0,4
Ecoli	2463568	.	C	T	.	*	*	DP:BC	135:0,135,0,0	752:0,299,0,453
Ecoli	2463841	.	A	G	.	B	*	DP:BC	141:141,0,0,0	583:575,0,8,0
Ecoli	2479251	.	T	C,G	.	B;H;M	*	DP:BC	98:0,0,1,97	28:0,2,0,26
Ecoli	2479444	.	G	A	.	*	*	DP:BC	142:0,0,142,0	50:4,0,46,0
Ecoli	2485820	.	T	G	.	B	*	DP:BC	144:0,0,0,144	37:0,0,6,31
Ecoli	2487426	.	T	A	.	B;Y	*	DP:BC	100:0,0,0,100	26:16,0,0,10
Ecoli	2487427	.	T	A	.	B;Y	*	DP:BC	103:0,0,0,103	32:22,0,0,10
Ecoli	2487429	.	T	G	.	B;Y	*	DP:BC	105:0,0,0,105	32:0,0,22,10
Ecoli	2487430	.	T	C	.	B;Y	*	DP:BC	108:0,0,0,108	32:0,22,0,10
Ecoli	2487431	.	T	C	.	B;Y	*	DP:BC	105:0,0,0,105	30:0,22,0,8
Ecoli	2487433	.	C	G,T	.	H;M	*	DP:BC	105:0,104,1,0	32:0,10,0,22
Ecoli	2487434	.	C	G	.	*	*	DP:BC	104:0,104,0,0	33:0,11,22,0
Ecoli	2487435	.	C	A	.	*	*	DP:BC	105:0,105,0,0	34:22,12,0,0
Ecoli	2487436	.	C	A	.	*	*	DP:BC	105:0,105,0,0	33:21,12,0,0
Ecoli	2487437	.	C	T	.	*	*	DP:BC	101:0,101,0,0	39:0,13,0,26
Ecoli	2487438	.	T	C	.	*	*	DP:BC	105:0,0,0,105	38:0,26,0,12
Ecoli	2487439	.	T	A,G	.	B;M	*	DP:BC	102:0,0,0,102	40:26,0,1,13
Ecoli	2487440	.	T	A,G	.	B;M	*	DP:BC	104:0,0,0,104	39:1,0,26,12
Ecoli	2487441	.	T	C	.	*	*	DP:BC	105:0,0,0,105	39:0,25,0,14
Ecoli	2487444	.	G	A	.	H	*	DP:BC	104:1,0,103,0	76:63,0,13,0
Ecoli	2487445	.	G	T	.	B	*	DP:BC	102:0,0,102,0	75:0,0,13,62
Ecoli	2487446	.	C	T	.	B	*	DP:BC	103:0,103,0,0	74:0,13,0,61
Ecoli	2487447	.	A	T	.	B	*	DP:BC	104:104,0,0,0	74:12,0,0,62
Ecoli	2487448	.	T	A	.	B	*	DP:BC	105:0,0,0,105	75:63,0,0,12
Ecoli	2487449	.	A	G	.	B	*	DP:BC	102:102,0,0,0	86:12,0,74,0
Ecoli	2487450	.	G	A	.	*	*	DP:BC	107:0,0,107,0	88:75,0,13,0
Ecoli	2487451	.	T	C	.	*	*	DP:BC	106:0,0,0,106	87:0,74,0,13
Ecoli	2487452	.	T	C	.	*	*	DP:BC	109:0,0,0,109	88:0,75,0,13
Ecoli	2487454	.	G	T	.	*	*	DP:BC	103:0,0,103,0	87:0,0,13,74
Ecoli	2487455	.	A	T	.	*	*	DP:BC	100:100,0,0,0	105:12,0,0,93
Ecoli	2487456	.	C	T	.	*	*	DP:BC	103:0,103,0,0	107:0,13,0,94
Ecoli	2487457	.	A	C	.	*	*	DP:BC	106:106,0,0,0	106:13,93,0,0
Ecoli	2487459	.	C	T	.	*	*	DP:BC	100:0,100,0,0	107:0,13,0,94
Ecoli	2487460	.	T	C	.	*	*	DP:BC	100:0,0,0,100	104:0,93,0,11
Ecoli	2487465	.	A	T	.	*	*	DP:BC	99:99,0,0,0	111:12,0,0,99
Ecoli	2487467	.	A	T	.	*	*	DP:BC	103:103,0,0,0	124:13,0,0,111
Ecoli	2487468	.	T	A	.	*	*	DP:BC	105:0,0,0,105	127:112,0,0,15
Ecoli	2487469	.	T	A	.	*	*	DP:BC	101:0,0,0,101	136:112,0,0,24
Ecoli	2487471	.	C	G	.	*	*	DP:BC	103:0,103,0,0	144:0,34,110,0
Ecoli	2487472	.	T	C	.	*	*	DP:BC	100:0,0,0,100	146:0,112,0,34
Ecoli	2487473	.	C	G	.	*	*	DP:BC	100:0,100,0,0	212:0,40,172,0
Ecoli	2487474	.	G	T	.	*	*	DP:BC	101:0,0,101,0	210:0,0,40,170
Ecoli	2487475	.	C	T	.	*	*	DP:BC	108:0,108,0,0	216:0,43,0,173
Ecoli	2487476	.	C	A	.	*	*	DP:BC	109:0,109,0,0	218:174,44,0,0
Ecoli	2487477	.	A	T	.	*	*	DP:BC	110:110,0,0,0	228:55,0,0,173
Ecoli	2487478	.	T	C	.	*	*	DP:BC	111:0,0,0,111	232:0,173,0,59
Ecoli	2487479	.	A	C	.	*	*	DP:BC	112:112,0,0,0	275:64,211,0,0
Ecoli	2487480	.	A	C	.	*	*	DP:BC	111:111,0,0,0	277:66,211,0,0
Ecoli	2487481	.	T	C	.	*	*	DP:BC	116:0,0,0,116	280:0,210,0,70
Ecoli	2487483	.	T	G	.	*	*	DP:BC	114:0,0,0,114	293:0,0,209,84
Ecoli	2487484	.	C	T	.	*	*	DP:BC	109:0,109,0,0	298:0,86,0,212
Ecoli	2487485	.	C	T	.	*	*	DP:BC	106:0,106,0,0	307:0,96,0,211
Ecoli	2487486	.	A	T	.	*	*	DP:BC	103:103,0,0,0	314:103,0,0,211
Ecoli	2487487	.	G	T	.	*	*	DP:BC	105:0,0,105,0	315:0,0,104,211
Ecoli	2487488	.	G	T	.	*	*	DP:BC	106:0,0,106,0	318:0,0,105,213
Ecoli	2487489	.	C	A	.	*	*	DP:BC	104:0,104,0,0	320:215,105,0,0
Ecoli	2487490	.	A	G	.	*	*	DP:BC	97:97,0,0,0	318:103,0,215,0
Ecoli	2487491	.	G	C,T	.	B;M	*	DP:BC	100:0,0,100,0	358:0,1,105,252
Ecoli	2487492	.	T	A,C,G	.	B;M	*	DP:BC	101:0,0,0,101	363:1,2,253,107
Ecoli	2487493	.	G	A,C	.	B;M	*	DP:BC	100:0,0,100,0	372:254,4,114,0
Ecoli	2487494	.	T	A,G	.	B;M	*	DP:BC	102:0,0,0,102	372:1,0,256,115
Ecoli	2487495	.	C	A,G,T	.	B;M	*	DP:BC	98:0,98,0,0	373:255,116,1,1
Ecoli	2487496	.	C	A,G,T	.	B;M	*	DP:BC	101:0,101,0,0	369:1,114,1,253
Ecoli	2487498	.	G	T	.	*	*	DP:BC	106:0,0,106,0	945:0,0,648,297
Ecoli	2487499	.	T	C	.	*	*	DP:BC	101:0,0,0,101	948:0,298,0,650
Ecoli	2487500	.	G	T	.	*	*	DP:BC	101:0,0,101,0	945:0,0,652,293
Ecoli	2487501	.	A	C,T	.	M;Y	*	DP:BC	100:100,0,0,0	964:666,297,0,1
Ecoli	2487502	.	A	C,G,T	.	B;M;Y	*	DP:BC	102:102,0,0,0	968:671,294,1,2
Ecoli	2487503	.	T	C	.	Y	*	DP:BC	100:0,0,0,100	1050:0,375,0,675
Ecoli	2487505	.	A	C,G	.	B;M;Y	*	DP:BC	103:103,0,0,0	1088:708,378,2,0
Ecoli	2487506	.	A	C,G,T	.	M;Y	*	DP:BC	102:102,0,0,0	1094:212,504,3,375
Ecoli	2487507	.	A	G,T	.	H;M;Y	*	DP:BC	98:97,0,0,1	1088:713,0,371,4
Ecoli	2487508	.	C	A,T	.	M	*	DP:BC	99:0,99,0,0	1100:371,225,0,504
Ecoli	2487509	.	G	A,C,T	.	B;M	*	DP:BC	99:0,0,99,0	1125:1,903,218,3
Ecoli	2487511	.	A	T	.	*	*	DP:BC	97:97,0,0,0	626:227,0,0,399
Ecoli	2487512	.	G	A,T	.	M	*	DP:BC	101:0,0,101,0	631:402,0,226,3
Ecoli	2487514	.	A	C,T	.	M	*	DP:BC	103:103,0,0,0	637:232,401,0,4
Ecoli	2487516	.	A	T	.	*	*	DP:BC	103:103,0,0,0	790:230,0,0,560
Ecoli	2487517	.	A	G,T	.	H;M	*	DP:BC	103:102,0,1,0	797:235,0,0,562
Ecoli	2487518	.	G	C,T	.	B;M	*	DP:BC	100:0,0,100,0	815:0,1,245,569
Ecoli	2487519	.	T	A,G	.	B;M	*	DP:BC	94:0,0,0,94	811:1,0,569,241
Ecoli	2487521	.	G	A,T	.	B;M	*	DP:BC	104:0,0,104,0	823:1,0,248,574
Ecoli	2487522	.	T	C	.	*	*	DP:BC	103:0,0,0,103	822:0,574,0,248
Ecoli	2487523	.	A	C,G	.	B;M	*	DP:BC	103:103,0,0,0	821:245,574,2,0
Ecoli	2487524	.	A	C,G,T	.	M	*	DP:BC	101:101,0,0,0	807:236,1,569,1
Ecoli	2487525	.	T	C,G	.	M	*	DP:BC	106:0,0,0,106	821:0,578,1,242
Ecoli	2487526	.	G	C,T	.	M	*	DP:BC	105:0,0,105,0	823:0,571,251,1
Ecoli	2487527	.	G	C	.	*	*	DP:BC	110:0,0,110,0	847:0,593,254,0
Ecoli	2487529	.	T	A	.	*	*	DP:BC	111:0,0,0,111	857:599,0,0,258
Ecoli	2487530	.	C	A	.	*	*	DP:BC	109:0,109,0,0	852:593,259,0,0
Ecoli	2487532	.	G	C,T	.	M	*	DP:BC	114:0,0,114,0	871:0,595,275,1
Ecoli	2487533	.	G	A,C	.	M	*	DP:BC	111:0,0,111,0	892:614,1,277,0
Ecoli	2487534	.	A	C,G	.	M	*	DP:BC	112:112,0,0,0	898:284,1,613,0
Ecoli	2487535	.	A	G	.	*	*	DP:BC	112:112,0,0,0	891:275,0,616,0
Ecoli	2487536	.	A	T	.	*	*	DP:BC	108:108,0,0,0	895:287,0,0,608
Ecoli	2487537	.	A	C,T	.	M	*	DP:BC	109:109,0,0,0	908:290,1,0,617
Ecoli	2487539	.	C	G,T	.	M	*	DP:BC	117:0,117,0,0	899:0,289,609,1
Ecoli	2487540	.	T	C	.	*	*	DP:BC	112:0,0,0,112	908:0,615,0,293
Ecoli	2487541	.	A	C	.	*	*	DP:BC	111:111,0,0,0	908:290,618,0,0
Ecoli	2487542	.	T	A	.	*	*	DP:BC	110:0,0,0,110	904:612,0,0,292
Ecoli	2487543	.	A	G	.	*	*	DP:BC	112:112,0,0,0	913:293,0,620,0
Ecoli	2487545	.	A	G	.	*	*	DP:BC	112:112,0,0,0	899:279,0,620,0
Ecoli	2487547	.	C	G	.	*	*	DP:BC	112:0,112,0,0	910:0,292,618,0
Ecoli	2487548	.	G	A	.	*	*	DP:BC	117:0,0,117,0	915:620,0,295,0
Ecoli	2487550	.	A	T	.	*	*	DP:BC	114:114,0,0,0	916:296,0,0,620
Ecoli	2487553	.	A	C	.	*	*	DP:BC	113:113,0,0,0	915:294,621,0,0
Ecoli	2487554	.	G	A	.	*	*	DP:BC	111:0,0,111,0	918:619,0,299,0
Ecoli	2487555	.	A	T	.	*	*	DP:BC	108:108,0,0,0	920:301,0,0,619
Ecoli	2487556	.	G	C	.	*	*	DP:BC	110:0,0,110,0	1172:0,872,300,0
Ecoli	2487557	.	C	G	.	*	*	DP:BC	109:0,109,0,0	1167:0,302,865,0
Ecoli	2487558	.	T	C	.	*	*	DP:BC	107:0,0,0,107	1678:0,1367,0,311
Ecoli	2487574	.	C	T	.	*	*	DP:BC	118:0,118,0,0	1190:0,322,0,868
Ecoli	2487575	.	A	T	.	*	*	DP:BC	117:117,0,0,0	1188:320,0,0,868
Ecoli	2487576	.	A	C,T	.	M	*	DP:BC	119:119,0,0,0	1181:324,1,0,856
Ecoli	2487577	.	T	A,C	.	M	*	DP:BC	122:0,0,0,122	1190:1,849,0,340
Ecoli	2487578	.	G	A,C	.	M	*	DP:BC	120:0,0,120,0	1206:850,1,355,0
Ecoli	2487579	.	A	G	.	*	*	DP:BC	124:124,0,0,0	1202:356,0,846,0
Ecoli	2487580	.	A	C,G	.	M	*	DP:BC	125:125,0,0,0	1198:348,849,1,0
Ecoli	2487581	.	C	A	.	*	*	DP:BC	126:0,126,0,0	1208:849,359,0,0
Ecoli	2487582	.	G	A,C	.	M	*	DP:BC	121:0,0,121,0	1189:832,1,356,0
Ecoli	2487584	.	G	C	.	*	*	DP:BC	119:0,0,119,0	1206:0,848,358,0
Ecoli	2487585	.	T	C	.	*	*	DP:BC	117:0,0,0,117	1197:0,841,0,356
Ecoli	2487586	.	G	C,T	.	M	*	DP:BC	123:0,0,123,0	1212:0,847,364,1
Ecoli	2487587	.	C	G,T	.	M	*	DP:BC	122:0,122,0,0	1195:0,361,1,833
Ecoli	2487589	.	T	A,G	.	M	*	DP:BC	123:0,0,0,123	1197:1,0,839,357
Ecoli	2487590	.	C	A,G,T	.	M	*	DP:BC	122:0,122,0,0	1202:2,361,2,837
Ecoli	2487592	.	G	A,C,T	.	M	*	DP:BC	129:0,0,129,0	1212:1,2,366,843
Ecoli	2487593	.	G	C,T	.	M	*	DP:BC	119:0,0,119,0	1171:0,806,363,2
Ecoli	2487594	.	A	C,G,T	.	M	*	DP:BC	124:124,0,0,0	1174:368,2,3,801
Ecoli	2487595	.	A	C,G,T	.	H;M	*	DP:BC	120:119,0,1,0	1150:346,1,802,1
Ecoli	2487598	.	G	A,C,T	.	B;M	*	DP:BC	121:0,0,121,0	1224:2,3,415,804
Ecoli	2487599	.	G	T	.	*	*	DP:BC	119:0,0,119,0	1210:0,0,415,795
Ecoli	2487600	.	C	A,T	.	M	*	DP:BC	115:0,115,0,0	1213:1,415,0,797
Ecoli	2487601	.	G	A,C,T	.	M	*	DP:BC	118:0,0,118,0	1214:3,792,418,1
Ecoli	2487602	.	G	A,C	.	M	*	DP:BC	112:0,0,112,0	1207:785,3,419,0
Ecoli	2487603	.	A	C,G	.	M	*	DP:BC	115:115,0,0,0	1222:425,796,1,0
Ecoli	2487604	.	C	A,G,T	.	H;M	*	DP:BC	114:1,113,0,0	1223:1,431,790,1
Ecoli	2487607	.	A	C,G	.	M	*	DP:BC	121:121,0,0,0	1214:439,2,773,0
Ecoli	2487608	.	T	A,C,G	.	M	*	DP:BC	121:0,0,0,121	1218:1,774,1,442
Ecoli	2487610	.	T	A,C,G	.	M	*	DP:BC	123:0,0,0,123	1216:2,1,773,440
Ecoli	2487614	.	C	G,T	.	B;M	*	DP:BC	126:0,126,0,0	1215:0,444,2,769
Ecoli	2487615	.	C	G,T	.	M	*	DP:BC	122:0,122,0,0	1212:0,444,765,3
Ecoli	2487616	.	G	A,C,T	.	B;M	*	DP:BC	118:0,0,118,0	1212:1,2,442,767
Ecoli	2487618	.	T	C,G	.	M	*	DP:BC	121:0,0,0,121	1190:0,2,749,439
Ecoli	2487619	.	G	C,T	.	M	*	DP:BC	126:0,0,126,0	1197:0,759,437,1
Ecoli	2487620	.	A	C,T	.	M	*	DP:BC	123:123,0,0,0	1186:433,1,0,752
Ecoli	2487622	.	T	A,C,G	.	M	*	DP:BC	124:0,0,0,124	1196:2,1,760,433
Ecoli	2487623	.	G	A,T	.	M	*	DP:BC	124:0,0,124,0	1148:696,0,451,1
Ecoli	2487624	.	A	G,T	.	M	*	DP:BC	127:127,0,0,0	1162:465,0,1,696
Ecoli	2487625	.	A	G,T	.	M	*	DP:BC	125:125,0,0,0	1149:453,0,695,1
Ecoli	2487627	.	G	A,T	.	M	*	DP:BC	124:0,0,124,0	1162:1,0,467,694
Ecoli	2487629	.	A	C,G,T	.	M	*	DP:BC	124:124,0,0,0	1120:460,657,2,1
Ecoli	2487630	.	T	A,C,G	.	M	*	DP:BC	123:0,0,0,123	1119:2,1,658,458
Ecoli	2487631	.	G	A,T	.	M	*	DP:BC	128:0,0,128,0	1118:658,0,459,1
Ecoli	2487632	.	C	A,G	.	M	*	DP:BC	126:0,126,0,0	1095:644,450,1,0
Ecoli	2487633	.	G	A,T	.	M	*	DP:BC	125:0,0,125,0	1077:636,0,440,1
Ecoli	2487635	.	T	C,G	.	B;M	*	DP:BC	126:0,0,0,126	1081:0,1,652,428
Ecoli	2487636	.	T	C,G	.	M	*	DP:BC	122:0,0,0,122	1097:0,1,654,442
Ecoli	2487637	.	C	A,G,T	.	M	*	DP:BC	127:0,127,0,0	1104:1,445,657,1
Ecoli	2487638	.	C	A,G,T	.	B;M	*	DP:BC	125:0,125,0,0	1103:1,450,2,650
Ecoli	2487639	.	T	A,C,G	.	B;M	*	DP:BC	128:0,0,0,128	1107:1,2,654,450
Ecoli	2487640	.	G	C,T	.	M	*	DP:BC	134:0,0,134,0	1114:0,655,458,1
Ecoli	2487641	.	G	A,C,T	.	B;M	*	DP:BC	130:0,0,130,0	1064:2,4,446,612
Ecoli	2487642	.	G	A,C,T	.	B;M	*	DP:BC	130:0,0,130,0	1066:2,611,452,1
Ecoli	2487643	.	G	A,C,T	.	M	*	DP:BC	140:0,0,140,0	1063:3,610,449,1
Ecoli	2487645	.	T	A,C	.	M	*	DP:BC	132:0,0,0,132	1063:1,613,0,449
Ecoli	2487647	.	T	C,G	.	M	*	DP:BC	139:0,0,0,139	1001:0,573,2,426
Ecoli	2487648	.	A	C,G,T	.	B;M	*	DP:BC	141:141,0,0,0	976:410,3,2,561
Ecoli	2487649	.	T	A,G	.	M	*	DP:BC	139:0,0,0,139	903:4,0,572,327
Ecoli	2487650	.	T	A,C,G	.	M	*	DP:BC	138:0,0,0,138	989:5,2,562,420
Ecoli	2487653	.	A	C,G	.	M	*	DP:BC	141:141,0,0,0	905:417,482,6,0
Ecoli	2487654	.	A	C,G	.	M	*	DP:BC	143:143,0,0,0	890:406,2,482,0
Ecoli	2487655	.	T	A,G	.	M	*	DP:BC	141:0,0,0,141	883:11,0,480,392
Ecoli	2487657	.	A	C,G,T	.	M	*	DP:BC	135:135,0,0,0	859:385,2,5,467
Ecoli	2487658	.	C	A,G,T	.	B;M;Y	*	DP:BC	145:0,145,0,0	864:3,375,478,8
Ecoli	2487661	.	T	A,C,G	.	B;M;Y	*	DP:BC	145:0,0,0,145	836:5,1,456,374
Ecoli	2487663	.	A	C,G,T	.	B;M;Y	*	DP:BC	143:143,0,0,0	834:378,448,6,2
Ecoli	2487664	.	T	A,C,G	.	B;M;Y	*	DP:BC	146:0,0,0,146	832:10,3,18,801
Ecoli	2487665	.	G	A,T	.	B;M	*	DP:BC	149:0,0,149,0	680:1,0,383,296
Ecoli	2487666	.	A	C,G,T	.	B;M	*	DP:BC	143:143,0,0,0	696:397,3,1,295
Ecoli	2487667	.	G	A,C,T	.	H;M	*	DP:BC	149:0,0,148,1	703:3,296,404,0
Ecoli	2487668	.	T	A,G	.	B;M	*	DP:BC	150:0,0,0,150	693:294,0,1,398
Ecoli	2487670	.	C	G,T	.	M	*	DP:BC	158:0,158,0,0	680:0,383,294,3
Ecoli	2487674	.	A	C,T	.	M	*	DP:BC	161:161,0,0,0	690:395,3,0,292
Ecoli	2487675	.	A	C,G	.	M	*	DP:BC	160:160,0,0,0	678:386,289,3,0
Ecoli	2487676	.	A	G	.	*	*	DP:BC	155:155,0,0,0	684:393,0,291,0
Ecoli	2487677	.	G	A,T	.	M	*	DP:BC	152:0,0,152,0	670:271,0,397,2
Ecoli	2487679	.	C	G,T	.	M	*	DP:BC	156:0,156,0,0	672:0,399,271,2
Ecoli	2487680	.	C	T	.	*	*	DP:BC	156:0,156,0,0	671:0,396,0,275
Ecoli	2487681	.	G	T	.	*	*	DP:BC	155:0,0,155,0	671:0,0,399,272
Ecoli	2487682	.	C	A,G	.	M	*	DP:BC	159:0,159,0,0	647:2,373,272,0
Ecoli	2487683	.	T	A	.	*	*	DP:BC	155:0,0,0,155	637:253,0,0,384
Ecoli	2487685	.	C	A,G	.	M	*	DP:BC	158:0,158,0,0	629:3,376,250,0
Ecoli	2487688	.	T	A,C,G	.	M	*	DP:BC	157:0,0,0,157	635:1,248,2,384
Ecoli	2487690	.	A	G,T	.	M	*	DP:BC	159:159,0,0,0	628:378,0,3,247
Ecoli	2487691	.	A	G,T	.	M	*	DP:BC	157:157,0,0,0	634:380,0,3,251
Ecoli	2487692	.	C	A,T	.	M	*	DP:BC	162:0,162,0,0	634:4,383,0,247
Ecoli	2487695	.	A	G,T	.	M	*	DP:BC	163:163,0,0,0	635:386,0,1,248
Ecoli	2487696	.	A	C,G,T	.	H;M	*	DP:BC	162:161,1,0,0	621:369,2,4,246
Ecoli	2487697	.	G	A,C,T	.	M	*	DP:BC	155:0,0,155,0	637:1,246,388,2
Ecoli	2487698	.	C	A,G,T	.	M	*	DP:BC	153:0,153,0,0	638:2,387,3,246
Ecoli	2487699	.	G	A,T	.	B;H;M	*	DP:BC	155:1,0,154,0	643:0,0,394,249
Ecoli	2487700	.	A	C,G	.	B;M	*	DP:BC	152:152,0,0,0	638:387,6,245,0
Ecoli	2487703	.	C	G,T	.	B;M	*	DP:BC	153:0,153,0,0	640:0,391,6,243
Ecoli	2487704	.	A	G,T	.	B;M	*	DP:BC	155:155,0,0,0	636:385,0,247,4
Ecoli	2487705	.	T	A,C,G	.	B;M	*	DP:BC	160:0,0,0,160	638:13,1,237,387
Ecoli	2488899	.	A	C,G	.	B;M	*	DP:BC	135:135,0,0,0	87:83,1,3,0
Ecoli	2489795	.	C	T	.	*	*	DP:BC	185:0,185,0,0	55:0,51,0,4
Ecoli	2497303	.	A	C,G	.	H;M	*	DP:BC	89:88,1,0,0	48:45,0,3,0
Ecoli	2499166	.	C	A,T	.	B;H;M	*	DP:BC	178:1,177,0,0	57:0,54,0,3
Ecoli	2499324	.	C	T	.	*	*	DP:BC	164:0,164,0,0	83:0,75,0,8
Ecoli	2503742	.	T	G	.	*	*	DP:BC	177:0,0,0,177	153:0,0,7,146
Ecoli	2503747	.	T	G	.	*	*	DP:BC	181:0,0,0,181	181:0,0,6,175
Ecoli	2506192	.	C	G	.	*	*	DP:BC	187:0,187,0,0	354:0,348,6,0
Ecoli	2510417	.	T	A	.	B	*	DP:BC	108:0,0,0,108	15:4,0,0,11
Ecoli	2517498	.	C	A	.	*	*	DP:BC	159:0,159,0,0	235:6,229,0,0
Ecoli	2522924	.	C	T	.	*	*	DP:BC	151:0,151,0,0	110:0,104,0,6
Ecoli	2523671	.	A	G	.	*	*	DP:BC	124:124,0,0,0	202:196,0,6,0
Ecoli	2528270	.	A	C,G	.	H;M	*	DP:BC	134:133,1,0,0	77:73,0,4,0
Ecoli	2528271	.	T	C	.	*	*	DP:BC	134:0,0,0,134	81:0,5,0,76
Ecoli	2531594	.	A	C	.	*	*	DP:BC	152:152,0,0,0	175:170,5,0,0
Ecoli	2552623	.	C	A,T	.	M	*	DP:BC	174:0,174,0,0	49:2,46,0,1
Ecoli	2582537	.	G	A	.	*	*	DP:BC	143:0,0,143,0	32:4,0,28,0
Ecoli	2592774	.	C	A	.	H	*	DP:BC	171:5,166,0,0	6:0,6,0,0
Ecoli	2592775	.	G	T	.	*	*	DP:BC	173:0,0,173,0	5:0,0,0,5
Ecoli	2593187	.	A	C,G	.	H;M	*	DP:BC	48:47,1,0,0	10:8,0,2,0
Ecoli	2593868	.	A	C,T	.	B;M	*	DP:BC	13:13,0,0,0	12:4,6,0,2
Ecoli	2593950	.	G	C,T	.	*	*	DP:BC	7:0,7,0,0	5:0,3,0,2
Ecoli	2594358	.	T	C	.	Y	*	DP:BC	32:0,0,0,32	42:0,4,0,38
Ecoli	2594488	.	G	A	.	B	*	DP:BC	29:0,0,29,0	21:8,0,13,0
Ecoli	2595428	.	A	G	.	*	*	DP:BC	25:25,0,0,0	21:16,0,5,0
Ecoli	2595429	.	T	C	.	*	*	DP:BC	25:0,0,0,25	19:0,5,0,14
Ecoli	2596304	.	T	C	.	B	*	DP:BC	10:0,0,0,10	56:0,4,0,52
Ecoli	2596595	.	C	T	.	B	*	DP:BC	12:0,12,0,0	20:0,16,0,4
Ecoli	2596756	.	A	G	.	B	*	DP:BC	17:17,0,0,0	22:18,0,4,0
Ecoli	2598266	.	T	C	.	*	*	DP:BC	163:0,0,0,163	3086:0,27,0,3059
Ecoli	2599574	.	G	A	.	*	*	DP:BC	165:0,0,165,0	1881:12,0,1869,0
Ecoli	2603910	.	T	C	.	B	*	DP:BC	165:0,0,0,165	14489:0,25,0,14464
Ecoli	2604011	.	T	C	.	B	*	DP:BC	161:0,0,0,161	862:0,17,0,845
Ecoli	2604029	.	T	C	.	B	*	DP:BC	158:0,0,0,158	490:0,7,0,483
Ecoli	2604900	.	G	A	.	B	*	DP:BC	183:0,0,183,0	378:6,0,372,0
Ecoli	2605480	.	C	T	.	H	*	DP:BC	87:0,82,0,5	78:0,78,0,0
Ecoli	2615467	.	A	T	.	*	*	DP:BC	189:189,0,0,0	43:39,0,0,4
Ecoli	2621999	.	C	G	.	B	*	DP:BC	174:0,174,0,0	227:0,192,35,0
Ecoli	2622324	.	T	A,C	.	B;M	*	DP:BC	175:0,0,0,175	176193:5,4927,0,171261
Ecoli	2629375	.	C	T	.	*	*	DP:BC	176:0,176,0,0	515:0,507,0,8
Ecoli	2629418	.	G	A	.	B	*	DP:BC	183:0,0,183,0	490:7,0,483,0
Ecoli	2629646	.	C	T	.	*	*	DP:BC	162:0,162,0,0	695:0,687,0,8
Ecoli	2633777	.	A	T	.	*	*	DP:BC	165:165,0,0,0	337:328,0,0,9
Ecoli	2633842	.	G	T	.	*	*	DP:BC	169:0,0,169,0	253:0,0,247,6
Ecoli	2633854	.	G	T	.	*	*	DP:BC	160:0,0,160,0	217:0,0,209,8
Ecoli	2639227	.	G	A	.	B	*	DP:BC	161:0,0,161,0	409:8,0,401,0
Ecoli	2643784	.	T	C	.	*	*	DP:BC	182:0,0,0,182	40:0,4,0,36
Ecoli	2649041	.	C	A,T	.	H;M	*	DP:BC	189:0,188,0,1	42:2,40,0,0
Ecoli	2652250	.	C	G	.	B	*	DP:BC	184:0,184,0,0	34:0,30,4,0
Ecoli	2652251	.	G	C,T	.	B;H;M	*	DP:BC	176:0,0,175,1	34:0,4,30,0
Ecoli	2652253	.	T	C	.	B	*	DP:BC	176:0,0,0,176	33:0,4,0,29
Ecoli	2652256	.	A	C	.	B	*	DP:BC	174:174,0,0,0	31:27,4,0,0
Ecoli	2655721	.	G	A	.	*	*	DP:BC	199:0,0,199,0	380:6,0,374,0
Ecoli	2657792	.	T	C	.	*	*	DP:BC	154:0,0,0,154	283:0,253,0,30
Ecoli	2658067	.	T	C	.	*	*	DP:BC	140:0,0,0,140	303:0,265,0,38
Ecoli	2658206	.	T	C	.	*	*	DP:BC	135:0,0,0,135	328:0,258,0,70
Ecoli	2658290	.	G	A	.	*	*	DP:BC	115:0,0,115,0	493:8,0,485,0
Ecoli	2658481	.	T	A,C	.	M	*	DP:BC	113:0,0,0,113	979:1,900,0,78
Ecoli	2659338	.	A	G	.	B	*	DP:BC	220:220,0,0,0	635:621,0,14,0
Ecoli	2660005	.	A	C,G	.	B;M	*	DP:BC	211:211,0,0,0	310:301,1,8,0
Ecoli	2660534	.	C	G	.	*	*	DP:BC	187:0,187,0,0	295:0,289,6,0
Ecoli	2663564	.	G	A	.	*	*	DP:BC	200:0,0,200,0	654:7,0,647,0
Ecoli	2670590	.	G	A	.	*	*	DP:BC	97:0,0,97,0	52:4,0,48,0
Ecoli	2683641	.	C	A,T	.	B;M	*	DP:BC	130:0,130,0,0	8:1,6,0,1
Ecoli	2698946	.	G	T	.	B	*	DP:BC	133:0,0,133,0	50:0,0,46,4
Ecoli	2706519	.	A	C,G,T	.	B;M	*	DP:BC	171:171,0,0,0	179:169,4,4,2
Ecoli	2708139	.	G	A	.	*	*	DP:BC	186:0,0,186,0	88:6,0,82,0
Ecoli	2709373	.	C	A	.	*	*	DP:BC	180:0,180,0,0	130:6,124,0,0
Ecoli	2712298	.	A	G,T	.	B;M	*	DP:BC	207:207,0,0,0	18:16,0,1,1
Ecoli	2719339	.	T	C	.	*	*	DP:BC	170:0,0,0,170	226:0,21,0,205
Ecoli	2722618	.	C	T	.	Y	*	DP:BC	153:0,153,0,0	805:0,791,0,14
Ecoli	2728279	.	G	A	.	*	*	DP:BC	126:0,0,126,0	5:3,0,2,0
Ecoli	2756220	.	C	G	.	*	*	DP:BC	165:0,165,0,0	49:0,45,4,0
Ecoli	2756818	.	C	T	.	B	*	DP:BC	221:0,221,0,0	14729:0,14619,0,110
Ecoli	2756823	.	C	T	.	B	*	DP:BC	230:0,230,0,0	18721:0,18684,0,37
Ecoli	2757106	.	C	A	.	B	*	DP:BC	212:0,212,0,0	347:7,340,0,0
Ecoli	2758848	.	G	A,T	.	B;M	*	DP:BC	201:0,0,201,0	92:3,0,88,1
Ecoli	2761954	.	G	A	.	B	*	DP:BC	262:0,0,262,0	558:7,0,551,0
Ecoli	2762716	.	C	A	.	H	*	DP:BC	153:6,147,0,0	94:0,94,0,0
Ecoli	2772454	.	T	A,C	.	M	*	DP:BC	186:0,0,0,186	23:1,1,0,21
Ecoli	2781127	.	C	A	.	B	*	DP:BC	254:0,254,0,0	8838:70,8768,0,0
Ecoli	2781128	.	C	G	.	B	*	DP:BC	266:0,266,0,0	8419:0,8353,66,0
Ecoli	2781129	.	C	A	.	B	*	DP:BC	261:0,261,0,0	6198:75,6123,0,0
Ecoli	2781131	.	G	A	.	*	*	DP:BC	251:0,0,251,0	4612:48,0,4564,0
Ecoli	2781132	.	T	A,C,G	.	B;M	*	DP:BC	254:0,0,0,254	3621:1,87,51,3482
Ecoli	2781133	.	C	A	.	*	*	DP:BC	241:0,241,0,0	3382:50,3332,0,0
Ecoli	2781136	.	T	C	.	B	*	DP:BC	253:0,0,0,253	2116:0,16,0,2100
Ecoli	2781140	.	T	A,G	.	B;M	*	DP:BC	254:0,0,0,254	1152:1,0,67,1084
Ecoli	2781695	.	G	A	.	B	*	DP:BC	214:0,0,214,0	330:6,0,324,0
Ecoli	2782144	.	C	G,T	.	B;H;M	*	DP:BC	80:0,76,3,1	116:0,116,0,0
Ecoli	2785750	.	A	T	.	Y	*	DP:BC	66:66,0,0,0	452:445,0,0,7
Ecoli	2785756	.	T	G	.	Y	*	DP:BC	65:0,0,0,65	443:0,0,10,433
Ecoli	2785760	.	G	T	.	*	*	DP:BC	76:0,0,76,0	502:0,0,492,10
Ecoli	2785870	.	T	G	.	*	*	DP:BC	58:0,0,0,58	425:0,0,7,418
Ecoli	2786818	.	A	G	.	*	*	DP:BC	181:181,0,0,0	158:152,0,6,0
Ecoli	2788085	.	C	A	.	*	*	DP:BC	183:0,183,0,0	96:5,91,0,0
Ecoli	2797682	.	C	T	.	B	*	DP:BC	183:0,183,0,0	150:0,144,0,6
Ecoli	2799555	.	T	C	.	*	*	DP:BC	199:0,0,0,199	243:0,6,0,237
Ecoli	2799590	.	A	G	.	*	*	DP:BC	189:189,0,0,0	248:242,0,6,0
Ecoli	2802212	.	A	G	.	B	*	DP:BC	194:194,0,0,0	591:579,0,12,0
Ecoli	2805040	.	A	G,T	.	H;M	*	DP:BC	226:225,0,1,0	35:33,0,0,2
Ecoli	2808507	.	A	G	.	*	*	DP:BC	121:121,0,0,0	41:35,0,6,0
Ecoli	2809126	.	C	T	.	*	*	DP:BC	134:0,134,0,0	27:0,22,0,5
Ecoli	2810906	.	T	C	.	B	*	DP:BC	157:0,0,0,157	343:0,8,0,335
Ecoli	2812238	.	G	A	.	B	*	DP:BC	189:0,0,189,0	228:6,0,222,0
Ecoli	2818699	.	C	T	.	H	*	DP:BC	138:0,137,0,1	59:0,55,0,4
Ecoli	2819331	.	T	G	.	H	*	DP:BC	176:0,0,5,171	9:0,0,0,9
Ecoli	2822563	.	T	C	.	*	*	DP:BC	228:0,0,0,228	42:0,4,0,38
Ecoli	2826222	.	T	A,G	.	H;M	*	DP:BC	271:0,0,1,270	15:2,0,0,13
Ecoli	2828983	.	G	A	.	B	*	DP:BC	162:0,0,162,0	6:4,0,2,0
Ecoli	2833620	.	A	G	.	*	*	DP:BC	158:158,0,0,0	23:17,0,6,0
Ecoli	2834817	.	A	G,T	.	B;H;M	*	DP:BC	103:102,0,1,0	55:52,0,0,3
Ecoli	2835836	.	T	A	.	*	*	DP:BC	220:0,0,0,220	188:10,0,0,178
Ecoli	2839259	.	G	A,C	.	H;M	*	DP:BC	91:0,1,90,0	8:2,0,6,0
Ecoli	2853875	.	G	A	.	*	*	DP:BC	209:0,0,209,0	21:4,0,17,0
Ecoli	2856524	.	C	A	.	H	*	DP:BC	129:9,120,0,0	8:0,8,0,0
Ecoli	2856534	.	A	T	.	H;Y	*	DP:BC	120:115,0,0,5	7:7,0,0,0
Ecoli	2866964	.	G	A	.	*	*	DP:BC	151:0,0,151,0	650:7,0,643,0
Ecoli	2876909	.	T	C,G	.	H;M	*	DP:BC	149:0,1,0,148	34:0,0,5,29
Ecoli	2876921	.	T	A	.	*	*	DP:BC	159:0,0,0,159	47:5,0,0,42
Ecoli	2876927	.	T	A,G	.	H;M	*	DP:BC	146:0,0,1,145	50:9,0,0,41
Ecoli	2876941	.	T	G	.	Y	*	DP:BC	140:0,0,0,140	49:0,0,5,44
Ecoli	2877394	.	C	T	.	*	*	DP:BC	172:0,172,0,0	841:0,830,0,11
Ecoli	2885739	.	T	G	.	Y	*	DP:BC	178:0,0,0,178	235:0,0,8,227
Ecoli	2885744	.	G	T	.	Y	*	DP:BC	182:0,0,182,0	238:0,0,231,7
Ecoli	2885763	.	T	G	.	Y	*	DP:BC	176:0,0,0,176	183:0,0,12,171
Ecoli	2885793	.	C	A	.	Y	*	DP:BC	191:0,191,0,0	205:7,198,0,0
Ecoli	2887738	.	A	G	.	*	*	DP:BC	206:206,0,0,0	303:297,0,6,0
Ecoli	2888762	.	C	T	.	*	*	DP:BC	135:0,135,0,0	155:0,149,0,6
Ecoli	2893053	.	G	A,C	.	H;M	*	DP:BC	175:1,1,173,0	20:2,0,18,0
Ecoli	2894908	.	A	T	.	H	*	DP:BC	164:159,0,0,5	6:6,0,0,0
Ecoli	2894910	.	C	A	.	H	*	DP:BC	168:5,163,0,0	6:0,6,0,0
Ecoli	2908573	.	C	A	.	*	*	DP:BC	183:0,183,0,0	6:4,2,0,0
Ecoli	2911071	.	G	A	.	*	*	DP:BC	217:0,0,217,0	381:6,0,375,0
Ecoli	2915948	.	A	G	.	*	*	DP:BC	158:158,0,0,0	365:359,0,6,0
Ecoli	2916521	.	G	A	.	*	*	DP:BC	220:0,0,220,0	380:6,0,374,0
Ecoli	2919331	.	G	T	.	B	*	DP:BC	201:0,0,201,0	1388:0,0,1371,17
Ecoli	2919380	.	G	A	.	B	*	DP:BC	200:0,0,200,0	1437:11,0,1426,0
Ecoli	2919403	.	G	A	.	B	*	DP:BC	212:0,0,212,0	1175:10,0,1165,0
Ecoli	2919404	.	G	A,C	.	B;M	*	DP:BC	216:0,0,216,0	1170:21,1,1148,0
Ecoli	2920054	.	T	C	.	*	*	DP:BC	180:0,0,0,180	906:0,8,0,898
Ecoli	2924268	.	C	T	.	*	*	DP:BC	207:0,207,0,0	388:0,382,0,6
Ecoli	2935220	.	T	C,G	.	B;M	*	DP:BC	200:0,0,0,200	60:0,2,1,57
Ecoli	2937186	.	G	A	.	*	*	DP:BC	226:0,0,226,0	33:4,0,29,0
Ecoli	2947304	.	T	C	.	H	*	DP:BC	227:0,1,0,226	36:0,4,0,32
Ecoli	2978764	.	C	T	.	*	*	DP:BC	175:0,175,0,0	7:0,2,0,5
Ecoli	2981978	.	A	G	.	*	*	DP:BC	223:223,0,0,0	135:127,0,8,0
Ecoli	2989795	.	C	T	.	*	*	DP:BC	243:0,243,0,0	12:0,8,0,4
Ecoli	3011640	.	C	T	.	H	*	DP:BC	167:0,165,0,2	14:0,12,0,2
Ecoli	3020029	.	C	T	.	*	*	DP:BC	146:0,146,0,0	162:0,156,0,6
Ecoli	3020048	.	G	A	.	B	*	DP:BC	134:0,0,134,0	155:5,0,150,0
Ecoli	3030675	.	C	T	.	*	*	DP:BC	186:0,186,0,0	37:0,33,0,4
Ecoli	3030890	.	G	A	.	*	*	DP:BC	182:0,0,182,0	17:4,0,13,0
Ecoli	3050746	.	G	A	.	B	*	DP:BC	119:0,0,119,0	88:5,0,83,0
Ecoli	3058398	.	C	T	.	*	*	DP:BC	254:0,254,0,0	49:0,43,0,6
Ecoli	3081672	.	G	A	.	*	*	DP:BC	170:0,0,170,0	28:4,0,24,0
Ecoli	3081673	.	C	A	.	*	*	DP:BC	178:0,178,0,0	28:4,24,0,0
Ecoli	3081677	.	C	A	.	*	*	DP:BC	181:0,181,0,0	29:4,25,0,0
Ecoli	3081678	.	A	T	.	*	*	DP:BC	178:178,0,0,0	27:23,0,0,4
Ecoli	3081758	.	T	G	.	*	*	DP:BC	198:0,0,0,198	10:0,0,4,6
Ecoli	3081759	.	A	C,G	.	H;M	*	DP:BC	196:195,1,0,0	7:4,0,3,0
Ecoli	3081761	.	A	C	.	*	*	DP:BC	197:197,0,0,0	7:4,3,0,0
Ecoli	3085005	.	G	A	.	*	*	DP:BC	227:0,0,227,0	40:4,0,36,0
Ecoli	3097518	.	T	A	.	*	*	DP:BC	97:0,0,0,97	6:3,0,0,3
Ecoli	3099759	.	G	T	.	*	*	DP:BC	178:0,0,178,0	47:0,0,42,5
Ecoli	3100063	.	G	A	.	*	*	DP:BC	185:0,0,185,0	35:4,0,31,0
Ecoli	3105513	.	C	T	.	*	*	DP:BC	151:0,151,0,0	50:0,44,0,6
Ecoli	3105896	.	G	C,T	.	B	*	DP:BC	149:0,0,0,149	137:0,6,0,131
Ecoli	3136376	.	A	C,G	.	B;M	*	DP:BC	60:0,60,0,0	15:1,13,1,0
Ecoli	3136421	.	A	G	.	B	*	DP:BC	79:79,0,0,0	5533:5013,0,520,0
Ecoli	3136443	.	T	A,C,G	.	H;M	*	DP:BC	90:0,0,2,88	173330:4,7,0,173319
Ecoli	3136777	.	G	A,C,T	.	B;M	*	DP:BC	79:0,0,79,0	15962:814,69,15047,32
Ecoli	3157571	.	G	T	.	H	*	DP:BC	142:0,0,136,6	19:0,0,19,0
Ecoli	3160614	.	A	G	.	*	*	DP:BC	239:239,0,0,0	45:39,0,6,0
Ecoli	3161586	.	C	T	.	B	*	DP:BC	127:0,127,0,0	296:0,290,0,6
Ecoli	3162258	.	C	T	.	*	*	DP:BC	140:0,140,0,0	51:0,47,0,4
Ecoli	3162259	.	T	C	.	*	*	DP:BC	153:0,0,0,153	51:0,4,0,47
Ecoli	3162261	.	G	T	.	*	*	DP:BC	155:0,0,155,0	53:0,0,49,4
Ecoli	3162262	.	C	T	.	*	*	DP:BC	151:0,151,0,0	54:0,50,0,4
Ecoli	3162263	.	T	C	.	*	*	DP:BC	137:0,0,0,137	54:0,4,0,50
Ecoli	3165909	.	A	C,T	.	B;H;M	*	DP:BC	101:100,1,0,0	7:5,0,0,2
Ecoli	3167000	.	C	T	.	*	*	DP:BC	204:0,204,0,0	35:0,31,0,4
Ecoli	3169219	.	A	C	.	H	*	DP:BC	142:136,6,0,0	258:258,0,0,0
Ecoli	3170105	.	A	T	.	*	*	DP:BC	129:129,0,0,0	8:4,0,0,4
Ecoli	3174977	.	G	A	.	*	*	DP:BC	233:0,0,233,0	118:8,0,110,0
Ecoli	3176158	.	G	A	.	B	*	DP:BC	291:0,0,291,0	153:5,0,148,0
Ecoli	3176684	.	A	G	.	B	*	DP:BC	205:205,0,0,0	2704:2681,0,23,0
Ecoli	3176724	.	T	G	.	*	*	DP:BC	204:0,0,0,204	2399:0,0,26,2373
Ecoli	3184785	.	A	G	.	B	*	DP:BC	187:187,0,0,0	287:281,0,6,0
Ecoli	3186789	.	C	A,T	.	B;M	*	DP:BC	193:0,193,0,0	67:1,53,0,13
Ecoli	3187180	.	T	A,C	.	H;M	*	DP:BC	179:1,0,0,178	197:0,6,0,191
Ecoli	3188067	.	T	G	.	*	*	DP:BC	217:0,0,0,217	154:0,0,7,147
Ecoli	3194366	.	A	G	.	B	*	DP:BC	154:154,0,0,0	1529:1507,0,22,0
Ecoli	3195552	.	C	T	.	B	*	DP:BC	217:0,217,0,0	2813:0,2797,0,16
Ecoli	3196395	.	A	G	.	B	*	DP:BC	188:188,0,0,0	926:900,0,26,0
Ecoli	3198229	.	G	A	.	B	*	DP:BC	170:0,0,170,0	38:4,0,34,0
Ecoli	3201594	.	A	G	.	B	*	DP:BC	170:170,0,0,0	2706:2686,0,20,0
Ecoli	3209010	.	T	A	.	B	*	DP:BC	175:0,0,0,175	52:4,0,0,48
Ecoli	3212220	.	A	G	.	*	*	DP:BC	233:233,0,0,0	263:257,0,6,0
Ecoli	3217791	.	G	A,T	.	M	*	DP:BC	150:0,0,150,0	20:2,0,17,1
Ecoli	3239002	.	A	G	.	B	*	DP:BC	165:165,0,0,0	592:576,0,16,0
Ecoli	3243361	.	T	C	.	*	*	DP:BC	199:0,0,0,199	57:0,4,0,53
Ecoli	3244192	.	A	T	.	B	*	DP:BC	190:190,0,0,0	53:39,0,0,14
Ecoli	3244195	.	A	T	.	B	*	DP:BC	184:184,0,0,0	53:39,0,0,14
Ecoli	3244196	.	A	T	.	B	*	DP:BC	192:192,0,0,0	52:38,0,0,14
Ecoli	3244197	.	C	G	.	B	*	DP:BC	186:0,186,0,0	52:0,38,14,0
Ecoli	3244198	.	T	G	.	B	*	DP:BC	186:0,0,0,186	53:0,0,14,39
Ecoli	3244199	.	G	T	.	*	*	DP:BC	193:0,0,193,0	52:0,0,38,14
Ecoli	3244201	.	A	G	.	*	*	DP:BC	189:189,0,0,0	52:38,0,14,0
Ecoli	3244204	.	G	C	.	*	*	DP:BC	200:0,0,200,0	48:0,15,33,0
Ecoli	3244205	.	G	T	.	*	*	DP:BC	192:0,0,192,0	46:0,0,31,15
Ecoli	3244206	.	A	G	.	*	*	DP:BC	171:171,0,0,0	41:26,0,15,0
Ecoli	3244207	.	T	G	.	*	*	DP:BC	172:0,0,0,172	39:0,0,15,24
Ecoli	3244208	.	C	G	.	*	*	DP:BC	185:0,185,0,0	44:0,29,15,0
Ecoli	3244209	.	G	T	.	*	*	DP:BC	189:0,0,189,0	44:0,0,29,15
Ecoli	3244210	.	T	G	.	*	*	DP:BC	174:0,0,0,174	43:0,0,15,28
Ecoli	3244211	.	G	C	.	*	*	DP:BC	188:0,0,188,0	56:0,15,41,0
Ecoli	3244212	.	G	C	.	*	*	DP:BC	192:0,0,192,0	57:0,15,42,0
Ecoli	3244214	.	T	C	.	*	*	DP:BC	182:0,0,0,182	58:0,15,0,43
Ecoli	3244220	.	A	T	.	*	*	DP:BC	179:179,0,0,0	61:47,0,0,14
Ecoli	3244222	.	T	G	.	*	*	DP:BC	167:0,0,0,167	62:0,0,15,47
Ecoli	3244223	.	G	T	.	*	*	DP:BC	177:0,0,177,0	61:0,0,46,15
Ecoli	3244224	.	T	G	.	*	*	DP:BC	176:0,0,0,176	61:0,0,15,46
Ecoli	3244225	.	C	A,G	.	H;M	*	DP:BC	173:1,172,0,0	61:0,46,15,0
Ecoli	3244226	.	A	C	.	*	*	DP:BC	171:171,0,0,0	62:47,15,0,0
Ecoli	3244227	.	C	A	.	*	*	DP:BC	175:0,175,0,0	62:15,47,0,0
Ecoli	3244228	.	C	T	.	*	*	DP:BC	182:0,182,0,0	61:0,46,0,15
Ecoli	3244229	.	T	C	.	*	*	DP:BC	180:0,0,0,180	61:0,15,0,46
Ecoli	3244233	.	G	C	.	*	*	DP:BC	176:0,0,176,0	61:0,15,46,0
Ecoli	3244234	.	G	A	.	*	*	DP:BC	180:0,0,180,0	64:16,0,48,0
Ecoli	3244235	.	C	A	.	*	*	DP:BC	176:0,176,0,0	64:15,49,0,0
Ecoli	3244236	.	C	G	.	*	*	DP:BC	180:0,180,0,0	66:0,51,15,0
Ecoli	3244237	.	C	G	.	*	*	DP:BC	180:0,180,0,0	67:0,52,15,0
Ecoli	3244238	.	A	T	.	*	*	DP:BC	175:175,0,0,0	68:53,0,0,15
Ecoli	3244241	.	G	C	.	*	*	DP:BC	182:0,0,182,0	66:0,15,51,0
Ecoli	3244242	.	G	T	.	*	*	DP:BC	187:0,0,187,0	65:0,0,51,14
Ecoli	3244243	.	C	T	.	*	*	DP:BC	170:0,170,0,0	63:0,51,0,12
Ecoli	3244246	.	A	G	.	*	*	DP:BC	178:178,0,0,0	54:40,0,14,0
Ecoli	3244248	.	G	C	.	*	*	DP:BC	183:0,0,183,0	66:0,15,51,0
Ecoli	3244249	.	C	A	.	*	*	DP:BC	172:0,172,0,0	68:15,53,0,0
Ecoli	3244250	.	G	T	.	*	*	DP:BC	175:0,0,175,0	66:0,0,51,15
Ecoli	3244251	.	G	C	.	*	*	DP:BC	183:0,0,183,0	67:0,15,52,0
Ecoli	3244252	.	G	A	.	*	*	DP:BC	184:0,0,184,0	67:15,0,52,0
Ecoli	3244254	.	A	G	.	*	*	DP:BC	166:166,0,0,0	65:50,0,15,0
Ecoli	3244255	.	T	A	.	*	*	DP:BC	174:0,0,0,174	68:15,0,0,53
Ecoli	3244256	.	T	C	.	H	*	DP:BC	189:0,1,0,188	68:0,15,0,53
Ecoli	3244257	.	C	G	.	*	*	DP:BC	174:0,174,0,0	68:0,53,15,0
Ecoli	3244258	.	A	C	.	*	*	DP:BC	176:176,0,0,0	69:54,15,0,0
Ecoli	3244259	.	G	C	.	*	*	DP:BC	180:0,0,180,0	69:0,15,54,0
Ecoli	3244260	.	G	T	.	*	*	DP:BC	181:0,0,181,0	68:0,0,54,14
Ecoli	3244261	.	T	G	.	H	*	DP:BC	168:0,0,1,167	69:0,0,15,54
Ecoli	3244263	.	A	C,T	.	H;M	*	DP:BC	169:168,1,0,0	70:55,0,0,15
Ecoli	3244264	.	A	T	.	*	*	DP:BC	178:178,0,0,0	67:52,0,0,15
Ecoli	3244267	.	A	G	.	*	*	DP:BC	169:169,0,0,0	70:55,0,15,0
Ecoli	3244268	.	T	C	.	*	*	DP:BC	163:0,0,0,163	67:0,15,0,52
Ecoli	3244270	.	T	A	.	*	*	DP:BC	175:0,0,0,175	71:15,0,0,56
Ecoli	3244272	.	A	C	.	*	*	DP:BC	166:166,0,0,0	80:65,15,0,0
Ecoli	3244273	.	T	C	.	*	*	DP:BC	174:0,0,0,174	70:0,15,0,55
Ecoli	3244274	.	T	A	.	*	*	DP:BC	178:0,0,0,178	78:13,0,0,65
Ecoli	3244275	.	A	G	.	*	*	DP:BC	172:172,0,0,0	79:64,0,15,0
Ecoli	3244276	.	T	C	.	*	*	DP:BC	177:0,0,0,177	76:0,15,0,61
Ecoli	3244277	.	T	G	.	*	*	DP:BC	181:0,0,0,181	77:0,0,15,62
Ecoli	3244278	.	T	A	.	*	*	DP:BC	180:0,0,0,180	82:15,0,0,67
Ecoli	3244279	.	C	T	.	*	*	DP:BC	173:0,173,0,0	81:0,68,0,13
Ecoli	3244280	.	G	T	.	*	*	DP:BC	174:0,0,174,0	83:0,0,68,15
Ecoli	3244282	.	T	A	.	*	*	DP:BC	161:0,0,0,161	84:14,0,0,70
Ecoli	3244283	.	G	T	.	*	*	DP:BC	178:0,0,178,0	87:0,0,72,15
Ecoli	3244285	.	A	G	.	*	*	DP:BC	170:170,0,0,0	87:71,0,16,0
Ecoli	3244287	.	A	C	.	*	*	DP:BC	177:177,0,0,0	98:82,16,0,0
Ecoli	3244288	.	A	T	.	*	*	DP:BC	175:175,0,0,0	102:86,0,0,16
Ecoli	3244289	.	C	T	.	*	*	DP:BC	175:0,175,0,0	107:0,91,0,16
Ecoli	3244290	.	A	G	.	*	*	DP:BC	169:169,0,0,0	114:98,0,16,0
Ecoli	3244294	.	C	A	.	*	*	DP:BC	176:0,176,0,0	119:16,103,0,0
Ecoli	3244295	.	G	A	.	*	*	DP:BC	173:0,0,173,0	118:15,0,103,0
Ecoli	3244296	.	G	T	.	*	*	DP:BC	177:0,0,177,0	119:0,0,103,16
Ecoli	3244297	.	C	G,T	.	H;M	*	DP:BC	170:0,169,1,0	118:0,102,0,16
Ecoli	3244298	.	C	G	.	*	*	DP:BC	179:0,179,0,0	118:0,102,16,0
Ecoli	3244299	.	A	G	.	*	*	DP:BC	175:175,0,0,0	117:101,0,16,0
Ecoli	3244300	.	T	C	.	B	*	DP:BC	187:0,0,0,187	144:0,43,0,101
Ecoli	3244301	.	C	A,G	.	B;M	*	DP:BC	182:0,182,0,0	147:1,104,42,0
Ecoli	3244302	.	T	G	.	B	*	DP:BC	183:0,0,0,183	147:0,0,43,104
Ecoli	3244303	.	C	G	.	B	*	DP:BC	191:0,191,0,0	147:0,104,43,0
Ecoli	3244304	.	T	C	.	B	*	DP:BC	187:0,0,0,187	146:0,43,0,103
Ecoli	3244305	.	G	C	.	B	*	DP:BC	191:0,0,191,0	145:0,43,102,0
Ecoli	3244306	.	C	A	.	B	*	DP:BC	183:0,183,0,0	152:46,106,0,0
Ecoli	3244307	.	T	G	.	*	*	DP:BC	176:0,0,0,176	156:0,0,50,106
Ecoli	3244308	.	C	T	.	*	*	DP:BC	191:0,191,0,0	154:0,106,0,48
Ecoli	3244311	.	G	A	.	*	*	DP:BC	193:0,0,193,0	153:50,0,103,0
Ecoli	3244312	.	A	T	.	*	*	DP:BC	179:179,0,0,0	158:103,0,0,55
Ecoli	3244314	.	A	C	.	*	*	DP:BC	179:179,0,0,0	157:101,56,0,0
Ecoli	3244315	.	C	T	.	*	*	DP:BC	184:0,184,0,0	159:0,103,0,56
Ecoli	3244317	.	A	C	.	*	*	DP:BC	183:183,0,0,0	159:101,58,0,0
Ecoli	3244319	.	G	C	.	*	*	DP:BC	178:0,0,178,0	171:0,63,108,0
Ecoli	3244320	.	G	C	.	*	*	DP:BC	190:0,0,190,0	174:0,63,111,0
Ecoli	3244322	.	T	G	.	*	*	DP:BC	182:0,0,0,182	173:0,0,67,106
Ecoli	3244339	.	G	A	.	*	*	DP:BC	187:0,0,187,0	175:68,0,107,0
Ecoli	3244340	.	C	T	.	*	*	DP:BC	182:0,182,0,0	174:0,107,0,67
Ecoli	3244341	.	C	G	.	*	*	DP:BC	189:0,189,0,0	174:0,105,69,0
Ecoli	3244342	.	C	A	.	*	*	DP:BC	195:0,195,0,0	160:55,105,0,0
Ecoli	3244347	.	T	G	.	*	*	DP:BC	190:0,0,0,190	164:0,0,55,109
Ecoli	3244348	.	C	G	.	*	*	DP:BC	195:0,195,0,0	166:0,112,54,0
Ecoli	3244349	.	G	T	.	*	*	DP:BC	198:0,0,198,0	165:0,0,111,54
Ecoli	3244351	.	T	C	.	*	*	DP:BC	193:0,0,0,193	166:0,55,0,111
Ecoli	3244353	.	A	G	.	*	*	DP:BC	194:194,0,0,0	165:111,0,54,0
Ecoli	3244357	.	C	G	.	*	*	DP:BC	192:0,192,0,0	174:0,120,54,0
Ecoli	3244359	.	G	C	.	*	*	DP:BC	205:0,0,205,0	171:0,54,117,0
Ecoli	3244360	.	T	A	.	*	*	DP:BC	199:0,0,0,199	164:54,0,0,110
Ecoli	3244361	.	T	A,G	.	B;M	*	DP:BC	200:0,0,0,200	156:54,0,1,101
Ecoli	3244363	.	T	G	.	*	*	DP:BC	198:0,0,0,198	156:0,0,54,102
Ecoli	3244364	.	A	C	.	*	*	DP:BC	199:199,0,0,0	157:104,53,0,0
Ecoli	3244366	.	T	C	.	*	*	DP:BC	194:0,0,0,194	159:0,54,0,105
Ecoli	3244367	.	G	T	.	*	*	DP:BC	201:0,0,201,0	156:0,0,102,54
Ecoli	3244370	.	G	C	.	*	*	DP:BC	204:0,0,204,0	157:0,53,104,0
Ecoli	3244372	.	G	A	.	*	*	DP:BC	205:0,0,205,0	160:54,0,106,0
Ecoli	3244373	.	T	G	.	*	*	DP:BC	194:0,0,0,194	157:0,0,54,103
Ecoli	3244375	.	A	G	.	*	*	DP:BC	194:194,0,0,0	158:104,0,54,0
Ecoli	3244376	.	T	A	.	*	*	DP:BC	193:0,0,0,193	157:54,0,0,103
Ecoli	3244377	.	G	T	.	*	*	DP:BC	203:0,0,203,0	157:0,0,104,53
Ecoli	3244379	.	T	A	.	*	*	DP:BC	199:0,0,0,199	159:54,0,0,105
Ecoli	3244380	.	A	C	.	*	*	DP:BC	199:199,0,0,0	160:106,54,0,0
Ecoli	3244381	.	A	C	.	*	*	DP:BC	198:198,0,0,0	158:104,54,0,0
Ecoli	3244383	.	C	G	.	*	*	DP:BC	208:0,208,0,0	159:0,106,53,0
Ecoli	3244384	.	A	G,T	.	H;M	*	DP:BC	201:200,0,0,1	156:102,0,54,0
Ecoli	3244385	.	G	C	.	*	*	DP:BC	205:0,0,205,0	156:0,54,102,0
Ecoli	3244386	.	T	A	.	*	*	DP:BC	201:0,0,0,201	153:54,0,0,99
Ecoli	3244387	.	T	A	.	*	*	DP:BC	198:0,0,0,198	153:53,0,0,100
Ecoli	3244389	.	A	C	.	*	*	DP:BC	200:200,0,0,0	148:94,54,0,0
Ecoli	3244390	.	C	A	.	*	*	DP:BC	201:0,201,0,0	151:54,97,0,0
Ecoli	3244392	.	C	A	.	*	*	DP:BC	194:0,194,0,0	151:53,98,0,0
Ecoli	3244393	.	T	C	.	*	*	DP:BC	194:0,0,0,194	152:0,54,0,98
Ecoli	3244397	.	G	T	.	*	*	DP:BC	202:0,0,202,0	153:0,0,99,54
Ecoli	3244399	.	T	G	.	*	*	DP:BC	186:0,0,0,186	152:0,0,54,98
Ecoli	3244400	.	C	A	.	*	*	DP:BC	188:0,188,0,0	152:54,98,0,0
Ecoli	3244401	.	A	G	.	*	*	DP:BC	187:187,0,0,0	151:97,0,54,0
Ecoli	3244402	.	C	G	.	*	*	DP:BC	199:0,199,0,0	152:0,98,54,0
Ecoli	3244404	.	A	G	.	*	*	DP:BC	196:196,0,0,0	148:94,0,54,0
Ecoli	3244405	.	T	A	.	*	*	DP:BC	193:0,0,0,193	148:54,0,0,94
Ecoli	3244407	.	C	T	.	*	*	DP:BC	196:0,196,0,0	148:0,94,0,54
Ecoli	3244408	.	A	T	.	*	*	DP:BC	193:193,0,0,0	150:96,0,0,54
Ecoli	3244409	.	G	C	.	*	*	DP:BC	193:0,0,193,0	150:0,54,96,0
Ecoli	3244411	.	A	T	.	*	*	DP:BC	190:190,0,0,0	150:96,0,0,54
Ecoli	3244413	.	T	C	.	*	*	DP:BC	192:0,0,0,192	149:0,54,0,95
Ecoli	3244415	.	T	C,G	.	H;M	*	DP:BC	187:0,1,0,186	150:0,0,54,96
Ecoli	3244416	.	C	A	.	*	*	DP:BC	182:0,182,0,0	152:54,98,0,0
Ecoli	3244417	.	C	G	.	*	*	DP:BC	179:0,179,0,0	152:0,98,54,0
Ecoli	3244418	.	G	C	.	*	*	DP:BC	180:0,0,180,0	154:0,54,100,0
Ecoli	3244419	.	G	A	.	*	*	DP:BC	179:0,0,179,0	152:54,0,98,0
Ecoli	3244420	.	C	T	.	*	*	DP:BC	173:0,173,0,0	150:0,96,0,54
Ecoli	3244421	.	A	C	.	*	*	DP:BC	170:170,0,0,0	145:91,54,0,0
Ecoli	3244422	.	A	G,T	.	M	*	DP:BC	180:180,0,0,0	144:89,0,1,54
Ecoli	3244423	.	C	T	.	*	*	DP:BC	183:0,183,0,0	145:0,91,0,54
Ecoli	3244425	.	A	C	.	*	*	DP:BC	179:179,0,0,0	145:91,54,0,0
Ecoli	3244428	.	T	C	.	*	*	DP:BC	181:0,0,0,181	142:0,54,0,88
Ecoli	3244429	.	A	G	.	*	*	DP:BC	185:185,0,0,0	135:81,0,54,0
Ecoli	3244430	.	A	C	.	*	*	DP:BC	188:188,0,0,0	136:83,53,0,0
Ecoli	3244432	.	T	C	.	*	*	DP:BC	185:0,0,0,185	135:0,54,0,81
Ecoli	3244434	.	G	A	.	*	*	DP:BC	179:0,0,179,0	139:53,0,86,0
Ecoli	3244435	.	A	T	.	*	*	DP:BC	168:168,0,0,0	139:86,0,0,53
Ecoli	3244436	.	G	C	.	*	*	DP:BC	165:0,0,165,0	142:0,53,89,0
Ecoli	3244437	.	T	G	.	*	*	DP:BC	169:0,0,0,169	130:0,0,53,77
Ecoli	3244438	.	G	C	.	*	*	DP:BC	171:0,0,171,0	124:0,53,71,0
Ecoli	3244439	.	C	T	.	*	*	DP:BC	167:0,167,0,0	120:0,67,0,53
Ecoli	3244440	.	T	C	.	*	*	DP:BC	170:0,0,0,170	112:0,53,0,59
Ecoli	3244441	.	C	A	.	*	*	DP:BC	171:0,171,0,0	112:53,59,0,0
Ecoli	3244442	.	A	G	.	*	*	DP:BC	171:171,0,0,0	111:58,0,53,0
Ecoli	3244443	.	A	G	.	B	*	DP:BC	170:170,0,0,0	110:57,0,53,0
Ecoli	3244444	.	A	T	.	B	*	DP:BC	171:171,0,0,0	108:55,0,0,53
Ecoli	3244445	.	A	T	.	B	*	DP:BC	165:165,0,0,0	110:57,0,0,53
Ecoli	3244446	.	C	G	.	B	*	DP:BC	171:0,171,0,0	111:0,58,53,0
Ecoli	3244447	.	A	T	.	B	*	DP:BC	169:169,0,0,0	111:58,0,0,53
Ecoli	3244449	.	A	C	.	B	*	DP:BC	169:169,0,0,0	113:59,54,0,0
Ecoli	3244450	.	A	C	.	*	*	DP:BC	169:169,0,0,0	88:63,25,0,0
Ecoli	3244452	.	C	A	.	*	*	DP:BC	173:0,173,0,0	87:26,61,0,0
Ecoli	3244453	.	C	T	.	*	*	DP:BC	166:0,166,0,0	85:0,60,0,25
Ecoli	3244455	.	G	C	.	B	*	DP:BC	166:0,0,166,0	88:0,26,62,0
Ecoli	3244456	.	A	T	.	*	*	DP:BC	167:167,0,0,0	77:58,0,0,19
Ecoli	3244458	.	T	C	.	*	*	DP:BC	164:0,0,0,164	76:0,19,0,57
Ecoli	3244459	.	C	A	.	*	*	DP:BC	167:0,167,0,0	77:19,58,0,0
Ecoli	3244462	.	T	C	.	*	*	DP:BC	167:0,0,0,167	71:0,12,0,59
Ecoli	3244463	.	G	A	.	*	*	DP:BC	162:0,0,162,0	78:13,0,65,0
Ecoli	3244464	.	C	G	.	*	*	DP:BC	160:0,160,0,0	107:0,94,13,0
Ecoli	3244466	.	C	G	.	*	*	DP:BC	166:0,166,0,0	140:0,127,13,0
Ecoli	3244467	.	C	A,T	.	B;M	*	DP:BC	166:0,166,0,0	142:11,129,0,2
Ecoli	3244468	.	G	A	.	B	*	DP:BC	167:0,0,167,0	138:8,0,130,0
Ecoli	3244469	.	G	T	.	B	*	DP:BC	167:0,0,167,0	141:0,0,133,8
Ecoli	3244470	.	T	G	.	B	*	DP:BC	162:0,0,0,162	136:0,0,8,128
Ecoli	3244471	.	T	C	.	B	*	DP:BC	165:0,0,0,165	137:0,8,0,129
Ecoli	3244472	.	T	G	.	B	*	DP:BC	165:0,0,0,165	135:0,0,8,127
Ecoli	3248856	.	C	A	.	H	*	DP:BC	132:7,125,0,0	23:0,23,0,0
Ecoli	3252563	.	A	C	.	*	*	DP:BC	69:69,0,0,0	104:89,15,0,0
Ecoli	3253313	.	A	T	.	*	*	DP:BC	153:153,0,0,0	145:139,0,0,6
Ecoli	3253325	.	T	A,C	.	M	*	DP:BC	148:0,0,0,148	126:2,3,0,121
Ecoli	3259156	.	T	C	.	B	*	DP:BC	235:0,0,0,235	127:0,6,0,121
Ecoli	3266263	.	A	G,T	.	B;H;M	*	DP:BC	228:227,0,1,0	22:20,0,0,2
Ecoli	3270058	.	C	T	.	*	*	DP:BC	164:0,164,0,0	58:0,54,0,4
Ecoli	3271206	.	T	A	.	*	*	DP:BC	144:0,0,0,144	35:5,0,0,30
Ecoli	3281344	.	G	A	.	H	*	DP:BC	183:1,0,182,0	17:2,0,15,0
Ecoli	3281690	.	A	G	.	*	*	DP:BC	159:159,0,0,0	15:11,0,4,0
Ecoli	3286732	.	A	G	.	*	*	DP:BC	14:14,0,0,0	7:0,0,7,0
Ecoli	3286739	.	T	C	.	*	*	DP:BC	12:0,0,0,12	5:0,5,0,0
Ecoli	3286769	.	A	C	.	*	*	DP:BC	15:15,0,0,0	7:2,5,0,0
Ecoli	3287393	.	A	G	.	*	*	DP:BC	164:164,0,0,0	43:34,0,9,0
Ecoli	3287394	.	G	C	.	*	*	DP:BC	174:0,0,174,0	44:0,9,35,0
Ecoli	3287395	.	A	C	.	*	*	DP:BC	167:167,0,0,0	44:35,9,0,0
Ecoli	3287399	.	C	A	.	*	*	DP:BC	171:0,171,0,0	42:8,34,0,0
Ecoli	3287400	.	T	A	.	*	*	DP:BC	174:0,0,0,174	43:9,0,0,34
Ecoli	3287401	.	C	G	.	*	*	DP:BC	173:0,173,0,0	44:0,35,9,0
Ecoli	3287402	.	T	C	.	H	*	DP:BC	164:0,1,0,163	44:0,9,0,35
Ecoli	3287681	.	G	C	.	H;Y	*	DP:BC	207:0,6,201,0	433:0,2,431,0
Ecoli	3288236	.	C	G	.	H	*	DP:BC	106:0,102,4,0	8:0,2,6,0
Ecoli	3288631	.	G	A	.	B	*	DP:BC	31:0,0,31,0	51:4,0,47,0
Ecoli	3288714	.	T	C,G	.	B;M	*	DP:BC	30:0,0,0,30	30:0,4,2,24
Ecoli	3289660	.	A	T	.	*	*	DP:BC	106:106,0,0,0	171:124,0,0,47
Ecoli	3289680	.	T	A	.	*	*	DP:BC	118:0,0,0,118	190:54,0,0,136
Ecoli	3289683	.	T	A	.	*	*	DP:BC	109:0,0,0,109	197:59,0,0,138
Ecoli	3289840	.	G	A	.	*	*	DP:BC	169:0,0,169,0	231:93,0,138,0
Ecoli	3289843	.	G	A	.	H	*	DP:BC	166:1,0,165,0	231:10,0,221,0
Ecoli	3289854	.	C	T	.	H	*	DP:BC	164:0,163,0,1	209:0,199,0,10
Ecoli	3289857	.	C	T	.	*	*	DP:BC	172:0,172,0,0	205:0,120,0,85
Ecoli	3291009	.	T	C,G	.	B;H;M	*	DP:BC	223:0,0,1,222	489:0,9,0,480
Ecoli	3292090	.	G	A	.	*	*	DP:BC	193:0,0,193,0	36:4,0,32,0
Ecoli	3294275	.	C	T	.	H	*	DP:BC	175:0,174,0,1	36:0,32,0,4
Ecoli	3295536	.	G	A	.	*	*	DP:BC	189:0,0,189,0	290:6,0,284,0
Ecoli	3299671	.	T	C	.	B	*	DP:BC	150:0,0,0,150	112:0,5,0,107
Ecoli	3303005	.	A	G	.	B	*	DP:BC	197:197,0,0,0	2292:2281,0,11,0
Ecoli	3304641	.	T	G	.	*	*	DP:BC	259:0,0,0,259	721:0,0,10,711
Ecoli	3305029	.	A	G	.	B	*	DP:BC	242:242,0,0,0	1343:1325,0,18,0
Ecoli	3307790	.	T	G	.	*	*	DP:BC	176:0,0,0,176	3228:0,0,19,3209
Ecoli	3312432	.	C	T	.	Y	*	DP:BC	182:0,182,0,0	1726:0,1713,0,13
Ecoli	3314281	.	A	G	.	B	*	DP:BC	143:143,0,0,0	4923:4906,0,17,0
Ecoli	3314364	.	A	G	.	B	*	DP:BC	148:148,0,0,0	6034:6015,0,19,0
Ecoli	3318547	.	C	T	.	B	*	DP:BC	156:0,156,0,0	7:0,4,0,3
Ecoli	3320339	.	G	A	.	*	*	DP:BC	190:0,0,190,0	37:4,0,33,0
Ecoli	3325277	.	T	C	.	B	*	DP:BC	160:0,0,0,160	20:0,6,0,14
Ecoli	3329977	.	G	A	.	H	*	DP:BC	157:3,0,154,0	5447:8,0,5439,0
Ecoli	3330401	.	T	G	.	*	*	DP:BC	177:0,0,0,177	1776:0,0,16,1760
Ecoli	3330448	.	G	A	.	H	*	DP:BC	205:6,0,199,0	2648:18,0,2630,0
Ecoli	3330721	.	A	G	.	*	*	DP:BC	200:200,0,0,0	3304:3264,0,40,0
Ecoli	3330796	.	A	G	.	*	*	DP:BC	169:169,0,0,0	2873:2851,0,22,0
Ecoli	3331542	.	A	G	.	B	*	DP:BC	236:236,0,0,0	1809:1796,0,13,0
Ecoli	3333286	.	T	G	.	*	*	DP:BC	223:0,0,0,223	860:0,0,12,848
Ecoli	3336714	.	G	A	.	*	*	DP:BC	199:0,0,199,0	371:6,0,365,0
Ecoli	3337593	.	C	T	.	B	*	DP:BC	78:0,78,0,0	1097:0,1085,0,12
Ecoli	3337875	.	A	G	.	B	*	DP:BC	141:141,0,0,0	1722:1712,0,10,0
Ecoli	3344795	.	T	C	.	*	*	DP:BC	182:0,0,0,182	265:0,6,0,259
Ecoli	3351298	.	C	G	.	*	*	DP:BC	178:0,178,0,0	67:0,62,5,0
Ecoli	3351324	.	C	A	.	Y	*	DP:BC	171:0,171,0,0	56:5,51,0,0
Ecoli	3351326	.	T	A	.	Y	*	DP:BC	166:0,0,0,166	55:8,0,0,47
Ecoli	3351329	.	C	A	.	Y	*	DP:BC	167:0,167,0,0	75:12,63,0,0
Ecoli	3351356	.	T	A	.	*	*	DP:BC	163:0,0,0,163	226:8,0,0,218
Ecoli	3351366	.	G	T	.	*	*	DP:BC	162:0,0,162,0	250:0,0,241,9
Ecoli	3368568	.	G	A	.	H	*	DP:BC	240:1,0,239,0	7:2,0,5,0
Ecoli	3369124	.	C	T	.	H	*	DP:BC	104:0,1,0,103	13:0,2,0,11
Ecoli	3371667	.	G	A	.	*	*	DP:BC	183:0,0,183,0	119:6,0,113,0
Ecoli	3372455	.	A	C	.	*	*	DP:BC	155:155,0,0,0	56:50,6,0,0
Ecoli	3390089	.	G	A	.	B	*	DP:BC	157:0,0,157,0	488:9,0,479,0
Ecoli	3391820	.	A	C	.	H	*	DP:BC	145:136,9,0,0	16:16,0,0,0
Ecoli	3392212	.	T	A,C	.	H;M	*	DP:BC	161:0,1,0,160	16:2,0,0,14
Ecoli	3393491	.	T	C	.	B	*	DP:BC	161:0,0,0,161	2693:0,12,0,2681
Ecoli	3401674	.	G	A	.	B	*	DP:BC	185:0,0,185,0	49:4,0,45,0
Ecoli	3404868	.	G	A	.	*	*	DP:BC	123:0,0,123,0	54:4,0,50,0
Ecoli	3408610	.	G	A	.	*	*	DP:BC	196:0,0,196,0	73:8,0,65,0
Ecoli	3411551	.	T	C	.	B	*	DP:BC	140:0,0,0,140	168:0,5,0,163
Ecoli	3415798	.	T	C	.	B	*	DP:BC	159:0,0,0,159	156:0,5,0,151
Ecoli	3437019	.	A	G	.	B	*	DP:BC	199:199,0,0,0	266:260,0,6,0
Ecoli	3437943	.	G	A	.	*	*	DP:BC	163:0,0,163,0	622:8,0,614,0
Ecoli	3454353	.	G	A,C	.	H;M	*	DP:BC	70:2,1,67,0	470:0,0,470,0
Ecoli	3466057	.	G	T	.	H;Y	*	DP:BC	78:0,0,73,5	140:0,0,140,0
Ecoli	3469166	.	T	C,G	.	H;M	*	DP:BC	86:0,0,2,84	2165:0,2,0,2163
Ecoli	3469408	.	A	C	.	*	*	DP:BC	126:126,0,0,0	1958:1927,31,0,0
Ecoli	3469578	.	A	C	.	*	*	DP:BC	125:125,0,0,0	1863:1850,13,0,0
Ecoli	3471346	.	A	T	.	*	*	DP:BC	198:198,0,0,0	690:679,0,0,11
Ecoli	3489686	.	G	A	.	*	*	DP:BC	203:0,0,203,0	11:4,0,7,0
Ecoli	3508501	.	A	C,G	.	B;H;M	*	DP:BC	131:130,1,0,0	89:85,0,4,0
Ecoli	3510354	.	T	A,G	.	B;M	*	DP:BC	244:0,0,0,244	326:5,0,5,316
Ecoli	3510355	.	G	A	.	B	*	DP:BC	232:0,0,232,0	164:5,0,159,0
Ecoli	3510356	.	C	T	.	B	*	DP:BC	233:0,233,0,0	72:0,67,0,5
Ecoli	3522306	.	G	T	.	*	*	DP:BC	202:0,0,202,0	12:0,0,8,4
Ecoli	3522323	.	A	C	.	B	*	DP:BC	176:176,0,0,0	11:7,4,0,0
Ecoli	3526811	.	G	A	.	H;Y	*	DP:BC	109:5,0,104,0	87:0,0,87,0
Ecoli	3526889	.	C	A	.	H;Y	*	DP:BC	65:7,58,0,0	115:0,115,0,0
Ecoli	3533727	.	T	C,G	.	B;H;M	*	DP:BC	151:0,0,1,150	31:0,2,0,29
Ecoli	3536536	.	T	C	.	*	*	DP:BC	176:0,0,0,176	11:0,4,0,7
Ecoli	3543386	.	C	T	.	*	*	DP:BC	174:0,174,0,0	55:0,51,0,4
Ecoli	3543980	.	A	G	.	B	*	DP:BC	197:197,0,0,0	63:58,0,5,0
Ecoli	3546115	.	A	G	.	*	*	DP:BC	205:205,0,0,0	17:13,0,4,0
Ecoli	3554505	.	G	A	.	*	*	DP:BC	221:0,0,221,0	55:4,0,51,0
Ecoli	3561191	.	T	A,G	.	M	*	DP:BC	202:0,0,0,202	830:382,0,1,447
Ecoli	3561197	.	T	A	.	*	*	DP:BC	192:0,0,0,192	836:387,0,0,449
Ecoli	3561226	.	G	A	.	*	*	DP:BC	203:0,0,203,0	923:444,0,479,0
Ecoli	3561261	.	C	T	.	H	*	DP:BC	181:0,176,0,5	1061:0,1061,0,0
Ecoli	3561269	.	A	G	.	H	*	DP:BC	176:171,0,5,0	1047:1047,0,0,0
Ecoli	3561320	.	A	G,T	.	H;M	*	DP:BC	204:199,0,1,4	1285:1285,0,0,0
Ecoli	3561323	.	G	T	.	H	*	DP:BC	197:0,0,190,7	1097:0,0,1096,1
Ecoli	3561331	.	G	T	.	H	*	DP:BC	210:0,0,203,7	935:0,0,935,0
Ecoli	3561340	.	A	C,G	.	H;M	*	DP:BC	200:196,1,3,0	986:986,0,0,0
Ecoli	3561418	.	A	T	.	H	*	DP:BC	208:196,0,0,12	848:848,0,0,0
Ecoli	3561449	.	C	T	.	H	*	DP:BC	196:0,188,0,8	508:0,508,0,0
Ecoli	3561451	.	T	C	.	H	*	DP:BC	192:0,7,0,185	302:0,0,0,302
Ecoli	3561462	.	C	A	.	H	*	DP:BC	196:7,189,0,0	295:0,295,0,0
Ecoli	3561502	.	A	T	.	H	*	DP:BC	180:172,0,0,8	175:175,0,0,0
Ecoli	3561504	.	G	A	.	H	*	DP:BC	191:6,0,185,0	174:0,0,174,0
Ecoli	3561663	.	G	A,T	.	H;M	*	DP:BC	164:4,0,159,1	207:0,0,207,0
Ecoli	3561696	.	A	G	.	H	*	DP:BC	126:121,0,5,0	243:243,0,0,0
Ecoli	3561901	.	T	A	.	H	*	DP:BC	164:7,0,0,157	491:0,0,0,491
Ecoli	3561932	.	T	C	.	H	*	DP:BC	151:0,6,0,145	400:0,0,0,400
Ecoli	3564612	.	A	C,T	.	B;H;M	*	DP:BC	159:158,0,0,1	38:36,2,0,0
Ecoli	3572591	.	G	A	.	*	*	DP:BC	129:0,0,129,0	321:6,0,315,0
Ecoli	3574663	.	G	A	.	*	*	DP:BC	206:0,0,206,0	167:5,0,162,0
Ecoli	3578000	.	C	A,T	.	H;M	*	DP:BC	208:0,207,0,1	33:2,31,0,0
Ecoli	3582375	.	G	A	.	B	*	DP:BC	208:0,0,208,0	1150:16,0,1134,0
Ecoli	3582384	.	G	A	.	B	*	DP:BC	196:0,0,196,0	884:8,0,876,0
Ecoli	3584646	.	C	A	.	*	*	DP:BC	173:0,173,0,0	193:6,187,0,0
Ecoli	3586694	.	G	A	.	*	*	DP:BC	124:0,0,124,0	271:6,0,265,0
Ecoli	3593874	.	C	A,T	.	B;H;M	*	DP:BC	88:3,85,0,0	137:0,135,0,2
Ecoli	3593878	.	G	A	.	H	*	DP:BC	83:7,0,76,0	134:0,0,134,0
Ecoli	3615498	.	G	T	.	H	*	DP:BC	148:0,0,147,1	10:0,0,8,2
Ecoli	3622557	.	G	T	.	B	*	DP:BC	179:0,0,179,0	351:0,0,345,6
Ecoli	3623362	.	C	T	.	B	*	DP:BC	186:0,186,0,0	8:0,5,0,3
Ecoli	3625363	.	G	A	.	*	*	DP:BC	69:0,0,69,0	26:6,0,20,0
Ecoli	3633995	.	G	A	.	*	*	DP:BC	173:0,0,173,0	22:6,0,16,0
Ecoli	3649334	.	G	A	.	*	*	DP:BC	264:0,0,264,0	41:6,0,35,0
Ecoli	3656257	.	A	G	.	*	*	DP:BC	162:162,0,0,0	109:104,0,5,0
Ecoli	3658658	.	C	T	.	B	*	DP:BC	206:0,206,0,0	2729:0,2710,0,19
Ecoli	3661119	.	A	G	.	B	*	DP:BC	181:181,0,0,0	690:674,0,16,0
Ecoli	3661466	.	A	G	.	B	*	DP:BC	230:230,0,0,0	745:734,0,11,0
Ecoli	3678956	.	G	A	.	*	*	DP:BC	223:0,0,223,0	110:5,0,105,0
Ecoli	3679079	.	A	G	.	*	*	DP:BC	179:179,0,0,0	209:203,0,6,0
Ecoli	3679244	.	T	G	.	*	*	DP:BC	198:0,0,0,198	223:0,0,8,215
Ecoli	3689014	.	A	C	.	*	*	DP:BC	153:153,0,0,0	1768:1755,13,0,0
Ecoli	3690468	.	T	A,G	.	H;M	*	DP:BC	171:0,0,1,170	39:2,0,0,37
Ecoli	3692935	.	C	T	.	*	*	DP:BC	134:0,134,0,0	29:0,25,0,4
Ecoli	3709066	.	A	G	.	*	*	DP:BC	242:242,0,0,0	7:4,0,3,0
Ecoli	3728005	.	G	A,C,T	.	H;M;Y	*	DP:BC	105:5,1,98,1	254:0,0,254,0
Ecoli	3736071	.	A	C,G	.	B;H;M	*	DP:BC	133:132,1,0,0	16:14,0,2,0
Ecoli	3740743	.	T	C	.	*	*	DP:BC	174:0,0,0,174	160:0,55,0,105
Ecoli	3741365	.	G	A	.	B	*	DP:BC	142:0,0,142,0	143:7,0,136,0
Ecoli	3741366	.	T	G	.	B	*	DP:BC	134:0,0,0,134	125:0,0,7,118
Ecoli	3741367	.	T	A	.	B	*	DP:BC	144:0,0,0,144	94:7,0,0,87
Ecoli	3741368	.	G	T	.	B	*	DP:BC	137:0,0,137,0	69:0,0,62,7
Ecoli	3742021	.	T	C	.	B	*	DP:BC	242:0,0,0,242	2490:0,41,0,2449
Ecoli	3755620	.	T	G	.	*	*	DP:BC	131:0,0,0,131	1624:0,0,11,1613
Ecoli	3756022	.	T	A,G	.	H;M;Y	*	DP:BC	172:0,0,3,169	3522:1,0,0,3521
Ecoli	3759122	.	A	G	.	*	*	DP:BC	249:249,0,0,0	31:27,0,4,0
Ecoli	3764327	.	C	T	.	H	*	DP:BC	161:0,156,0,5	21:0,21,0,0
Ecoli	3770435	.	C	A,T	.	H;M	*	DP:BC	182:1,181,0,0	263:0,257,0,6
Ecoli	3773368	.	G	A	.	B	*	DP:BC	175:0,0,175,0	812:8,0,804,0
[truncated: 747 more rows]

## Sheet: 2.5 Raw PPR56_no_target_1
##fileformat=VCFv4.0
##fileDate=20210506
##source=jacusa-1.3.0
##FILTER=<ID=H,Description="Filter non-homozygous pileup/BAM in sample 1 or 2 (MUST be set to H:1 or H:2). Default: none"
##FILTER=<ID=M,Description="Max allowed alleles per parallel pileup. Default: 2"
##FILTER=<ID=B,Description="Filter distance to Read Start/End. Default: 6:0.5 (F:distance:min_ratio)"
##FILTER=<ID=Y,Description="Filter wrong variant calls in the vicinity of homopolymers. Default: 7 (Y:length)"
##FORMAT=<ID=DP,Number=1,Type=Integer,Description="Read Depth">
##FORMAT=<ID=BC,Number=4,Type=Integer,Description="Base counts A,C,G,T">
#CHROM	POS	ID	REF	ALT	QUAL	FILTER	INFO	FORMAT	dna_gsnap_PPR56petG_merge.fa.concordant_uniq-sorted	rna_gsnap_PPR56petG_merge.fa.concordant_uniq-sorted
Ecoli	8347	.	C	A,T	.	H;M	*	DP:BC	180:1,179,0,0	1577:0,1529,0,48
Ecoli	8541	.	C	T	.	*	*	DP:BC	202:0,202,0,0	923:0,908,0,15
Ecoli	12231	.	C	A,G,T	.	M	*	DP:BC	181:0,181,0,0	21636:3,21032,1,600
Ecoli	12233	.	C	T	.	*	*	DP:BC	184:0,184,0,0	21632:0,21564,0,68
Ecoli	12797	.	G	A	.	Y	*	DP:BC	191:0,0,191,0	11418:83,0,11335,0
Ecoli	13262	.	G	A	.	B	*	DP:BC	197:0,0,197,0	12698:24,0,12674,0
Ecoli	13551	.	C	T	.	*	*	DP:BC	205:0,205,0,0	11756:0,11366,0,390
Ecoli	13766	.	C	T	.	*	*	DP:BC	166:0,166,0,0	12789:0,12715,0,74
Ecoli	26601	.	G	A	.	Y	*	DP:BC	196:0,0,196,0	3831:24,0,3807,0
Ecoli	26603	.	C	A	.	Y	*	DP:BC	203:0,203,0,0	3553:98,3455,0,0
Ecoli	30071	.	C	T	.	*	*	DP:BC	90:0,90,0,0	1482:0,1472,0,10
Ecoli	37545	.	C	T	.	*	*	DP:BC	101:0,101,0,0	200:0,189,0,11
Ecoli	43761	.	C	A	.	B	*	DP:BC	175:0,175,0,0	14:4,10,0,0
Ecoli	55678	.	G	A	.	*	*	DP:BC	218:0,0,218,0	338:6,0,332,0
Ecoli	62871	.	T	C	.	*	*	DP:BC	200:0,0,0,200	355:0,8,0,347
Ecoli	64572	.	T	C	.	B	*	DP:BC	198:0,0,0,198	390:0,6,0,384
Ecoli	65710	.	A	G	.	*	*	DP:BC	212:212,0,0,0	356:350,0,6,0
Ecoli	66232	.	G	T	.	Y	*	DP:BC	185:0,0,185,0	1946:0,0,1925,21
Ecoli	73332	.	C	T	.	*	*	DP:BC	104:0,104,0,0	149:0,138,0,11
Ecoli	82594	.	G	A	.	*	*	DP:BC	123:0,0,123,0	33:6,0,27,0
Ecoli	84300	.	C	T	.	*	*	DP:BC	165:0,165,0,0	28:0,24,0,4
Ecoli	93395	.	G	A	.	B	*	DP:BC	177:0,0,177,0	383:6,0,377,0
Ecoli	94366	.	C	T	.	*	*	DP:BC	159:0,159,0,0	311:0,256,0,55
Ecoli	94885	.	C	T	.	*	*	DP:BC	204:0,204,0,0	257:0,153,0,104
Ecoli	100499	.	T	A,G	.	*	*	DP:BC	129:129,0,0,0	176:172,0,4,0
Ecoli	101024	.	C	T	.	H	*	DP:BC	208:0,207,0,1	343:0,331,0,12
Ecoli	109591	.	T	C	.	B	*	DP:BC	168:0,0,0,168	3521:0,14,0,3507
Ecoli	110359	.	G	T	.	H;Y	*	DP:BC	213:0,0,212,1	175:0,0,151,24
Ecoli	110360	.	A	G,T	.	M;Y	*	DP:BC	212:212,0,0,0	177:167,0,1,9
Ecoli	110366	.	A	T	.	Y	*	DP:BC	220:220,0,0,0	204:197,0,0,7
Ecoli	110370	.	G	A,T	.	M;Y	*	DP:BC	199:0,0,199,0	177:4,0,171,2
Ecoli	110383	.	C	A	.	Y	*	DP:BC	214:0,214,0,0	220:14,206,0,0
Ecoli	113780	.	C	A	.	B	*	DP:BC	175:0,175,0,0	234:6,228,0,0
Ecoli	122242	.	G	A	.	Y	*	DP:BC	142:0,0,142,0	53:4,0,49,0
Ecoli	126625	.	G	A	.	*	*	DP:BC	201:0,0,201,0	262:6,0,256,0
Ecoli	129134	.	C	T	.	*	*	DP:BC	41:0,41,0,0	190:0,182,0,8
Ecoli	129483	.	C	T	.	*	*	DP:BC	90:0,90,0,0	186:0,176,0,10
Ecoli	130668	.	C	T	.	*	*	DP:BC	182:0,182,0,0	1469:0,1457,0,12
Ecoli	131539	.	C	T	.	*	*	DP:BC	150:0,150,0,0	559:0,552,0,7
Ecoli	133489	.	C	T	.	H	*	DP:BC	133:0,132,0,1	30:0,26,0,4
Ecoli	134780	.	C	T	.	*	*	DP:BC	219:0,219,0,0	1647:0,1629,0,18
Ecoli	136143	.	C	T	.	*	*	DP:BC	184:0,184,0,0	1304:0,1291,0,13
Ecoli	138799	.	G	A	.	*	*	DP:BC	174:0,0,174,0	94:35,0,59,0
Ecoli	142312	.	G	A,T	.	M	*	DP:BC	239:0,0,239,0	196:46,0,149,1
Ecoli	143877	.	G	A	.	*	*	DP:BC	151:0,0,151,0	251:6,0,245,0
Ecoli	143878	.	A	G	.	*	*	DP:BC	133:133,0,0,0	256:250,0,6,0
Ecoli	144413	.	A	C	.	*	*	DP:BC	163:163,0,0,0	99:94,5,0,0
Ecoli	144653	.	C	T	.	*	*	DP:BC	213:0,213,0,0	169:0,164,0,5
Ecoli	146890	.	C	T	.	*	*	DP:BC	145:0,145,0,0	77:0,67,0,10
Ecoli	154103	.	T	A	.	*	*	DP:BC	248:0,0,0,248	7:4,0,0,3
Ecoli	154106	.	A	G	.	*	*	DP:BC	235:235,0,0,0	7:3,0,4,0
Ecoli	154109	.	T	A	.	*	*	DP:BC	235:0,0,0,235	7:4,0,0,3
Ecoli	154157	.	A	T	.	*	*	DP:BC	247:247,0,0,0	5:1,0,0,4
Ecoli	160385	.	G	A	.	B	*	DP:BC	217:0,0,217,0	92:5,0,87,0
Ecoli	162337	.	G	A	.	B;Y	*	DP:BC	132:0,0,132,0	40:4,0,36,0
Ecoli	162597	.	C	T	.	*	*	DP:BC	174:0,174,0,0	50:0,46,0,4
Ecoli	163248	.	G	A	.	*	*	DP:BC	216:0,0,216,0	2282:32,0,2250,0
Ecoli	164700	.	G	A	.	*	*	DP:BC	166:0,0,166,0	56:4,0,52,0
Ecoli	170115	.	A	C,G	.	H;M	*	DP:BC	201:199,2,0,0	17:15,0,2,0
Ecoli	170454	.	C	T	.	*	*	DP:BC	195:0,195,0,0	381:0,361,0,20
Ecoli	170478	.	A	C,G	.	B;H;M	*	DP:BC	160:159,1,0,0	306:298,0,8,0
Ecoli	172320	.	T	C	.	B	*	DP:BC	199:0,0,0,199	141:0,5,0,136
Ecoli	174208	.	G	A	.	B	*	DP:BC	158:0,0,158,0	37:4,0,33,0
Ecoli	176249	.	C	T	.	B	*	DP:BC	76:0,76,0,0	39:0,35,0,4
Ecoli	180571	.	T	C	.	*	*	DP:BC	171:0,0,0,171	64:0,5,0,59
Ecoli	186532	.	A	G	.	B	*	DP:BC	165:165,0,0,0	232:221,0,11,0
Ecoli	188652	.	C	T	.	Y	*	DP:BC	160:0,160,0,0	1017:0,972,0,45
Ecoli	190475	.	G	A	.	Y	*	DP:BC	181:0,0,181,0	89:5,0,84,0
Ecoli	191580	.	G	A	.	*	*	DP:BC	168:0,0,168,0	137:10,0,127,0
Ecoli	192578	.	A	T	.	*	*	DP:BC	259:259,0,0,0	355:345,0,0,10
Ecoli	193768	.	C	A	.	Y	*	DP:BC	216:0,216,0,0	934:15,919,0,0
Ecoli	200595	.	G	A	.	B	*	DP:BC	220:0,0,220,0	626:7,0,619,0
Ecoli	203554	.	G	A	.	B	*	DP:BC	175:0,0,175,0	1652:11,0,1641,0
Ecoli	204097	.	A	G	.	*	*	DP:BC	202:202,0,0,0	538:530,0,8,0
Ecoli	207213	.	G	A,T	.	H;M	*	DP:BC	117:0,0,114,3	282:1,0,281,0
Ecoli	209793	.	T	G	.	*	*	DP:BC	106:0,0,0,106	120:0,0,5,115
Ecoli	211596	.	G	A	.	Y	*	DP:BC	175:0,0,175,0	468:14,0,454,0
Ecoli	213116	.	G	A,C	.	M	*	DP:BC	167:0,0,167,0	73:4,3,66,0
Ecoli	214200	.	A	C	.	*	*	DP:BC	187:187,0,0,0	55:47,8,0,0
Ecoli	214208	.	A	C,T	.	M	*	DP:BC	188:188,0,0,0	51:48,2,0,1
Ecoli	217615	.	T	C,G	.	H;M	*	DP:BC	117:0,0,2,115	119:0,8,0,111
Ecoli	224639	.	A	G	.	*	*	DP:BC	196:196,0,0,0	96:91,0,5,0
Ecoli	226859	.	A	T	.	*	*	DP:BC	147:147,0,0,0	8:2,0,0,6
Ecoli	226862	.	A	T	.	*	*	DP:BC	150:150,0,0,0	8:2,0,0,6
Ecoli	226882	.	T	A	.	*	*	DP:BC	160:0,0,0,160	7:4,0,0,3
Ecoli	228010	.	G	T	.	B	*	DP:BC	50:0,0,50,0	6:0,0,2,4
Ecoli	228997	.	G	A,C	.	B;M	*	DP:BC	103:0,0,103,0	7:1,1,5,0
Ecoli	229024	.	C	G,T	.	M	*	DP:BC	106:0,106,0,0	7:0,4,1,2
Ecoli	229025	.	T	C,G	.	H;M	*	DP:BC	104:0,0,1,103	7:0,2,0,5
Ecoli	229028	.	C	G,T	.	M	*	DP:BC	101:0,101,0,0	7:0,4,2,1
Ecoli	229136	.	A	G,T	.	H;M	*	DP:BC	88:87,0,1,0	6:4,0,0,2
Ecoli	229186	.	T	A	.	B	*	DP:BC	67:0,0,0,67	12:5,0,0,7
Ecoli	229977	.	A	G	.	*	*	DP:BC	7:7,0,0,0	7:4,0,3,0
Ecoli	229990	.	T	C	.	*	*	DP:BC	8:0,0,0,8	11:0,7,0,4
Ecoli	229997	.	G	C	.	*	*	DP:BC	9:0,0,9,0	17:0,8,9,0
Ecoli	229998	.	G	T	.	*	*	DP:BC	11:0,0,11,0	17:0,0,9,8
Ecoli	229999	.	T	A	.	*	*	DP:BC	6:0,0,0,6	17:7,0,0,10
Ecoli	230010	.	A	T	.	*	*	DP:BC	7:7,0,0,0	52:41,0,0,11
Ecoli	230013	.	G	A	.	*	*	DP:BC	8:0,0,8,0	55:11,0,44,0
Ecoli	230030	.	T	G	.	*	*	DP:BC	9:0,0,0,9	70:0,0,15,55
Ecoli	230032	.	T	C	.	*	*	DP:BC	10:0,0,0,10	71:0,15,0,56
Ecoli	230033	.	T	C	.	*	*	DP:BC	9:0,0,0,9	69:0,15,0,54
Ecoli	230034	.	G	A	.	*	*	DP:BC	7:0,0,7,0	70:14,0,56,0
Ecoli	230037	.	C	A	.	*	*	DP:BC	8:0,8,0,0	70:15,55,0,0
Ecoli	230038	.	G	C	.	*	*	DP:BC	8:0,0,8,0	71:0,15,56,0
Ecoli	230044	.	C	A,T	.	M	*	DP:BC	8:0,8,0,0	17:1,0,0,16
Ecoli	230053	.	C	A,G,T	.	B;M	*	DP:BC	8:0,8,0,0	19:1,1,15,2
Ecoli	230054	.	G	C,T	.	B;M	*	DP:BC	10:0,0,10,0	20:0,1,1,18
Ecoli	230062	.	C	G	.	*	*	DP:BC	5:0,5,0,0	19:0,1,18,0
Ecoli	230063	.	G	T	.	*	*	DP:BC	7:0,0,7,0	19:0,0,1,18
Ecoli	230064	.	T	A,G	.	M	*	DP:BC	6:0,0,0,6	19:3,0,15,1
Ecoli	230073	.	G	A,T	.	M	*	DP:BC	6:0,0,6,0	13:9,0,1,3
Ecoli	230074	.	T	C,G	.	M	*	DP:BC	7:0,0,0,7	13:0,3,9,1
Ecoli	230077	.	T	A,C	.	M	*	DP:BC	7:0,0,0,7	13:3,9,0,1
Ecoli	230078	.	C	G,T	.	M	*	DP:BC	6:0,6,0,0	13:0,1,3,9
Ecoli	230079	.	C	G,T	.	M	*	DP:BC	8:0,8,0,0	13:0,1,3,9
Ecoli	230083	.	C	A,T	.	M	*	DP:BC	6:0,6,0,0	13:3,1,0,9
Ecoli	230092	.	A	C,G	.	M	*	DP:BC	5:5,0,0,0	13:2,2,9,0
Ecoli	230094	.	A	C,T	.	M	*	DP:BC	5:5,0,0,0	13:1,1,0,11
Ecoli	230095	.	A	C	.	*	*	DP:BC	5:5,0,0,0	13:4,9,0,0
Ecoli	230097	.	C	G,T	.	M	*	DP:BC	5:0,5,0,0	13:0,1,3,9
Ecoli	230107	.	G	A,T	.	M	*	DP:BC	6:0,0,6,0	13:9,0,1,3
Ecoli	230109	.	G	A,C	.	M	*	DP:BC	7:0,0,7,0	13:3,9,1,0
Ecoli	230120	.	G	C,T	.	M	*	DP:BC	7:0,0,7,0	13:0,9,1,3
Ecoli	230121	.	C	G	.	*	*	DP:BC	5:0,5,0,0	13:0,4,9,0
Ecoli	230122	.	A	T	.	*	*	DP:BC	5:5,0,0,0	13:1,0,0,12
Ecoli	230123	.	C	T	.	*	*	DP:BC	5:0,5,0,0	13:0,1,0,12
Ecoli	230124	.	T	C	.	*	*	DP:BC	5:0,0,0,5	13:0,9,0,4
Ecoli	230125	.	A	T	.	*	*	DP:BC	6:6,0,0,0	13:1,0,0,12
Ecoli	230126	.	C	A,T	.	M	*	DP:BC	6:0,6,0,0	12:3,1,0,8
Ecoli	230127	.	G	T	.	*	*	DP:BC	8:0,0,8,0	12:0,0,4,8
Ecoli	230128	.	G	A,T	.	M	*	DP:BC	8:0,0,8,0	11:3,0,1,7
Ecoli	230129	.	T	A	.	*	*	DP:BC	6:0,0,0,6	11:10,0,0,1
Ecoli	230131	.	C	A,G	.	M	*	DP:BC	5:0,5,0,0	11:7,1,3,0
Ecoli	230132	.	T	A,C	.	M	*	DP:BC	6:0,0,0,6	11:7,3,0,1
Ecoli	230133	.	G	T	.	*	*	DP:BC	7:0,0,7,0	11:0,0,4,7
Ecoli	230134	.	A	G	.	*	*	DP:BC	7:7,0,0,0	11:4,0,7,0
Ecoli	230135	.	A	C	.	*	*	DP:BC	6:6,0,0,0	11:4,7,0,0
Ecoli	230137	.	C	A,T	.	M	*	DP:BC	14:0,14,0,0	11:7,1,0,3
Ecoli	230139	.	A	G	.	*	*	DP:BC	12:12,0,0,0	11:1,0,10,0
Ecoli	230140	.	C	T	.	*	*	DP:BC	15:0,15,0,0	8:0,1,0,7
Ecoli	230141	.	A	G,T	.	M	*	DP:BC	14:14,0,0,0	8:1,0,4,3
Ecoli	230142	.	A	G	.	*	*	DP:BC	11:11,0,0,0	8:1,0,7,0
Ecoli	230143	.	A	T	.	B	*	DP:BC	14:14,0,0,0	13:9,0,0,4
Ecoli	230148	.	C	A,G	.	B;M	*	DP:BC	10:0,10,0,0	12:8,1,3,0
Ecoli	230165	.	C	T	.	*	*	DP:BC	17:0,17,0,0	84:0,6,0,78
Ecoli	230173	.	A	T	.	*	*	DP:BC	21:21,0,0,0	87:7,0,0,80
Ecoli	230183	.	A	T	.	*	*	DP:BC	25:25,0,0,0	86:9,0,0,77
Ecoli	230184	.	T	A,C	.	M	*	DP:BC	25:0,0,0,25	84:75,2,0,7
Ecoli	230185	.	C	G	.	*	*	DP:BC	24:0,24,0,0	86:0,7,79,0
Ecoli	230186	.	A	G	.	*	*	DP:BC	25:25,0,0,0	85:8,0,77,0
Ecoli	230189	.	T	C	.	*	*	DP:BC	24:0,0,0,24	84:0,77,0,7
Ecoli	230202	.	C	T	.	*	*	DP:BC	30:0,30,0,0	106:0,100,0,6
Ecoli	230215	.	C	T	.	*	*	DP:BC	30:0,30,0,0	98:0,9,0,89
Ecoli	230216	.	A	G	.	*	*	DP:BC	31:31,0,0,0	98:82,0,16,0
Ecoli	230273	.	T	C	.	*	*	DP:BC	32:0,0,0,32	28:0,21,0,7
Ecoli	230274	.	G	A	.	*	*	DP:BC	36:0,0,36,0	28:21,0,7,0
Ecoli	232199	.	G	A	.	*	*	DP:BC	240:0,0,240,0	43:4,0,39,0
Ecoli	233435	.	G	A	.	*	*	DP:BC	175:0,0,175,0	51:9,0,42,0
Ecoli	238171	.	G	A	.	*	*	DP:BC	157:0,0,157,0	128:6,0,122,0
Ecoli	248421	.	C	T	.	Y	*	DP:BC	149:0,149,0,0	292:0,281,0,11
Ecoli	250376	.	G	A	.	*	*	DP:BC	210:0,0,210,0	287:6,0,281,0
Ecoli	251735	.	A	C,T	.	H;M	*	DP:BC	176:175,1,0,0	6:5,0,0,1
Ecoli	254104	.	T	G	.	H;Y	*	DP:BC	41:0,0,4,37	30:0,0,0,30
Ecoli	261056	.	A	C	.	H;Y	*	DP:BC	123:116,7,0,0	50:50,0,0,0
Ecoli	261325	.	C	T	.	*	*	DP:BC	203:0,203,0,0	51:0,47,0,4
Ecoli	262508	.	G	A	.	B	*	DP:BC	157:0,0,157,0	2667:12,0,2655,0
Ecoli	265348	.	G	A,T	.	H;M	*	DP:BC	121:0,0,120,1	112:4,0,108,0
Ecoli	265350	.	G	A,T	.	H;M	*	DP:BC	124:0,0,123,1	116:4,0,112,0
Ecoli	267401	.	T	C	.	*	*	DP:BC	192:0,0,0,192	45:0,23,0,22
Ecoli	268219	.	C	A,T	.	H;M	*	DP:BC	84:1,83,0,0	28:0,24,0,4
Ecoli	271431	.	G	A	.	*	*	DP:BC	92:0,0,92,0	10:4,0,6,0
Ecoli	273754	.	T	A,G	.	B	*	DP:BC	221:221,0,0,0	36:33,0,3,0
Ecoli	286005	.	G	A,T	.	B;H;M	*	DP:BC	189:0,0,188,1	32:2,0,30,0
Ecoli	288759	.	C	A,T	.	H;M	*	DP:BC	223:1,222,0,0	5:0,4,0,1
Ecoli	295626	.	T	C,G	.	H;M	*	DP:BC	160:0,0,1,159	35:0,2,0,33
Ecoli	297950	.	T	G	.	H	*	DP:BC	89:0,0,5,84	59:0,0,0,59
Ecoli	312132	.	T	G	.	H	*	DP:BC	173:0,0,5,168	17:0,0,0,17
Ecoli	314933	.	G	A	.	H;Y	*	DP:BC	122:8,0,114,0	8:0,0,8,0
Ecoli	316399	.	T	A,C	.	B;M	*	DP:BC	135:0,0,0,135	77:1,3,0,73
Ecoli	316710	.	T	A	.	*	*	DP:BC	130:0,0,0,130	19:4,0,0,15
Ecoli	325781	.	C	T	.	*	*	DP:BC	175:0,175,0,0	40:0,36,0,4
Ecoli	330846	.	C	A	.	*	*	DP:BC	154:0,154,0,0	33:4,29,0,0
Ecoli	331218	.	C	T	.	H	*	DP:BC	91:0,85,0,6	108:0,108,0,0
Ecoli	334061	.	C	A	.	H;Y	*	DP:BC	77:6,71,0,0	641:1,640,0,0
Ecoli	335944	.	C	T	.	H	*	DP:BC	117:0,115,0,2	27:0,5,0,22
Ecoli	336080	.	T	G	.	B	*	DP:BC	85:0,0,0,85	480:0,0,12,468
Ecoli	336081	.	G	A	.	B	*	DP:BC	87:0,0,87,0	493:12,0,481,0
Ecoli	336083	.	G	C	.	B	*	DP:BC	88:0,0,88,0	498:0,12,486,0
Ecoli	336084	.	A	T	.	B	*	DP:BC	77:77,0,0,0	500:488,0,0,12
Ecoli	336262	.	G	A	.	B	*	DP:BC	40:0,0,40,0	599:26,0,573,0
Ecoli	336682	.	G	A,C	.	B;H;M	*	DP:BC	79:0,1,78,0	212:9,0,203,0
Ecoli	336701	.	G	A	.	*	*	DP:BC	82:0,0,82,0	168:6,0,162,0
Ecoli	336820	.	G	A	.	B	*	DP:BC	87:0,0,87,0	217:6,0,211,0
Ecoli	337057	.	T	A,C	.	B;M	*	DP:BC	157:0,0,0,157	79:1,3,0,75
Ecoli	337075	.	G	A	.	B	*	DP:BC	178:0,0,178,0	47:11,0,36,0
Ecoli	337833	.	G	A,T	.	H;M	*	DP:BC	177:0,0,176,1	69:4,0,65,0
Ecoli	351718	.	T	G	.	H;Y	*	DP:BC	89:0,0,5,84	66:0,0,0,66
Ecoli	357506	.	G	A	.	*	*	DP:BC	267:0,0,267,0	43:6,0,37,0
Ecoli	359160	.	A	G	.	*	*	DP:BC	241:241,0,0,0	12:8,0,4,0
Ecoli	365238	.	G	A	.	*	*	DP:BC	191:0,0,191,0	113:25,0,88,0
Ecoli	374921	.	G	A	.	*	*	DP:BC	156:0,0,156,0	51:4,0,47,0
Ecoli	375322	.	G	A	.	*	*	DP:BC	171:0,0,171,0	52:8,0,44,0
Ecoli	376594	.	G	A	.	*	*	DP:BC	134:0,0,134,0	48:4,0,44,0
Ecoli	399035	.	T	C,G	.	H;M;Y	*	DP:BC	42:0,1,4,37	385:0,0,0,385
Ecoli	399151	.	C	T	.	*	*	DP:BC	115:0,115,0,0	256:0,249,0,7
Ecoli	399272	.	C	T	.	*	*	DP:BC	151:0,151,0,0	129:0,123,0,6
Ecoli	402115	.	G	A	.	*	*	DP:BC	185:0,0,185,0	1159:11,0,1148,0
Ecoli	407663	.	T	G	.	B	*	DP:BC	110:0,0,0,110	53:0,0,4,49
Ecoli	414612	.	A	G	.	B	*	DP:BC	135:135,0,0,0	543:535,0,8,0
Ecoli	414954	.	G	A	.	*	*	DP:BC	188:0,0,188,0	211:6,0,205,0
Ecoli	415478	.	G	A	.	*	*	DP:BC	189:0,0,189,0	492:32,0,460,0
Ecoli	417585	.	T	A	.	*	*	DP:BC	185:0,0,0,185	594:8,0,0,586
Ecoli	417586	.	C	G	.	*	*	DP:BC	190:0,190,0,0	607:0,599,8,0
Ecoli	418670	.	G	A	.	*	*	DP:BC	191:0,0,191,0	1031:9,0,1022,0
Ecoli	420806	.	C	G	.	B	*	DP:BC	149:0,149,0,0	37:0,33,4,0
Ecoli	422377	.	G	A	.	B	*	DP:BC	140:0,0,140,0	2427:12,0,2415,0
Ecoli	423469	.	C	T	.	*	*	DP:BC	183:0,183,0,0	1214:0,1171,0,43
Ecoli	424595	.	T	C	.	B	*	DP:BC	193:0,0,0,193	5983:0,24,0,5959
Ecoli	425361	.	G	A	.	Y	*	DP:BC	149:0,0,149,0	3062:22,0,3040,0
Ecoli	425873	.	A	G,T	.	H;M	*	DP:BC	85:80,0,4,1	4351:4351,0,0,0
Ecoli	425885	.	C	T	.	H	*	DP:BC	88:0,77,0,11	4327:0,4326,0,1
Ecoli	426909	.	T	A,G	.	B;M	*	DP:BC	54:0,0,0,54	31:1,0,2,28
Ecoli	430934	.	G	A	.	B	*	DP:BC	191:0,0,191,0	179:6,0,173,0
Ecoli	431632	.	G	A	.	B	*	DP:BC	149:0,0,149,0	192:5,0,187,0
Ecoli	431799	.	C	T	.	*	*	DP:BC	144:0,144,0,0	237:0,231,0,6
Ecoli	431919	.	C	T	.	*	*	DP:BC	142:0,142,0,0	277:0,229,0,48
Ecoli	434413	.	G	A	.	*	*	DP:BC	157:0,0,157,0	73:8,0,65,0
Ecoli	437600	.	G	A	.	Y	*	DP:BC	160:0,0,160,0	284:6,0,278,0
Ecoli	438609	.	C	A	.	Y	*	DP:BC	197:0,197,0,0	40:4,36,0,0
Ecoli	443304	.	A	G,T	.	B;M	*	DP:BC	139:139,0,0,0	39:36,0,2,1
Ecoli	443883	.	G	A	.	*	*	DP:BC	116:0,0,116,0	94:5,0,89,0
Ecoli	444357	.	T	C,G	.	B;M	*	DP:BC	134:0,0,0,134	10:0,1,1,8
Ecoli	444359	.	T	C,G	.	B;M	*	DP:BC	133:0,0,0,133	10:0,1,1,8
Ecoli	444366	.	A	C,T	.	M	*	DP:BC	136:136,0,0,0	16:14,1,0,1
Ecoli	445315	.	G	A	.	*	*	DP:BC	163:0,0,163,0	178:17,0,161,0
Ecoli	445316	.	G	A	.	*	*	DP:BC	166:0,0,166,0	176:5,0,171,0
Ecoli	449106	.	C	T	.	B	*	DP:BC	183:0,183,0,0	149:0,143,0,6
Ecoli	450660	.	G	A	.	B	*	DP:BC	228:0,0,228,0	222:6,0,216,0
Ecoli	451051	.	G	A	.	*	*	DP:BC	168:0,0,168,0	531:8,0,523,0
Ecoli	453255	.	G	A	.	*	*	DP:BC	227:0,0,227,0	240:240,0,0,0
Ecoli	456405	.	C	A,T	.	M	*	DP:BC	135:0,135,0,0	61:1,56,0,4
Ecoli	458952	.	A	G	.	*	*	DP:BC	174:174,0,0,0	57:53,0,4,0
Ecoli	463598	.	G	A	.	B	*	DP:BC	110:0,0,110,0	208:6,0,202,0
Ecoli	464237	.	C	T	.	*	*	DP:BC	182:0,182,0,0	8874:0,8787,0,87
Ecoli	464328	.	G	A	.	B	*	DP:BC	172:0,0,172,0	11077:21,0,11056,0
Ecoli	464766	.	T	C	.	B	*	DP:BC	153:0,0,0,153	8295:0,22,0,8273
Ecoli	464835	.	T	C	.	B	*	DP:BC	171:0,0,0,171	8408:0,63,0,8345
Ecoli	465428	.	C	T	.	*	*	DP:BC	169:0,169,0,0	6974:0,6920,0,54
Ecoli	465429	.	C	T	.	*	*	DP:BC	164:0,164,0,0	6961:0,6935,0,26
Ecoli	466111	.	T	C	.	B	*	DP:BC	143:0,0,0,143	884:0,11,0,873
Ecoli	468324	.	G	C	.	*	*	DP:BC	168:0,0,168,0	32:0,6,26,0
Ecoli	477438	.	C	T	.	*	*	DP:BC	194:0,194,0,0	177:0,150,0,27
Ecoli	480244	.	C	T	.	B	*	DP:BC	92:0,92,0,0	160:0,155,0,5
Ecoli	480472	.	T	A	.	*	*	DP:BC	162:0,0,0,162	91:8,0,0,83
Ecoli	522178	.	G	A	.	*	*	DP:BC	170:0,0,170,0	39:10,0,29,0
Ecoli	525664	.	G	A	.	*	*	DP:BC	132:0,0,132,0	15:4,0,11,0
Ecoli	526326	.	G	A	.	B	*	DP:BC	118:0,0,118,0	107:6,0,101,0
Ecoli	526833	.	G	A	.	*	*	DP:BC	193:0,0,193,0	148:129,0,19,0
Ecoli	546451	.	C	T	.	H	*	DP:BC	187:0,186,0,1	6:0,3,0,3
Ecoli	546469	.	A	G	.	H	*	DP:BC	196:195,0,1,0	5:2,0,3,0
Ecoli	546472	.	G	C	.	H	*	DP:BC	197:0,1,196,0	5:0,3,2,0
Ecoli	546477	.	A	C	.	H;Y	*	DP:BC	204:203,1,0,0	5:2,3,0,0
Ecoli	548148	.	T	C	.	H	*	DP:BC	142:0,3,0,139	9:0,2,0,7
Ecoli	554449	.	C	T	.	B;Y	*	DP:BC	127:0,127,0,0	9406:0,9380,0,26
Ecoli	554542	.	G	A	.	B	*	DP:BC	113:0,0,113,0	6077:20,0,6057,0
Ecoli	554546	.	G	A	.	B	*	DP:BC	115:0,0,115,0	5894:19,0,5875,0
Ecoli	554651	.	T	A	.	B	*	DP:BC	122:0,0,0,122	3526:13,0,0,3513
Ecoli	555265	.	C	A,T	.	H;M;Y	*	DP:BC	101:2,99,0,0	2899:0,2897,0,2
Ecoli	555667	.	T	C	.	B	*	DP:BC	159:0,0,0,159	1826:0,11,0,1815
Ecoli	557888	.	A	C	.	*	*	DP:BC	167:167,0,0,0	595:586,9,0,0
Ecoli	558253	.	C	G,T	.	B;H;M;Y	*	DP:BC	77:0,73,2,2	908:0,907,1,0
Ecoli	558258	.	T	G	.	H;Y	*	DP:BC	101:0,0,16,85	952:0,0,2,950
Ecoli	558904	.	C	T	.	*	*	DP:BC	133:0,133,0,0	687:0,678,0,9
Ecoli	563162	.	C	A,T	.	B;H;M	*	DP:BC	176:1,175,0,0	71:0,67,0,4
Ecoli	568458	.	A	G	.	*	*	DP:BC	205:205,0,0,0	7:2,0,5,0
Ecoli	571683	.	G	A	.	*	*	DP:BC	181:0,0,181,0	286:28,0,258,0
Ecoli	575257	.	C	T	.	*	*	DP:BC	108:0,108,0,0	47:0,39,0,8
Ecoli	585454	.	G	A	.	B	*	DP:BC	82:0,0,82,0	32:4,0,28,0
Ecoli	589024	.	C	T	.	*	*	DP:BC	136:0,136,0,0	20:0,12,0,8
Ecoli	611165	.	C	A,G	.	H;M	*	DP:BC	105:1,104,0,0	7:0,5,2,0
Ecoli	615774	.	A	C,G	.	B;M	*	DP:BC	153:153,0,0,0	10:8,1,1,0
Ecoli	617193	.	T	C,G	.	B;H;M	*	DP:BC	138:0,0,1,137	27:0,2,0,25
Ecoli	618049	.	G	A	.	H	*	DP:BC	56:4,0,52,0	70:0,0,70,0
Ecoli	622735	.	A	G	.	B	*	DP:BC	188:188,0,0,0	945:929,0,16,0
Ecoli	623165	.	G	A	.	*	*	DP:BC	188:0,0,188,0	366:72,0,294,0
Ecoli	635656	.	C	G	.	*	*	DP:BC	174:0,174,0,0	102:0,97,5,0
Ecoli	641543	.	G	A	.	*	*	DP:BC	145:0,0,145,0	50:4,0,46,0
Ecoli	651600	.	G	A	.	*	*	DP:BC	165:0,0,165,0	919:28,0,891,0
Ecoli	652015	.	C	T	.	*	*	DP:BC	167:0,167,0,0	989:0,981,0,8
Ecoli	666267	.	T	C	.	B	*	DP:BC	204:0,0,0,204	1311:0,43,0,1268
Ecoli	667746	.	T	C	.	B	*	DP:BC	107:0,0,0,107	322:0,11,0,311
Ecoli	671128	.	G	A	.	*	*	DP:BC	192:0,0,192,0	644:21,0,623,0
Ecoli	674537	.	T	C	.	B	*	DP:BC	180:0,0,0,180	303:0,6,0,297
Ecoli	674886	.	T	C	.	B	*	DP:BC	143:0,0,0,143	333:0,6,0,327
Ecoli	689643	.	G	A,C	.	H;M	*	DP:BC	42:0,1,41,0	16:2,0,14,0
Ecoli	708788	.	T	A	.	*	*	DP:BC	162:0,0,0,162	13:5,0,0,8
Ecoli	709048	.	A	G	.	*	*	DP:BC	181:181,0,0,0	8:5,0,3,0
Ecoli	710667	.	T	A	.	H	*	DP:BC	111:6,0,0,105	5:0,0,0,5
Ecoli	711885	.	G	A	.	*	*	DP:BC	184:0,0,184,0	6205:20,0,6185,0
Ecoli	712428	.	G	A	.	*	*	DP:BC	204:0,0,204,0	3474:25,0,3449,0
Ecoli	718665	.	G	A	.	*	*	DP:BC	174:0,0,174,0	727:8,0,719,0
Ecoli	722594	.	C	T	.	*	*	DP:BC	225:0,225,0,0	814:0,788,0,26
Ecoli	729450	.	T	A	.	*	*	DP:BC	139:0,0,0,139	19:4,0,0,15
Ecoli	731097	.	C	T	.	*	*	DP:BC	189:0,189,0,0	198:0,187,0,11
Ecoli	731372	.	G	A	.	Y	*	DP:BC	191:0,0,191,0	170:5,0,165,0
Ecoli	740885	.	T	A,C	.	B;M	*	DP:BC	175:0,0,0,175	48:1,2,0,45
Ecoli	741925	.	G	A	.	*	*	DP:BC	179:0,0,179,0	107:6,0,101,0
Ecoli	748904	.	G	T	.	*	*	DP:BC	82:0,0,82,0	417:0,0,409,8
Ecoli	749393	.	T	G	.	B	*	DP:BC	46:0,0,0,46	553:0,0,7,546
Ecoli	749394	.	G	C	.	B	*	DP:BC	46:0,0,46,0	551:0,8,543,0
Ecoli	749395	.	G	T	.	B	*	DP:BC	43:0,0,43,0	547:0,0,540,7
Ecoli	749396	.	A	C	.	B	*	DP:BC	40:40,0,0,0	556:549,7,0,0
Ecoli	749397	.	G	T	.	*	*	DP:BC	42:0,0,42,0	562:0,0,555,7
Ecoli	749424	.	T	C,G	.	B;H;M	*	DP:BC	37:0,0,2,35	612:0,2,0,610
Ecoli	749554	.	C	T	.	*	*	DP:BC	41:0,41,0,0	777:0,760,0,17
Ecoli	749707	.	G	A,T	.	H;M;Y	*	DP:BC	69:3,0,66,0	492:0,0,491,1
Ecoli	749720	.	A	C,T	.	B;H;M;Y	*	DP:BC	76:73,3,0,0	483:481,0,0,2
Ecoli	749728	.	G	A,C	.	B;H;M	*	DP:BC	68:0,2,66,0	465:2,0,463,0
Ecoli	750995	.	C	T	.	*	*	DP:BC	172:0,172,0,0	574:0,563,0,11
Ecoli	751217	.	C	T	.	H	*	DP:BC	210:0,209,0,1	623:0,589,0,34
Ecoli	754598	.	G	A	.	*	*	DP:BC	231:0,0,231,0	468:13,0,455,0
Ecoli	755888	.	G	A,T	.	H;M	*	DP:BC	178:0,0,177,1	111:4,0,107,0
Ecoli	758060	.	G	T	.	Y	*	DP:BC	228:0,0,228,0	244:0,0,238,6
Ecoli	758804	.	T	C	.	*	*	DP:BC	246:0,0,0,246	276:0,6,0,270
Ecoli	761333	.	G	A,T	.	M	*	DP:BC	195:0,0,195,0	362:1,0,352,9
Ecoli	761340	.	A	T	.	*	*	DP:BC	195:195,0,0,0	326:316,0,0,10
Ecoli	763503	.	A	T	.	H;Y	*	DP:BC	74:64,0,0,10	39:39,0,0,0
Ecoli	763506	.	C	A,T	.	H;M	*	DP:BC	72:2,65,0,5	43:0,43,0,0
Ecoli	764133	.	A	G,T	.	M	*	DP:BC	164:164,0,0,0	53:48,0,3,2
Ecoli	765498	.	C	G	.	*	*	DP:BC	153:0,153,0,0	92:0,86,6,0
Ecoli	777649	.	A	T	.	B	*	DP:BC	143:143,0,0,0	70:64,0,0,6
Ecoli	779304	.	G	A	.	B;Y	*	DP:BC	87:0,0,87,0	36:4,0,32,0
Ecoli	779465	.	C	T	.	*	*	DP:BC	124:0,124,0,0	42:0,38,0,4
Ecoli	780039	.	C	T	.	*	*	DP:BC	156:0,156,0,0	44:0,40,0,4
Ecoli	782193	.	T	A,C	.	B;H;M	*	DP:BC	190:1,0,0,189	45:0,3,0,42
Ecoli	786449	.	G	A	.	*	*	DP:BC	148:0,0,148,0	20:4,0,16,0
Ecoli	792150	.	T	C	.	*	*	DP:BC	119:0,0,0,119	34:0,4,0,30
Ecoli	795714	.	T	G	.	H	*	DP:BC	71:0,0,5,66	47:0,0,0,47
Ecoli	800961	.	C	T	.	*	*	DP:BC	216:0,216,0,0	109:0,103,0,6
Ecoli	802703	.	T	C	.	*	*	DP:BC	133:0,0,0,133	67:0,8,0,59
Ecoli	807885	.	C	A,T	.	B;H;M	*	DP:BC	128:1,127,0,0	44:0,41,0,3
Ecoli	808962	.	C	T	.	*	*	DP:BC	143:0,143,0,0	283:0,277,0,6
Ecoli	809227	.	T	A	.	H;Y	*	DP:BC	78:5,0,0,73	83:0,0,0,83
Ecoli	809885	.	G	A	.	*	*	DP:BC	175:0,0,175,0	47:4,0,43,0
Ecoli	821526	.	C	A,G	.	B;H;M	*	DP:BC	131:4,127,0,0	400:0,399,1,0
Ecoli	822474	.	T	A	.	*	*	DP:BC	184:0,0,0,184	20:4,0,0,16
Ecoli	829858	.	C	T	.	*	*	DP:BC	93:0,93,0,0	145:0,117,0,28
Ecoli	833984	.	G	A	.	*	*	DP:BC	186:0,0,186,0	45:4,0,41,0
Ecoli	834444	.	G	A	.	Y	*	DP:BC	163:0,0,163,0	5602:18,0,5584,0
Ecoli	836945	.	G	A	.	*	*	DP:BC	264:0,0,264,0	1253:15,0,1238,0
Ecoli	849740	.	G	A	.	Y	*	DP:BC	114:0,0,114,0	129:7,0,122,0
Ecoli	854408	.	C	G,T	.	H;M	*	DP:BC	154:0,153,1,0	76:0,73,0,3
Ecoli	867003	.	G	A	.	*	*	DP:BC	136:0,0,136,0	359:8,0,351,0
Ecoli	868813	.	C	T	.	*	*	DP:BC	121:0,121,0,0	23:0,17,0,6
Ecoli	872489	.	C	A,T	.	H;M	*	DP:BC	144:1,143,0,0	35:0,33,0,2
Ecoli	880300	.	G	A	.	B	*	DP:BC	181:0,0,181,0	12:4,0,8,0
Ecoli	885151	.	G	A	.	*	*	DP:BC	185:0,0,185,0	61:25,0,36,0
Ecoli	893108	.	G	A,C	.	H;M	*	DP:BC	81:0,1,80,0	70:4,0,66,0
Ecoli	894304	.	C	T	.	*	*	DP:BC	166:0,166,0,0	41:0,37,0,4
Ecoli	898130	.	T	C	.	B	*	DP:BC	158:0,0,0,158	56:0,5,0,51
Ecoli	900565	.	G	A	.	B	*	DP:BC	118:0,0,118,0	12:4,0,8,0
Ecoli	906953	.	A	C,G	.	H;M	*	DP:BC	167:166,0,1,0	159:153,6,0,0
Ecoli	906955	.	C	A	.	*	*	DP:BC	167:0,167,0,0	174:6,168,0,0
Ecoli	906957	.	G	T	.	*	*	DP:BC	168:0,0,168,0	170:0,0,164,6
Ecoli	914422	.	G	A	.	*	*	DP:BC	124:0,0,124,0	238:6,0,232,0
Ecoli	914624	.	G	A	.	*	*	DP:BC	183:0,0,183,0	326:42,0,284,0
Ecoli	914678	.	G	A	.	*	*	DP:BC	156:0,0,156,0	388:11,0,377,0
Ecoli	915323	.	G	A	.	*	*	DP:BC	151:0,0,151,0	265:6,0,259,0
Ecoli	919894	.	C	G	.	Y	*	DP:BC	97:0,97,0,0	53:0,45,8,0
Ecoli	919903	.	A	G,T	.	M	*	DP:BC	97:97,0,0,0	24:21,0,1,2
Ecoli	919917	.	A	T	.	*	*	DP:BC	87:87,0,0,0	24:20,0,0,4
Ecoli	923592	.	G	A	.	*	*	DP:BC	142:0,0,142,0	1354:25,0,1329,0
Ecoli	923718	.	G	A	.	Y	*	DP:BC	155:0,0,155,0	1102:12,0,1090,0
Ecoli	926862	.	T	C	.	B	*	DP:BC	149:0,0,0,149	1102:0,16,0,1086
Ecoli	927208	.	G	A	.	*	*	DP:BC	159:0,0,159,0	1438:83,0,1355,0
Ecoli	931620	.	A	C	.	*	*	DP:BC	141:141,0,0,0	296:290,6,0,0
Ecoli	933272	.	G	A	.	*	*	DP:BC	181:0,0,181,0	96:67,0,29,0
Ecoli	938320	.	C	T	.	*	*	DP:BC	222:0,222,0,0	1025:0,1000,0,25
Ecoli	943250	.	T	C	.	B	*	DP:BC	158:0,0,0,158	174:0,5,0,169
Ecoli	943491	.	C	T	.	*	*	DP:BC	171:0,171,0,0	126:0,91,0,35
Ecoli	947963	.	G	A	.	B	*	DP:BC	163:0,0,163,0	54:4,0,50,0
Ecoli	950932	.	G	A	.	H	*	DP:BC	172:1,0,171,0	5:2,0,3,0
Ecoli	957660	.	G	A	.	*	*	DP:BC	254:0,0,254,0	664:11,0,653,0
Ecoli	962663	.	A	G	.	B	*	DP:BC	187:187,0,0,0	36:32,0,4,0
Ecoli	963738	.	C	T	.	B	*	DP:BC	148:0,148,0,0	662:0,654,0,8
Ecoli	968601	.	C	T	.	*	*	DP:BC	148:0,148,0,0	2712:0,2649,0,63
Ecoli	968712	.	C	T	.	*	*	DP:BC	145:0,145,0,0	1601:0,1587,0,14
Ecoli	973523	.	A	G,T	.	M	*	DP:BC	145:145,0,0,0	88:83,0,3,2
Ecoli	978042	.	G	A	.	Y	*	DP:BC	140:0,0,140,0	20:4,0,16,0
Ecoli	978893	.	A	C,G	.	H;M	*	DP:BC	164:163,1,0,0	93:89,0,4,0
Ecoli	981511	.	T	C	.	*	*	DP:BC	136:0,0,0,136	254:0,14,0,240
Ecoli	988845	.	G	A	.	Y	*	DP:BC	215:0,0,215,0	301:11,0,290,0
Ecoli	989754	.	G	A	.	*	*	DP:BC	168:0,0,168,0	538:33,0,505,0
Ecoli	992923	.	A	G	.	B	*	DP:BC	122:122,0,0,0	981:973,0,8,0
Ecoli	993863	.	C	T	.	*	*	DP:BC	154:0,154,0,0	992:0,984,0,8
Ecoli	994969	.	C	A,T	.	H;M	*	DP:BC	75:3,72,0,0	293:0,292,0,1
Ecoli	995288	.	G	A	.	B	*	DP:BC	165:0,0,165,0	384:6,0,378,0
Ecoli	997777	.	T	C	.	*	*	DP:BC	123:0,0,0,123	872:0,8,0,864
Ecoli	997913	.	T	C,G	.	B;H;M	*	DP:BC	73:0,0,2,71	788:0,3,0,785
Ecoli	1013347	.	G	T	.	H	*	DP:BC	101:0,0,95,6	143:0,0,143,0
Ecoli	1017231	.	C	T	.	*	*	DP:BC	109:0,109,0,0	95:0,89,0,6
Ecoli	1019542	.	C	T	.	*	*	DP:BC	156:0,156,0,0	66:0,60,0,6
Ecoli	1021812	.	G	A	.	*	*	DP:BC	188:0,0,188,0	136:12,0,124,0
Ecoli	1023437	.	G	A,T	.	H;M	*	DP:BC	180:0,0,179,1	19:3,0,16,0
Ecoli	1023440	.	A	G	.	*	*	DP:BC	184:184,0,0,0	20:16,0,4,0
Ecoli	1023441	.	C	G	.	*	*	DP:BC	193:0,193,0,0	20:0,16,4,0
Ecoli	1023442	.	T	A,C	.	M	*	DP:BC	193:0,0,0,193	21:4,1,0,16
Ecoli	1023444	.	C	G	.	*	*	DP:BC	189:0,189,0,0	22:0,18,4,0
Ecoli	1024623	.	T	C,G	.	H;M	*	DP:BC	161:0,0,3,158	10320:0,1,1,10318
Ecoli	1025269	.	C	A,T	.	B;H;M	*	DP:BC	199:1,197,0,1	134:6,128,0,0
Ecoli	1025270	.	C	T	.	B	*	DP:BC	195:0,195,0,0	122:0,116,0,6
Ecoli	1025298	.	T	C	.	*	*	DP:BC	171:0,0,0,171	110:0,6,0,104
Ecoli	1025300	.	A	G	.	*	*	DP:BC	164:164,0,0,0	104:98,0,6,0
Ecoli	1025303	.	A	G	.	*	*	DP:BC	169:169,0,0,0	98:90,0,8,0
Ecoli	1025304	.	C	A	.	*	*	DP:BC	172:0,172,0,0	99:8,91,0,0
Ecoli	1025305	.	T	G	.	*	*	DP:BC	173:0,0,0,173	100:0,0,8,92
Ecoli	1025306	.	T	C	.	*	*	DP:BC	174:0,0,0,174	100:0,8,0,92
Ecoli	1025310	.	A	C	.	*	*	DP:BC	168:168,0,0,0	100:86,14,0,0
Ecoli	1025313	.	G	C	.	*	*	DP:BC	168:0,0,168,0	101:0,14,87,0
Ecoli	1027071	.	T	A	.	*	*	DP:BC	202:0,0,0,202	53:4,0,0,49
Ecoli	1033492	.	A	G	.	B	*	DP:BC	146:146,0,0,0	6662:6638,0,24,0
Ecoli	1033518	.	A	G	.	B	*	DP:BC	142:142,0,0,0	9186:9160,0,26,0
Ecoli	1036360	.	G	A	.	*	*	DP:BC	215:0,0,215,0	775:8,0,767,0
Ecoli	1039913	.	A	C,T	.	H;M	*	DP:BC	159:158,1,0,0	7:6,0,0,1
Ecoli	1049488	.	T	C	.	*	*	DP:BC	162:0,0,0,162	9:0,4,0,5
Ecoli	1054818	.	A	G,T	.	H;M	*	DP:BC	207:206,0,1,0	8:7,0,0,1
Ecoli	1056797	.	A	G	.	*	*	DP:BC	163:163,0,0,0	8:2,0,6,0
Ecoli	1062375	.	C	A,T	.	H;M	*	DP:BC	178:1,177,0,0	28:0,26,0,2
Ecoli	1066364	.	A	G	.	*	*	DP:BC	105:105,0,0,0	29:25,0,4,0
Ecoli	1072211	.	C	T	.	B	*	DP:BC	148:0,148,0,0	13:0,9,0,4
Ecoli	1072427	.	T	A,G	.	H;M;Y	*	DP:BC	71:0,0,2,69	933:1,0,0,932
Ecoli	1072454	.	T	G	.	H	*	DP:BC	82:0,0,5,77	734:0,0,0,734
Ecoli	1072493	.	T	C,G	.	H;M;Y	*	DP:BC	94:0,1,4,89	782:0,1,0,781
Ecoli	1076019	.	T	C	.	*	*	DP:BC	140:0,0,0,140	14:0,6,0,8
Ecoli	1084857	.	G	C	.	*	*	DP:BC	96:0,0,96,0	52:0,4,48,0
Ecoli	1089358	.	C	T	.	*	*	DP:BC	142:0,142,0,0	1099:0,1023,0,76
Ecoli	1102128	.	T	C	.	*	*	DP:BC	163:0,0,0,163	221:0,6,0,215
Ecoli	1114998	.	C	T	.	*	*	DP:BC	152:0,152,0,0	123:0,114,0,9
Ecoli	1125162	.	G	A	.	*	*	DP:BC	160:0,0,160,0	95:5,0,90,0
Ecoli	1128777	.	G	A	.	*	*	DP:BC	175:0,0,175,0	224:6,0,218,0
Ecoli	1130458	.	C	T	.	*	*	DP:BC	171:0,171,0,0	100:0,94,0,6
Ecoli	1130592	.	C	T	.	*	*	DP:BC	155:0,155,0,0	130:0,124,0,6
Ecoli	1130659	.	T	A	.	*	*	DP:BC	129:0,0,0,129	123:5,0,0,118
Ecoli	1132546	.	C	T	.	*	*	DP:BC	177:0,177,0,0	114:0,109,0,5
Ecoli	1143767	.	A	G,T	.	B;M	*	DP:BC	137:137,0,0,0	154:146,0,6,2
Ecoli	1149604	.	C	T	.	*	*	DP:BC	202:0,202,0,0	1365:0,1337,0,28
Ecoli	1150964	.	G	A	.	Y	*	DP:BC	155:0,0,155,0	340:29,0,311,0
Ecoli	1151306	.	C	T	.	*	*	DP:BC	121:0,121,0,0	354:0,347,0,7
Ecoli	1151711	.	G	A	.	B	*	DP:BC	101:0,0,101,0	219:6,0,213,0
Ecoli	1151852	.	C	T	.	*	*	DP:BC	105:0,105,0,0	101:0,94,0,7
Ecoli	1158038	.	C	T	.	*	*	DP:BC	151:0,151,0,0	157:0,149,0,8
Ecoli	1160407	.	A	G	.	Y	*	DP:BC	95:95,0,0,0	78:72,0,6,0
Ecoli	1160604	.	G	T	.	H	*	DP:BC	74:0,0,69,5	102:0,0,102,0
Ecoli	1160879	.	C	A,T	.	M	*	DP:BC	177:0,177,0,0	128:1,123,0,4
Ecoli	1165358	.	G	T	.	*	*	DP:BC	67:0,0,67,0	433:0,0,425,8
Ecoli	1167092	.	C	A	.	*	*	DP:BC	183:0,183,0,0	84:6,78,0,0
Ecoli	1171894	.	T	C	.	B	*	DP:BC	82:0,0,0,82	97:0,5,0,92
Ecoli	1176135	.	T	C	.	*	*	DP:BC	133:0,0,0,133	1142:0,28,0,1114
Ecoli	1176289	.	G	A	.	*	*	DP:BC	119:0,0,119,0	1223:119,0,1104,0
Ecoli	1179891	.	T	A	.	*	*	DP:BC	108:0,0,0,108	31:4,0,0,27
Ecoli	1186731	.	G	T	.	H	*	DP:BC	129:0,0,120,9	35:0,0,35,0
Ecoli	1188503	.	G	A	.	*	*	DP:BC	193:0,0,193,0	111:7,0,104,0
Ecoli	1192431	.	C	T	.	*	*	DP:BC	157:0,157,0,0	499:0,492,0,7
Ecoli	1193696	.	G	A,T	.	M	*	DP:BC	169:0,0,169,0	1901:68,0,1832,1
Ecoli	1198698	.	C	T	.	*	*	DP:BC	181:0,181,0,0	2475:0,2456,0,19
Ecoli	1199606	.	G	A	.	B	*	DP:BC	192:0,0,192,0	2957:20,0,2937,0
Ecoli	1201942	.	G	A	.	*	*	DP:BC	194:0,0,194,0	419:15,0,404,0
Ecoli	1202448	.	G	A	.	*	*	DP:BC	171:0,0,171,0	447:32,0,415,0
Ecoli	1202988	.	G	A	.	*	*	DP:BC	148:0,0,148,0	721:10,0,711,0
Ecoli	1203646	.	G	A	.	B	*	DP:BC	172:0,0,172,0	121:5,0,116,0
Ecoli	1209753	.	C	T	.	*	*	DP:BC	160:0,160,0,0	7:0,4,0,3
Ecoli	1213947	.	A	G	.	B	*	DP:BC	172:172,0,0,0	312:306,0,6,0
Ecoli	1214913	.	C	T	.	*	*	DP:BC	186:0,186,0,0	26:0,9,0,17
Ecoli	1225232	.	G	A	.	*	*	DP:BC	187:0,0,187,0	288:9,0,279,0
Ecoli	1226825	.	C	T	.	*	*	DP:BC	162:0,162,0,0	683:0,671,0,12
Ecoli	1229342	.	C	A	.	*	*	DP:BC	101:0,101,0,0	39:4,35,0,0
Ecoli	1236695	.	C	T	.	Y	*	DP:BC	164:0,164,0,0	107:0,101,0,6
Ecoli	1247519	.	G	A	.	*	*	DP:BC	175:0,0,175,0	196:10,0,186,0
Ecoli	1257667	.	G	A	.	H	*	DP:BC	106:5,0,101,0	543:0,0,543,0
Ecoli	1258002	.	G	T	.	H	*	DP:BC	125:0,0,119,6	31:0,0,31,0
Ecoli	1258006	.	C	T	.	H	*	DP:BC	115:0,109,0,6	32:0,32,0,0
Ecoli	1258007	.	T	C	.	H	*	DP:BC	119:0,6,0,113	33:0,0,0,33
Ecoli	1258008	.	G	T	.	H	*	DP:BC	117:0,0,110,7	29:0,0,29,0
Ecoli	1258010	.	T	G	.	H	*	DP:BC	120:0,0,7,113	28:0,0,0,28
Ecoli	1258043	.	T	G	.	H	*	DP:BC	127:0,0,8,119	135:0,0,0,135
Ecoli	1258063	.	G	A	.	H	*	DP:BC	119:11,0,108,0	148:0,0,148,0
Ecoli	1258447	.	T	C	.	H	*	DP:BC	128:0,6,0,122	59:0,0,0,59
Ecoli	1258565	.	T	C	.	H	*	DP:BC	135:0,15,0,120	108:0,0,0,108
Ecoli	1258689	.	T	G	.	H	*	DP:BC	178:0,0,5,173	163:0,0,0,163
Ecoli	1262791	.	C	T	.	H	*	DP:BC	142:0,141,0,1	12:0,10,0,2
Ecoli	1280326	.	A	G	.	B	*	DP:BC	109:109,0,0,0	322:316,0,6,0
Ecoli	1280500	.	G	A,T	.	B;M	*	DP:BC	141:0,0,141,0	7266:187,0,7078,1
Ecoli	1284503	.	G	A,T	.	H;M	*	DP:BC	205:0,0,204,1	1244:23,0,1221,0
Ecoli	1287232	.	G	A	.	Y	*	DP:BC	182:0,0,182,0	510:11,0,499,0
Ecoli	1288545	.	C	T	.	*	*	DP:BC	191:0,191,0,0	135:0,129,0,6
Ecoli	1296204	.	A	C,G,T	.	B;H;M	*	DP:BC	131:130,1,0,0	241:233,0,7,1
Ecoli	1299640	.	C	T	.	*	*	DP:BC	123:0,123,0,0	43:0,39,0,4
Ecoli	1302851	.	G	A	.	*	*	DP:BC	135:0,0,135,0	156:19,0,137,0
Ecoli	1316959	.	G	A	.	*	*	DP:BC	159:0,0,159,0	1738:12,0,1726,0
Ecoli	1317654	.	G	A	.	B	*	DP:BC	184:0,0,184,0	4526:19,0,4507,0
Ecoli	1318136	.	A	C	.	*	*	DP:BC	160:160,0,0,0	4062:4024,38,0,0
Ecoli	1318320	.	G	A	.	Y	*	DP:BC	140:0,0,140,0	3412:32,0,3380,0
Ecoli	1318645	.	T	C	.	B	*	DP:BC	121:0,0,0,121	4445:0,25,0,4420
Ecoli	1318697	.	G	A	.	*	*	DP:BC	146:0,0,146,0	4593:19,0,4574,0
Ecoli	1318975	.	G	A	.	Y	*	DP:BC	166:0,0,166,0	3207:16,0,3191,0
Ecoli	1319777	.	C	T	.	*	*	DP:BC	120:0,120,0,0	4390:0,4371,0,19
Ecoli	1323726	.	G	A	.	B	*	DP:BC	120:0,0,120,0	677:8,0,669,0
Ecoli	1335063	.	C	T	.	B	*	DP:BC	145:0,145,0,0	267:0,261,0,6
Ecoli	1336707	.	A	G	.	B	*	DP:BC	160:160,0,0,0	653:645,0,8,0
Ecoli	1343303	.	C	G,T	.	M	*	DP:BC	128:0,128,0,0	54:0,51,2,1
Ecoli	1344756	.	A	G	.	*	*	DP:BC	130:130,0,0,0	49:45,0,4,0
Ecoli	1346025	.	G	A	.	*	*	DP:BC	159:0,0,159,0	209:15,0,194,0
Ecoli	1346026	.	G	A	.	*	*	DP:BC	152:0,0,152,0	208:7,0,201,0
Ecoli	1346816	.	G	A	.	*	*	DP:BC	96:0,0,96,0	248:6,0,242,0
Ecoli	1354874	.	C	T	.	*	*	DP:BC	109:0,109,0,0	2603:0,2580,0,23
Ecoli	1355377	.	T	C	.	B	*	DP:BC	113:0,0,0,113	1234:0,11,0,1223
Ecoli	1355381	.	G	T	.	*	*	DP:BC	111:0,0,111,0	1209:0,0,1199,10
Ecoli	1355394	.	G	A	.	B	*	DP:BC	103:0,0,103,0	1108:9,0,1099,0
Ecoli	1356313	.	C	T	.	*	*	DP:BC	139:0,139,0,0	854:0,843,0,11
Ecoli	1370089	.	G	A	.	H;Y	*	DP:BC	53:5,0,48,0	29:0,0,29,0
Ecoli	1371155	.	T	C,G	.	B;H;M	*	DP:BC	87:0,0,2,85	2510:0,1,0,2509
Ecoli	1371157	.	C	G,T	.	H;M	*	DP:BC	93:0,91,2,0	2495:0,2487,0,8
Ecoli	1371423	.	C	T	.	*	*	DP:BC	105:0,105,0,0	2856:0,2726,0,130
Ecoli	1371425	.	C	T	.	*	*	DP:BC	108:0,108,0,0	2843:0,2795,0,48
Ecoli	1372343	.	G	T	.	*	*	DP:BC	90:0,0,90,0	1360:0,0,1351,9
Ecoli	1372366	.	T	G	.	H;Y	*	DP:BC	77:0,0,6,71	1494:0,0,0,1494
Ecoli	1372461	.	T	C	.	B	*	DP:BC	94:0,0,0,94	1370:0,14,0,1356
Ecoli	1372543	.	G	A	.	*	*	DP:BC	109:0,0,109,0	1322:9,0,1313,0
Ecoli	1372947	.	T	C	.	B	*	DP:BC	114:0,0,0,114	580:0,10,0,570
Ecoli	1372991	.	C	T	.	*	*	DP:BC	115:0,115,0,0	460:0,453,0,7
Ecoli	1375374	.	A	C	.	*	*	DP:BC	163:163,0,0,0	668:659,9,0,0
Ecoli	1388344	.	C	A	.	*	*	DP:BC	135:0,135,0,0	8:4,4,0,0
Ecoli	1394419	.	G	T	.	H;Y	*	DP:BC	156:0,0,155,1	20:0,0,16,4
Ecoli	1398575	.	G	T	.	*	*	DP:BC	149:0,0,149,0	7:0,0,3,4
Ecoli	1403185	.	T	C,G	.	H;M	*	DP:BC	146:0,1,0,145	7:0,0,1,6
Ecoli	1411049	.	G	A	.	*	*	DP:BC	118:0,0,118,0	583:11,0,572,0
Ecoli	1412839	.	C	T	.	Y	*	DP:BC	138:0,138,0,0	843:0,830,0,13
Ecoli	1413782	.	G	A,T	.	B;H;M	*	DP:BC	66:0,0,63,3	1027:1,0,1026,0
Ecoli	1414642	.	G	A	.	*	*	DP:BC	162:0,0,162,0	776:12,0,764,0
Ecoli	1418005	.	G	A	.	*	*	DP:BC	124:0,0,124,0	120:11,0,109,0
Ecoli	1419435	.	A	T	.	*	*	DP:BC	143:143,0,0,0	76:70,0,0,6
Ecoli	1422762	.	C	G,T	.	M	*	DP:BC	159:0,159,0,0	150:0,142,4,4
Ecoli	1438241	.	C	T	.	*	*	DP:BC	105:0,105,0,0	371:0,363,0,8
Ecoli	1438865	.	G	A	.	Y	*	DP:BC	118:0,0,118,0	258:10,0,248,0
Ecoli	1441260	.	C	T	.	*	*	DP:BC	205:0,205,0,0	58:0,54,0,4
Ecoli	1441796	.	G	A	.	B	*	DP:BC	153:0,0,153,0	339:8,0,331,0
Ecoli	1441797	.	G	A	.	B	*	DP:BC	150:0,0,150,0	317:6,0,311,0
Ecoli	1445155	.	G	A,C	.	H;M	*	DP:BC	75:2,1,72,0	704:0,0,704,0
Ecoli	1446048	.	T	C	.	*	*	DP:BC	145:0,0,0,145	387:0,275,0,112
Ecoli	1448262	.	G	A	.	Y	*	DP:BC	129:0,0,129,0	157:6,0,151,0
Ecoli	1449130	.	C	T	.	Y	*	DP:BC	134:0,134,0,0	151:0,142,0,9
Ecoli	1455948	.	G	A	.	B	*	DP:BC	101:0,0,101,0	83:6,0,77,0
Ecoli	1462365	.	T	C	.	*	*	DP:BC	130:0,0,0,130	44:0,4,0,40
Ecoli	1463604	.	G	A	.	B	*	DP:BC	147:0,0,147,0	85:5,0,80,0
Ecoli	1463789	.	T	C,G	.	M	*	DP:BC	133:0,0,0,133	82:0,6,3,73
Ecoli	1463790	.	T	A,C	.	M	*	DP:BC	131:0,0,0,131	81:3,6,0,72
Ecoli	1471738	.	C	T	.	B	*	DP:BC	144:0,144,0,0	337:0,331,0,6
Ecoli	1478403	.	C	T	.	*	*	DP:BC	156:0,156,0,0	316:0,310,0,6
Ecoli	1479350	.	A	G	.	B	*	DP:BC	130:130,0,0,0	26:22,0,4,0
Ecoli	1492040	.	T	C	.	*	*	DP:BC	129:0,0,0,129	10:0,4,0,6
Ecoli	1497169	.	T	A	.	*	*	DP:BC	121:0,0,0,121	18:4,0,0,14
Ecoli	1498922	.	C	A,T	.	H;M	*	DP:BC	127:1,126,0,0	25:0,23,0,2
Ecoli	1509203	.	C	T	.	*	*	DP:BC	150:0,150,0,0	312:0,304,0,8
Ecoli	1509523	.	T	G	.	H	*	DP:BC	55:0,0,4,51	329:0,0,0,329
Ecoli	1516436	.	A	C,G	.	B;H;M	*	DP:BC	100:99,1,0,0	29:27,0,2,0
Ecoli	1517463	.	G	T	.	B	*	DP:BC	111:0,0,111,0	41:0,0,37,4
Ecoli	1518501	.	G	A	.	*	*	DP:BC	141:0,0,141,0	52:4,0,48,0
Ecoli	1519099	.	C	T	.	*	*	DP:BC	141:0,141,0,0	84:0,78,0,6
Ecoli	1520277	.	G	A,C	.	H;M	*	DP:BC	141:0,1,140,0	128:9,0,119,0
Ecoli	1520416	.	G	A	.	*	*	DP:BC	157:0,0,157,0	131:12,0,119,0
Ecoli	1526348	.	A	G	.	H	*	DP:BC	173:165,0,8,0	5:5,0,0,0
Ecoli	1526828	.	A	G	.	H	*	DP:BC	93:88,0,5,0	7:7,0,0,0
Ecoli	1529064	.	T	C	.	H	*	DP:BC	139:0,1,0,138	5:0,2,0,3
Ecoli	1532584	.	G	T	.	H	*	DP:BC	106:0,0,101,5	7:0,0,7,0
Ecoli	1535238	.	C	A	.	H;Y	*	DP:BC	107:7,100,0,0	5:0,5,0,0
Ecoli	1540245	.	C	A	.	*	*	DP:BC	187:0,187,0,0	29:4,25,0,0
Ecoli	1549392	.	A	T	.	*	*	DP:BC	131:131,0,0,0	19:15,0,0,4
Ecoli	1550625	.	T	C	.	*	*	DP:BC	191:0,0,0,191	592:0,28,0,564
Ecoli	1550715	.	T	C,G	.	H;M	*	DP:BC	181:0,2,1,178	310:0,25,0,285
Ecoli	1552841	.	C	A	.	*	*	DP:BC	80:0,80,0,0	14:10,4,0,0
Ecoli	1555911	.	C	T	.	*	*	DP:BC	164:0,164,0,0	29:0,25,0,4
Ecoli	1562683	.	C	T	.	B	*	DP:BC	113:0,113,0,0	34:0,30,0,4
Ecoli	1564031	.	C	T	.	B	*	DP:BC	173:0,173,0,0	37:0,33,0,4
Ecoli	1566618	.	G	A,C	.	B;H;M	*	DP:BC	120:1,0,119,0	19:0,2,17,0
Ecoli	1571919	.	C	T	.	B	*	DP:BC	123:0,123,0,0	4895:0,4874,0,21
Ecoli	1572055	.	T	C	.	B;Y	*	DP:BC	90:0,0,0,90	1509:0,23,0,1486
Ecoli	1574339	.	G	A	.	*	*	DP:BC	162:0,0,162,0	16:4,0,12,0
Ecoli	1575555	.	C	T	.	*	*	DP:BC	52:0,52,0,0	58:0,54,0,4
Ecoli	1575887	.	G	A	.	*	*	DP:BC	105:0,0,105,0	43:4,0,39,0
Ecoli	1577404	.	G	A	.	Y	*	DP:BC	129:0,0,129,0	1208:27,0,1181,0
Ecoli	1577871	.	T	C	.	B	*	DP:BC	120:0,0,0,120	277:0,6,0,271
Ecoli	1582310	.	T	C	.	H	*	DP:BC	152:0,2,0,150	73:0,9,0,64
Ecoli	1591007	.	A	G	.	B	*	DP:BC	133:133,0,0,0	239:230,0,9,0
Ecoli	1598239	.	C	T	.	*	*	DP:BC	151:0,151,0,0	47:0,41,0,6
Ecoli	1599989	.	C	A,G	.	*	*	DP:BC	133:133,0,0,0	10:6,0,4,0
Ecoli	1601655	.	C	T	.	*	*	DP:BC	202:0,202,0,0	400:0,386,0,14
Ecoli	1602325	.	C	T	.	*	*	DP:BC	164:0,164,0,0	79:0,72,0,7
Ecoli	1606041	.	C	A,T	.	B;H;M	*	DP:BC	181:1,180,0,0	25:0,23,0,2
Ecoli	1607715	.	T	A,C	.	B;H;M	*	DP:BC	168:1,0,0,167	35:0,3,0,32
Ecoli	1612549	.	G	A	.	*	*	DP:BC	198:0,0,198,0	279:8,0,271,0
Ecoli	1612704	.	G	A	.	*	*	DP:BC	169:0,0,169,0	207:6,0,201,0
Ecoli	1622061	.	G	A	.	*	*	DP:BC	108:0,0,108,0	240:6,0,234,0
Ecoli	1622128	.	G	A	.	*	*	DP:BC	130:0,0,130,0	230:13,0,217,0
Ecoli	1624885	.	T	G	.	H	*	DP:BC	74:0,0,7,67	92:0,0,0,92
Ecoli	1628131	.	T	C	.	*	*	DP:BC	134:0,0,0,134	355:0,6,0,349
Ecoli	1629475	.	T	C	.	*	*	DP:BC	174:0,0,0,174	56:0,4,0,52
Ecoli	1634743	.	C	T	.	*	*	DP:BC	129:0,129,0,0	178:0,160,0,18
Ecoli	1635366	.	T	A	.	B;Y	*	DP:BC	134:0,0,0,134	631:8,0,0,623
Ecoli	1635403	.	C	T	.	*	*	DP:BC	131:0,131,0,0	691:0,679,0,12
Ecoli	1636564	.	G	A	.	B	*	DP:BC	136:0,0,136,0	375:20,0,355,0
Ecoli	1643640	.	G	A	.	*	*	DP:BC	123:0,0,123,0	15:4,0,11,0
Ecoli	1644918	.	C	T	.	*	*	DP:BC	140:0,140,0,0	509:0,483,0,26
Ecoli	1646221	.	C	T	.	*	*	DP:BC	183:0,183,0,0	153:0,147,0,6
Ecoli	1646987	.	G	A	.	*	*	DP:BC	149:0,0,149,0	137:7,0,130,0
Ecoli	1651578	.	G	A	.	*	*	DP:BC	83:0,0,83,0	223:6,0,217,0
Ecoli	1651677	.	C	T	.	*	*	DP:BC	118:0,118,0,0	276:0,270,0,6
Ecoli	1653070	.	G	A	.	*	*	DP:BC	114:0,0,114,0	91:5,0,86,0
Ecoli	1653380	.	C	T	.	*	*	DP:BC	132:0,132,0,0	111:0,105,0,6
Ecoli	1653818	.	G	A,T	.	H;M	*	DP:BC	109:3,0,105,1	282:0,0,282,0
Ecoli	1654010	.	A	G,T	.	H;M	*	DP:BC	80:77,0,3,0	185:183,0,0,2
Ecoli	1655072	.	C	T	.	*	*	DP:BC	160:0,160,0,0	167:0,162,0,5
Ecoli	1655988	.	C	T	.	*	*	DP:BC	171:0,171,0,0	152:0,144,0,8
Ecoli	1662225	.	C	T	.	B	*	DP:BC	130:0,130,0,0	603:0,595,0,8
Ecoli	1665508	.	A	T	.	*	*	DP:BC	216:216,0,0,0	1043:1030,0,0,13
Ecoli	1665513	.	A	T	.	*	*	DP:BC	213:213,0,0,0	1040:1028,0,0,12
Ecoli	1665517	.	A	T	.	*	*	DP:BC	221:221,0,0,0	1041:1000,0,0,41
Ecoli	1665543	.	A	T	.	Y	*	DP:BC	201:201,0,0,0	276:259,0,0,17
Ecoli	1665544	.	G	T	.	Y	*	DP:BC	204:0,0,204,0	305:0,0,299,6
Ecoli	1665558	.	A	C,T	.	H;M	*	DP:BC	200:199,1,0,0	258:225,0,0,33
Ecoli	1665560	.	G	T	.	*	*	DP:BC	202:0,0,202,0	283:0,0,271,12
Ecoli	1667312	.	C	T	.	B	*	DP:BC	156:0,156,0,0	62:0,56,0,6
Ecoli	1677731	.	G	A,T	.	H;M	*	DP:BC	73:0,0,72,1	16:2,0,14,0
Ecoli	1682318	.	G	A	.	*	*	DP:BC	123:0,0,123,0	57:7,0,50,0
Ecoli	1687337	.	T	C	.	*	*	DP:BC	169:0,0,0,169	232:0,6,0,226
Ecoli	1692247	.	T	C	.	B	*	DP:BC	143:0,0,0,143	149:0,5,0,144
Ecoli	1700861	.	C	T	.	*	*	DP:BC	138:0,138,0,0	129:0,120,0,9
Ecoli	1701742	.	C	T	.	*	*	DP:BC	159:0,159,0,0	292:0,263,0,29
Ecoli	1707900	.	G	A	.	*	*	DP:BC	175:0,0,175,0	191:11,0,180,0
Ecoli	1709528	.	G	A	.	*	*	DP:BC	190:0,0,190,0	201:15,0,186,0
Ecoli	1709530	.	G	A	.	*	*	DP:BC	190:0,0,190,0	201:15,0,186,0
Ecoli	1709561	.	C	A,T	.	M	*	DP:BC	175:0,175,0,0	62:2,59,0,1
Ecoli	1713908	.	G	A	.	*	*	DP:BC	151:0,0,151,0	57:6,0,51,0
Ecoli	1733969	.	T	C	.	B	*	DP:BC	120:0,0,0,120	109:0,7,0,102
Ecoli	1734587	.	G	A	.	*	*	DP:BC	149:0,0,149,0	251:6,0,245,0
Ecoli	1739628	.	A	G,T	.	M;Y	*	DP:BC	131:131,0,0,0	35:30,0,4,1
Ecoli	1743891	.	G	T	.	B	*	DP:BC	142:0,0,142,0	1881:0,0,1852,29
Ecoli	1745168	.	A	C,G	.	H;M	*	DP:BC	111:108,3,0,0	4751:4750,0,1,0
Ecoli	1746073	.	C	T	.	Y	*	DP:BC	162:0,162,0,0	2200:0,2139,0,61
Ecoli	1752694	.	A	G	.	*	*	DP:BC	137:137,0,0,0	164:159,0,5,0
Ecoli	1754421	.	C	T	.	*	*	DP:BC	206:0,206,0,0	166:0,150,0,16
Ecoli	1754647	.	C	T	.	*	*	DP:BC	183:0,183,0,0	40:0,34,0,6
Ecoli	1756485	.	C	T	.	*	*	DP:BC	115:0,115,0,0	267:0,259,0,8
Ecoli	1765052	.	G	A	.	*	*	DP:BC	151:0,0,151,0	13:4,0,9,0
Ecoli	1770708	.	T	A,C	.	H;M	*	DP:BC	56:1,2,0,53	240:0,0,0,240
Ecoli	1776968	.	C	T	.	*	*	DP:BC	136:0,136,0,0	120:0,113,0,7
Ecoli	1780358	.	G	A	.	*	*	DP:BC	113:0,0,113,0	58:6,0,52,0
Ecoli	1780868	.	G	A	.	*	*	DP:BC	104:0,0,104,0	52:4,0,48,0
Ecoli	1781932	.	G	A	.	B	*	DP:BC	131:0,0,131,0	26:4,0,22,0
Ecoli	1783599	.	G	A	.	*	*	DP:BC	204:0,0,204,0	47:6,0,41,0
Ecoli	1807345	.	C	T	.	*	*	DP:BC	156:0,156,0,0	4190:0,4160,0,30
Ecoli	1807388	.	G	A	.	B	*	DP:BC	160:0,0,160,0	4249:15,0,4234,0
Ecoli	1808128	.	T	C	.	B	*	DP:BC	169:0,0,0,169	227:0,11,0,216
Ecoli	1810768	.	G	A	.	Y	*	DP:BC	164:0,0,164,0	866:33,0,833,0
Ecoli	1810769	.	G	A	.	Y	*	DP:BC	164:0,0,164,0	866:11,0,855,0
Ecoli	1814058	.	C	T	.	B	*	DP:BC	152:0,152,0,0	11:0,7,0,4
Ecoli	1820264	.	T	C,G	.	B;H;M	*	DP:BC	207:0,0,1,206	7:0,1,0,6
Ecoli	1820392	.	A	G	.	H	*	DP:BC	98:93,0,5,0	14:14,0,0,0
Ecoli	1825349	.	C	G,T	.	B;M;Y	*	DP:BC	71:0,71,0,0	80:0,72,4,4
Ecoli	1833829	.	T	A	.	*	*	DP:BC	133:0,0,0,133	185:6,0,0,179
Ecoli	1838756	.	G	A	.	*	*	DP:BC	164:0,0,164,0	190:11,0,179,0
Ecoli	1840049	.	G	A	.	Y	*	DP:BC	177:0,0,177,0	379:7,0,372,0
Ecoli	1840186	.	T	C,G	.	B;M	*	DP:BC	172:0,0,0,172	108:0,9,1,98
Ecoli	1842455	.	C	T	.	*	*	DP:BC	137:0,137,0,0	30:0,26,0,4
Ecoli	1843319	.	G	A	.	*	*	DP:BC	190:0,0,190,0	325:8,0,317,0
Ecoli	1845063	.	C	T	.	*	*	DP:BC	157:0,157,0,0	13:0,9,0,4
Ecoli	1852983	.	A	G	.	B	*	DP:BC	174:174,0,0,0	863:842,0,21,0
Ecoli	1853022	.	A	G,T	.	B;H;M	*	DP:BC	189:188,0,0,1	3149:3054,0,94,1
Ecoli	1854337	.	G	A	.	Y	*	DP:BC	195:0,0,195,0	2965:60,0,2905,0
Ecoli	1857489	.	C	A,T	.	H;M	*	DP:BC	62:2,60,0,0	2478:0,2476,0,2
Ecoli	1866797	.	G	A	.	*	*	DP:BC	92:0,0,92,0	35:4,0,31,0
Ecoli	1868799	.	C	A	.	B	*	DP:BC	141:0,141,0,0	43:18,25,0,0
Ecoli	1868800	.	G	T	.	B	*	DP:BC	142:0,0,142,0	46:0,0,28,18
Ecoli	1868801	.	A	C	.	B	*	DP:BC	146:146,0,0,0	84:68,16,0,0
Ecoli	1868802	.	A	T	.	B	*	DP:BC	146:146,0,0,0	219:202,0,0,17
Ecoli	1869026	.	G	A	.	B	*	DP:BC	154:0,0,154,0	420:10,0,410,0
Ecoli	1876017	.	G	A	.	*	*	DP:BC	116:0,0,116,0	372:16,0,356,0
Ecoli	1888693	.	C	A,T	.	H;M	*	DP:BC	187:1,186,0,0	85:0,69,0,16
Ecoli	1891575	.	A	G	.	B;Y	*	DP:BC	93:93,0,0,0	197:187,0,10,0
Ecoli	1892957	.	C	G	.	B;Y	*	DP:BC	132:0,132,0,0	308:0,302,6,0
Ecoli	1893938	.	G	A	.	B	*	DP:BC	184:0,0,184,0	376:6,0,370,0
Ecoli	1894777	.	G	A	.	*	*	DP:BC	165:0,0,165,0	717:12,0,705,0
Ecoli	1896814	.	C	T	.	*	*	DP:BC	128:0,128,0,0	124:0,106,0,18
Ecoli	1898438	.	T	C,G	.	B;H;M	*	DP:BC	169:0,0,1,168	92:0,4,0,88
Ecoli	1907502	.	C	T	.	*	*	DP:BC	237:0,237,0,0	174:0,156,0,18
Ecoli	1907571	.	C	T	.	*	*	DP:BC	231:0,231,0,0	191:0,186,0,5
Ecoli	1909475	.	C	T	.	*	*	DP:BC	132:0,132,0,0	28:0,24,0,4
Ecoli	1914991	.	G	A	.	*	*	DP:BC	118:0,0,118,0	12:6,0,6,0
Ecoli	1923053	.	A	G	.	*	*	DP:BC	177:177,0,0,0	18:14,0,4,0
Ecoli	1923243	.	G	A	.	*	*	DP:BC	129:0,0,129,0	115:20,0,95,0
Ecoli	1923244	.	G	A	.	*	*	DP:BC	137:0,0,137,0	117:6,0,111,0
Ecoli	1927284	.	A	C,G	.	B;M	*	DP:BC	167:167,0,0,0	102:94,3,5,0
Ecoli	1932518	.	C	T	.	*	*	DP:BC	181:0,181,0,0	184:0,176,0,8
Ecoli	1934516	.	G	A	.	*	*	DP:BC	195:0,0,195,0	117:6,0,111,0
Ecoli	1938482	.	C	T	.	*	*	DP:BC	183:0,183,0,0	22:0,18,0,4
Ecoli	1943444	.	A	T	.	B	*	DP:BC	201:201,0,0,0	373:367,0,0,6
Ecoli	1947807	.	T	G	.	*	*	DP:BC	193:0,0,0,193	448:0,0,7,441
Ecoli	1950644	.	C	T	.	*	*	DP:BC	172:0,172,0,0	16:0,12,0,4
Ecoli	1966137	.	G	A,T	.	H;M	*	DP:BC	179:0,0,178,1	31:2,0,29,0
Ecoli	1974316	.	A	G	.	H;Y	*	DP:BC	129:128,0,1,0	6:4,0,2,0
Ecoli	1976633	.	C	T	.	H	*	DP:BC	137:0,136,0,1	12:0,10,0,2
Ecoli	1982342	.	G	A	.	*	*	DP:BC	191:0,0,191,0	22:4,0,18,0
Ecoli	1982517	.	A	G	.	*	*	DP:BC	159:159,0,0,0	34:28,0,6,0
Ecoli	1983347	.	A	G	.	*	*	DP:BC	154:154,0,0,0	132:127,0,5,0
Ecoli	1984192	.	G	A	.	*	*	DP:BC	166:0,0,166,0	103:8,0,95,0
Ecoli	1989512	.	C	T	.	*	*	DP:BC	123:0,123,0,0	302:0,292,0,10
Ecoli	1989861	.	C	T	.	*	*	DP:BC	177:0,177,0,0	232:0,222,0,10
Ecoli	1990608	.	A	T	.	*	*	DP:BC	83:83,0,0,0	54:48,0,0,6
Ecoli	1991628	.	C	T	.	*	*	DP:BC	143:0,143,0,0	198:0,178,0,20
Ecoli	1993036	.	G	A	.	B	*	DP:BC	136:0,0,136,0	136:5,0,131,0
Ecoli	1993958	.	C	A	.	H	*	DP:BC	108:5,103,0,0	551:0,551,0,0
Ecoli	1993977	.	G	A,C	.	H;M	*	DP:BC	104:2,1,101,0	535:0,0,535,0
Ecoli	1993995	.	G	A	.	H	*	DP:BC	96:5,0,91,0	485:0,0,485,0
Ecoli	1994539	.	G	A	.	*	*	DP:BC	157:0,0,157,0	1000:32,0,968,0
Ecoli	1994715	.	G	A	.	*	*	DP:BC	144:0,0,144,0	868:19,0,849,0
Ecoli	1996352	.	G	A	.	*	*	DP:BC	198:0,0,198,0	291:8,0,283,0
Ecoli	1997637	.	G	A	.	*	*	DP:BC	135:0,0,135,0	32:4,0,28,0
Ecoli	1997964	.	G	A	.	*	*	DP:BC	141:0,0,141,0	54:8,0,46,0
Ecoli	1997992	.	C	G	.	*	*	DP:BC	107:0,107,0,0	46:0,42,4,0
Ecoli	2003045	.	G	A	.	*	*	DP:BC	102:0,0,102,0	58:4,0,54,0
Ecoli	2006172	.	G	A	.	*	*	DP:BC	210:0,0,210,0	154:154,0,0,0
Ecoli	2006689	.	T	A	.	*	*	DP:BC	192:0,0,0,192	234:6,0,0,228
Ecoli	2012632	.	G	A	.	*	*	DP:BC	191:0,0,191,0	348:8,0,340,0
Ecoli	2033152	.	G	T	.	H	*	DP:BC	111:0,0,106,5	12:0,0,12,0
Ecoli	2037327	.	C	T	.	*	*	DP:BC	165:0,165,0,0	37:0,9,0,28
Ecoli	2051872	.	A	G	.	H	*	DP:BC	174:169,0,5,0	44:44,0,0,0
Ecoli	2051885	.	T	G	.	H	*	DP:BC	167:0,0,5,162	42:0,0,0,42
Ecoli	2051891	.	G	A	.	B	*	DP:BC	165:0,0,165,0	40:4,0,36,0
Ecoli	2051904	.	C	T	.	*	*	DP:BC	175:0,175,0,0	32:0,27,0,5
Ecoli	2052232	.	C	T	.	*	*	DP:BC	166:0,166,0,0	176:0,145,0,31
Ecoli	2052422	.	A	C,T	.	H;M	*	DP:BC	145:140,4,0,1	330:330,0,0,0
Ecoli	2052547	.	G	A	.	*	*	DP:BC	161:0,0,161,0	283:6,0,277,0
Ecoli	2052560	.	C	T	.	*	*	DP:BC	165:0,165,0,0	229:0,214,0,15
Ecoli	2056136	.	G	C	.	*	*	DP:BC	145:0,0,145,0	38:0,4,34,0
Ecoli	2057365	.	C	G,T	.	H;M	*	DP:BC	139:0,138,1,0	14:0,12,0,2
Ecoli	2057395	.	G	A	.	*	*	DP:BC	119:0,0,119,0	19:4,0,15,0
Ecoli	2059114	.	G	A,C	.	H;M	*	DP:BC	89:0,1,88,0	11:2,0,9,0
Ecoli	2061082	.	T	C	.	*	*	DP:BC	80:0,0,0,80	36:0,4,0,32
Ecoli	2062914	.	G	A,C	.	H;M	*	DP:BC	83:0,1,82,0	15:2,0,13,0
Ecoli	2062951	.	G	A,T	.	H;M	*	DP:BC	80:1,0,79,0	9:0,0,7,2
Ecoli	2064280	.	G	A	.	Y	*	DP:BC	149:0,0,149,0	56:5,0,51,0
Ecoli	2068209	.	G	A	.	*	*	DP:BC	190:0,0,190,0	6:6,0,0,0
Ecoli	2072048	.	G	A	.	*	*	DP:BC	173:0,0,173,0	184:5,0,179,0
Ecoli	2072973	.	G	A	.	*	*	DP:BC	194:0,0,194,0	579:32,0,547,0
Ecoli	2074132	.	C	T	.	Y	*	DP:BC	148:0,148,0,0	1087:0,1067,0,20
Ecoli	2075620	.	T	A,G	.	H;M	*	DP:BC	143:0,0,1,142	13:2,0,0,11
Ecoli	2089161	.	C	T	.	B	*	DP:BC	173:0,173,0,0	558:0,551,0,7
Ecoli	2089497	.	C	T	.	B	*	DP:BC	162:0,162,0,0	358:0,350,0,8
Ecoli	2089602	.	A	C,T	.	*	*	DP:BC	158:0,158,0,0	497:0,479,0,18
Ecoli	2089627	.	C	T	.	*	*	DP:BC	177:0,177,0,0	452:0,445,0,7
Ecoli	2093890	.	G	A	.	*	*	DP:BC	131:0,0,131,0	5:3,0,2,0
Ecoli	2097670	.	C	T	.	*	*	DP:BC	176:0,176,0,0	34:0,30,0,4
Ecoli	2099522	.	C	T	.	B	*	DP:BC	141:0,141,0,0	13:0,9,0,4
Ecoli	2103907	.	T	A,C	.	H;M	*	DP:BC	130:1,0,0,129	6:0,1,0,5
Ecoli	2104483	.	C	T	.	*	*	DP:BC	162:0,162,0,0	13:0,9,0,4
Ecoli	2107226	.	C	T	.	*	*	DP:BC	135:0,135,0,0	18:0,14,0,4
Ecoli	2117275	.	A	G,T	.	H;M	*	DP:BC	92:88,0,3,1	621:621,0,0,0
Ecoli	2118673	.	C	T	.	*	*	DP:BC	141:0,141,0,0	527:0,520,0,7
Ecoli	2124109	.	T	A	.	*	*	DP:BC	78:0,0,0,78	150:7,0,0,143
Ecoli	2127416	.	C	T	.	*	*	DP:BC	144:0,144,0,0	57:0,53,0,4
Ecoli	2133739	.	A	C	.	*	*	DP:BC	175:175,0,0,0	52:48,4,0,0
Ecoli	2138187	.	G	A	.	*	*	DP:BC	169:0,0,169,0	252:6,0,246,0
Ecoli	2138298	.	G	A,T	.	M	*	DP:BC	157:0,0,157,0	300:10,0,289,1
Ecoli	2138322	.	G	A	.	*	*	DP:BC	154:0,0,154,0	304:13,0,291,0
Ecoli	2139975	.	A	G	.	*	*	DP:BC	189:189,0,0,0	57:53,0,4,0
Ecoli	2140706	.	G	A	.	*	*	DP:BC	122:0,0,122,0	32:4,0,28,0
Ecoli	2158527	.	G	T	.	Y	*	DP:BC	153:0,0,153,0	11:0,0,5,6
Ecoli	2162175	.	C	T	.	*	*	DP:BC	133:0,133,0,0	54:0,50,0,4
Ecoli	2166036	.	T	A,C	.	H;M	*	DP:BC	171:0,1,0,170	37:2,0,0,35
Ecoli	2166515	.	T	C	.	B	*	DP:BC	190:0,0,0,190	41:0,4,0,37
Ecoli	2168809	.	A	T	.	Y	*	DP:BC	181:181,0,0,0	39:35,0,0,4
Ecoli	2173918	.	G	A	.	*	*	DP:BC	102:0,0,102,0	53:5,0,48,0
Ecoli	2177412	.	C	T	.	*	*	DP:BC	119:0,119,0,0	1205:0,1193,0,12
Ecoli	2180192	.	C	T	.	*	*	DP:BC	187:0,187,0,0	260:0,254,0,6
Ecoli	2185524	.	C	T	.	*	*	DP:BC	133:0,133,0,0	38:0,34,0,4
Ecoli	2188437	.	G	A	.	*	*	DP:BC	148:0,0,148,0	12:4,0,8,0
Ecoli	2197636	.	G	A	.	Y	*	DP:BC	109:0,0,109,0	741:12,0,729,0
Ecoli	2197668	.	A	G	.	*	*	DP:BC	109:109,0,0,0	858:849,0,9,0
Ecoli	2198330	.	C	A,T	.	H;M	*	DP:BC	106:0,101,0,5	383:2,380,0,1
Ecoli	2198335	.	T	A,C	.	B;H;M	*	DP:BC	82:0,5,0,77	367:2,2,0,363
Ecoli	2198412	.	C	T	.	H	*	DP:BC	96:0,89,0,7	260:0,257,0,3
Ecoli	2199029	.	C	T	.	*	*	DP:BC	135:0,135,0,0	331:0,325,0,6
Ecoli	2199637	.	G	A	.	B	*	DP:BC	170:0,0,170,0	232:10,0,222,0
Ecoli	2203757	.	G	A	.	*	*	DP:BC	95:0,0,95,0	15:4,0,11,0
Ecoli	2203763	.	G	A	.	*	*	DP:BC	100:0,0,100,0	14:4,0,10,0
Ecoli	2204832	.	G	C	.	*	*	DP:BC	137:0,0,137,0	8:0,4,4,0
Ecoli	2204990	.	C	T	.	H	*	DP:BC	131:0,129,0,2	30:0,26,0,4
Ecoli	2205774	.	T	A	.	*	*	DP:BC	133:0,0,0,133	26:4,0,0,22
Ecoli	2212804	.	C	G,T	.	H;M	*	DP:BC	135:0,134,1,0	15:0,12,0,3
Ecoli	2216811	.	T	G	.	H;Y	*	DP:BC	102:0,0,7,95	24:0,0,0,24
Ecoli	2232894	.	C	T	.	*	*	DP:BC	173:0,173,0,0	5:0,2,0,3
Ecoli	2235282	.	C	T	.	B	*	DP:BC	237:0,237,0,0	45:0,41,0,4
Ecoli	2246246	.	A	C	.	*	*	DP:BC	214:214,0,0,0	24:20,4,0,0
Ecoli	2252768	.	G	A	.	*	*	DP:BC	95:0,0,95,0	93:7,0,86,0
Ecoli	2258454	.	C	A,T	.	M;Y	*	DP:BC	135:0,135,0,0	3037:1,2329,0,707
Ecoli	2258500	.	T	C	.	B	*	DP:BC	136:0,0,0,136	2436:0,14,0,2422
Ecoli	2260583	.	G	A	.	B	*	DP:BC	145:0,0,145,0	3001:17,0,2984,0
Ecoli	2261198	.	T	C	.	B	*	DP:BC	189:0,0,0,189	1805:0,13,0,1792
Ecoli	2266006	.	T	C	.	H;Y	*	DP:BC	87:0,6,0,81	56:0,0,0,56
Ecoli	2270891	.	A	G	.	B	*	DP:BC	158:158,0,0,0	908:892,0,16,0
Ecoli	2271503	.	A	C,G	.	H;M	*	DP:BC	253:252,1,0,0	37:35,0,2,0
Ecoli	2281995	.	A	C,T	.	B;M	*	DP:BC	131:131,0,0,0	110:105,4,0,1
Ecoli	2282235	.	G	A	.	*	*	DP:BC	117:0,0,117,0	21:5,0,16,0
Ecoli	2283242	.	G	A	.	B	*	DP:BC	177:0,0,177,0	268:6,0,262,0
Ecoli	2283528	.	G	A,C	.	H;M	*	DP:BC	159:0,1,158,0	126:4,0,122,0
Ecoli	2287735	.	C	T	.	*	*	DP:BC	125:0,125,0,0	272:0,264,0,8
Ecoli	2289144	.	G	A	.	*	*	DP:BC	196:0,0,196,0	344:7,0,337,0
Ecoli	2297269	.	C	G	.	B	*	DP:BC	148:0,148,0,0	42:0,38,4,0
Ecoli	2314806	.	G	A	.	Y	*	DP:BC	213:0,0,213,0	383:9,0,374,0
Ecoli	2314998	.	G	A	.	*	*	DP:BC	225:0,0,225,0	624:7,0,617,0
Ecoli	2315058	.	G	A	.	*	*	DP:BC	179:0,0,179,0	418:7,0,411,0
Ecoli	2317244	.	G	A	.	*	*	DP:BC	141:0,0,141,0	39:4,0,35,0
Ecoli	2322135	.	T	G	.	H	*	DP:BC	133:0,0,6,127	211:0,0,0,211
Ecoli	2327822	.	G	A	.	*	*	DP:BC	186:0,0,186,0	245:56,0,189,0
Ecoli	2335197	.	G	A	.	*	*	DP:BC	113:0,0,113,0	156:6,0,150,0
Ecoli	2375870	.	G	A	.	*	*	DP:BC	154:0,0,154,0	281:16,0,265,0
Ecoli	2378752	.	G	A	.	*	*	DP:BC	149:0,0,149,0	40:5,0,35,0
Ecoli	2391958	.	C	T	.	*	*	DP:BC	246:0,246,0,0	155:0,119,0,36
Ecoli	2393876	.	G	A	.	*	*	DP:BC	196:0,0,196,0	19:5,0,14,0
Ecoli	2397465	.	C	A,G,T	.	B;M	*	DP:BC	148:0,148,0,0	55:3,44,3,5
Ecoli	2397466	.	G	A,C,T	.	B;M	*	DP:BC	141:0,0,141,0	80:3,2,74,1
Ecoli	2397550	.	T	A,C,G	.	M;Y	*	DP:BC	114:0,0,0,114	10581:243,15,87,10236
Ecoli	2397823	.	T	C	.	*	*	DP:BC	139:0,0,0,139	212:0,6,0,206
Ecoli	2402124	.	G	A	.	*	*	DP:BC	148:0,0,148,0	195:7,0,188,0
Ecoli	2405568	.	C	T	.	*	*	DP:BC	141:0,141,0,0	954:0,852,0,102
Ecoli	2405614	.	T	G	.	*	*	DP:BC	139:0,0,0,139	532:0,0,13,519
Ecoli	2405616	.	C	T	.	*	*	DP:BC	139:0,139,0,0	824:0,809,0,15
Ecoli	2406536	.	G	A	.	Y	*	DP:BC	185:0,0,185,0	648:10,0,638,0
Ecoli	2406543	.	A	T	.	Y	*	DP:BC	187:187,0,0,0	630:622,0,0,8
Ecoli	2408194	.	G	A	.	B	*	DP:BC	193:0,0,193,0	1826:10,0,1816,0
Ecoli	2408348	.	C	T	.	*	*	DP:BC	180:0,180,0,0	2053:0,2038,0,15
Ecoli	2408350	.	G	A,T	.	M;Y	*	DP:BC	185:0,0,185,0	2025:64,0,1960,1
Ecoli	2408449	.	G	A	.	B;Y	*	DP:BC	213:0,0,213,0	1972:11,0,1961,0
Ecoli	2409993	.	G	A	.	*	*	DP:BC	220:0,0,220,0	45:4,0,41,0
Ecoli	2415316	.	C	A	.	H	*	DP:BC	85:6,79,0,0	151:0,151,0,0
Ecoli	2416921	.	G	A	.	*	*	DP:BC	179:0,0,179,0	821:12,0,809,0
Ecoli	2420429	.	A	G	.	H	*	DP:BC	52:48,0,4,0	44:44,0,0,0
Ecoli	2432637	.	C	T	.	*	*	DP:BC	94:0,94,0,0	7:0,3,0,4
Ecoli	2449178	.	A	C,G	.	H;M	*	DP:BC	141:140,1,0,0	23:21,0,2,0
Ecoli	2454913	.	G	A	.	*	*	DP:BC	144:0,0,144,0	155:6,0,149,0
Ecoli	2458106	.	C	T	.	H	*	DP:BC	196:0,195,0,1	77:0,71,0,6
Ecoli	2459299	.	G	A	.	*	*	DP:BC	137:0,0,137,0	27:6,0,21,0
Ecoli	2462810	.	T	A	.	*	*	DP:BC	135:0,0,0,135	262:6,0,0,256
Ecoli	2464242	.	G	A	.	*	*	DP:BC	190:0,0,190,0	363:17,0,346,0
Ecoli	2476658	.	T	C	.	B	*	DP:BC	181:0,0,0,181	16:0,4,0,12
Ecoli	2488806	.	C	T	.	*	*	DP:BC	142:0,142,0,0	152:0,136,0,16
Ecoli	2492137	.	A	G,T	.	H;M	*	DP:BC	169:168,0,0,1	14:12,0,2,0
Ecoli	2498724	.	C	T	.	*	*	DP:BC	192:0,192,0,0	83:0,76,0,7
Ecoli	2500018	.	G	A,T	.	B;M	*	DP:BC	193:0,0,193,0	132:4,0,127,1
Ecoli	2503716	.	G	A,T	.	H;M;Y	*	DP:BC	167:0,0,166,1	266:16,0,250,0
Ecoli	2505398	.	G	A	.	*	*	DP:BC	138:0,0,138,0	464:10,0,454,0
Ecoli	2514099	.	T	A	.	B	*	DP:BC	107:0,0,0,107	167:10,0,0,157
Ecoli	2517270	.	C	T	.	*	*	DP:BC	170:0,170,0,0	105:0,92,0,13
Ecoli	2525908	.	A	C,G,T	.	B;H;M	*	DP:BC	103:101,2,0,0	2445:2440,0,3,2
Ecoli	2526642	.	C	T	.	B	*	DP:BC	181:0,181,0,0	2794:0,2782,0,12
Ecoli	2526996	.	A	G	.	*	*	DP:BC	185:185,0,0,0	2029:2018,0,11,0
Ecoli	2534274	.	C	T	.	B	*	DP:BC	135:0,135,0,0	122:0,116,0,6
Ecoli	2541432	.	G	A	.	*	*	DP:BC	110:0,0,110,0	31:9,0,22,0
Ecoli	2553861	.	G	A	.	*	*	DP:BC	126:0,0,126,0	51:4,0,47,0
Ecoli	2554002	.	A	G	.	B	*	DP:BC	114:114,0,0,0	37:30,0,7,0
Ecoli	2559856	.	C	T	.	*	*	DP:BC	89:0,89,0,0	25:0,21,0,4
Ecoli	2562052	.	G	A	.	*	*	DP:BC	177:0,0,177,0	8:3,0,5,0
Ecoli	2574379	.	A	G	.	*	*	DP:BC	173:173,0,0,0	234:228,0,6,0
Ecoli	2576481	.	A	C,G	.	H;M	*	DP:BC	110:107,3,0,0	517:516,0,1,0
Ecoli	2582811	.	C	T	.	*	*	DP:BC	170:0,170,0,0	67:0,59,0,8
Ecoli	2586193	.	C	T	.	Y	*	DP:BC	166:0,166,0,0	58:0,51,0,7
Ecoli	2591100	.	G	A	.	*	*	DP:BC	187:0,0,187,0	424:7,0,417,0
Ecoli	2592060	.	A	G	.	*	*	DP:BC	173:173,0,0,0	325:319,0,6,0
Ecoli	2592774	.	C	A	.	H	*	DP:BC	171:5,166,0,0	8:0,8,0,0
Ecoli	2592775	.	G	T	.	*	*	DP:BC	173:0,0,173,0	8:0,0,0,8
Ecoli	2593420	.	C	A	.	*	*	DP:BC	24:0,24,0,0	5:3,2,0,0
Ecoli	2593421	.	G	C	.	*	*	DP:BC	23:0,0,23,0	5:0,3,2,0
Ecoli	2593422	.	C	G	.	*	*	DP:BC	23:0,23,0,0	5:0,2,3,0
Ecoli	2593423	.	C	T	.	*	*	DP:BC	24:0,24,0,0	5:0,2,0,3
Ecoli	2593427	.	A	T	.	*	*	DP:BC	21:21,0,0,0	5:2,0,0,3
Ecoli	2593428	.	C	G	.	*	*	DP:BC	24:0,24,0,0	5:0,2,3,0
Ecoli	2593429	.	G	T	.	*	*	DP:BC	24:0,0,24,0	5:0,0,2,3
Ecoli	2593500	.	G	A	.	B	*	DP:BC	12:0,0,12,0	14:9,0,5,0
Ecoli	2593518	.	A	G	.	*	*	DP:BC	10:10,0,0,0	14:7,0,7,0
Ecoli	2593551	.	G	T	.	*	*	DP:BC	13:0,0,13,0	13:0,0,3,10
Ecoli	2593561	.	G	C,T	.	M	*	DP:BC	12:0,0,12,0	13:0,1,3,9
Ecoli	2593563	.	A	G	.	*	*	DP:BC	12:12,0,0,0	13:3,0,10,0
Ecoli	2593565	.	C	T	.	*	*	DP:BC	10:0,10,0,0	13:0,3,0,10
Ecoli	2593568	.	C	G	.	*	*	DP:BC	12:0,12,0,0	13:0,2,11,0
Ecoli	2593572	.	C	A,T	.	M	*	DP:BC	11:0,11,0,0	13:9,3,0,1
Ecoli	2593574	.	G	C	.	*	*	DP:BC	10:0,0,10,0	13:0,11,2,0
Ecoli	2593577	.	G	A	.	*	*	DP:BC	10:0,0,10,0	14:10,0,4,0
Ecoli	2593581	.	A	G	.	*	*	DP:BC	9:9,0,0,0	15:6,0,9,0
Ecoli	2593582	.	C	A,G	.	M	*	DP:BC	10:0,10,0,0	15:9,5,1,0
Ecoli	2593591	.	A	C	.	*	*	DP:BC	11:11,0,0,0	20:4,16,0,0
Ecoli	2593596	.	A	G	.	*	*	DP:BC	10:10,0,0,0	14:6,0,8,0
Ecoli	2593597	.	C	G	.	*	*	DP:BC	10:0,10,0,0	15:0,6,9,0
Ecoli	2593598	.	A	T	.	*	*	DP:BC	10:10,0,0,0	14:6,0,0,8
Ecoli	2593600	.	T	A,G	.	M	*	DP:BC	9:0,0,0,9	14:1,0,8,5
Ecoli	2593601	.	A	C	.	*	*	DP:BC	8:8,0,0,0	14:5,9,0,0
Ecoli	2593602	.	A	C	.	*	*	DP:BC	7:7,0,0,0	15:5,10,0,0
Ecoli	2593620	.	C	A,T	.	H;M	*	DP:BC	8:1,7,0,0	17:6,1,0,10
Ecoli	2593621	.	C	T	.	*	*	DP:BC	7:0,7,0,0	17:0,5,0,12
Ecoli	2593631	.	C	A	.	*	*	DP:BC	7:0,7,0,0	17:11,6,0,0
Ecoli	2593632	.	A	G	.	*	*	DP:BC	9:9,0,0,0	18:6,0,12,0
Ecoli	2593633	.	G	A	.	*	*	DP:BC	8:0,0,8,0	18:13,0,5,0
Ecoli	2593644	.	A	C	.	*	*	DP:BC	8:8,0,0,0	18:6,12,0,0
Ecoli	2593655	.	C	T	.	B	*	DP:BC	10:0,10,0,0	23:0,19,0,4
Ecoli	2593675	.	T	A,G	.	M	*	DP:BC	12:0,0,0,12	18:10,0,1,7
Ecoli	2593676	.	C	G	.	*	*	DP:BC	13:0,13,0,0	19:0,4,15,0
Ecoli	2593677	.	A	C,T	.	M	*	DP:BC	11:11,0,0,0	19:4,12,0,3
Ecoli	2593679	.	G	A	.	*	*	DP:BC	12:0,0,12,0	19:11,0,8,0
Ecoli	2593686	.	T	A	.	*	*	DP:BC	13:0,0,0,13	19:12,0,0,7
Ecoli	2593689	.	T	C	.	*	*	DP:BC	11:0,0,0,11	19:0,12,0,7
Ecoli	2593695	.	T	C	.	*	*	DP:BC	11:0,0,0,11	19:0,15,0,4
Ecoli	2593696	.	C	A	.	*	*	DP:BC	12:0,12,0,0	19:12,7,0,0
Ecoli	2593732	.	T	A	.	*	*	DP:BC	12:0,0,0,12	12:10,0,0,2
Ecoli	2593740	.	G	A	.	*	*	DP:BC	11:0,0,11,0	11:4,0,7,0
Ecoli	2593743	.	C	G,T	.	M	*	DP:BC	12:0,12,0,0	11:0,6,1,4
Ecoli	2593746	.	T	G	.	*	*	DP:BC	12:0,0,0,12	11:0,0,4,7
Ecoli	2593760	.	G	A,C	.	M	*	DP:BC	15:0,0,15,0	9:3,1,5,0
Ecoli	2593762	.	G	T	.	*	*	DP:BC	16:0,0,16,0	9:0,0,2,7
Ecoli	2593782	.	G	A,T	.	B;M	*	DP:BC	15:0,0,15,0	8:2,0,4,2
Ecoli	2593804	.	A	G	.	*	*	DP:BC	15:15,0,0,0	5:2,0,3,0
Ecoli	2593963	.	G	C	.	*	*	DP:BC	12:0,0,12,0	5:0,3,2,0
Ecoli	2594036	.	T	C	.	*	*	DP:BC	15:0,0,0,15	8:0,6,0,2
Ecoli	2594038	.	A	G	.	*	*	DP:BC	16:16,0,0,0	8:2,0,6,0
Ecoli	2594039	.	T	C	.	*	*	DP:BC	16:0,0,0,16	8:0,6,0,2
Ecoli	2594040	.	T	A	.	*	*	DP:BC	18:0,0,0,18	8:6,0,0,2
Ecoli	2594042	.	C	G	.	*	*	DP:BC	18:0,18,0,0	8:0,2,6,0
Ecoli	2594047	.	C	T	.	*	*	DP:BC	18:0,18,0,0	8:0,2,0,6
Ecoli	2594048	.	C	A	.	*	*	DP:BC	17:0,17,0,0	8:6,2,0,0
Ecoli	2594049	.	A	C	.	*	*	DP:BC	15:15,0,0,0	8:2,6,0,0
Ecoli	2594050	.	T	G	.	*	*	DP:BC	15:0,0,0,15	8:0,0,6,2
Ecoli	2594051	.	C	G,T	.	M	*	DP:BC	16:0,16,0,0	8:0,2,4,2
Ecoli	2594052	.	C	A	.	*	*	DP:BC	15:0,15,0,0	8:6,2,0,0
Ecoli	2594055	.	G	A	.	*	*	DP:BC	15:0,0,15,0	8:6,0,2,0
Ecoli	2594058	.	G	T	.	*	*	DP:BC	17:0,0,17,0	8:0,0,2,6
Ecoli	2594059	.	G	A,C	.	M	*	DP:BC	15:0,0,15,0	8:2,4,2,0
Ecoli	2594060	.	A	C	.	*	*	DP:BC	15:15,0,0,0	8:2,6,0,0
Ecoli	2594061	.	C	T	.	*	*	DP:BC	16:0,16,0,0	8:0,2,0,6
Ecoli	2594062	.	T	C	.	H	*	DP:BC	19:0,6,0,13	8:0,0,0,8
Ecoli	2594063	.	T	C	.	*	*	DP:BC	18:0,0,0,18	7:0,6,0,1
Ecoli	2594064	.	C	A	.	*	*	DP:BC	18:0,18,0,0	8:6,2,0,0
Ecoli	2594065	.	A	C	.	*	*	DP:BC	16:16,0,0,0	8:2,6,0,0
Ecoli	2594072	.	T	C	.	*	*	DP:BC	19:0,0,0,19	9:0,6,0,3
Ecoli	2594074	.	T	C	.	*	*	DP:BC	19:0,0,0,19	9:0,6,0,3
Ecoli	2594076	.	A	C,G	.	H;M	*	DP:BC	19:18,1,0,0	9:3,0,6,0
Ecoli	2594080	.	T	C	.	*	*	DP:BC	18:0,0,0,18	9:0,6,0,3
Ecoli	2594081	.	G	A	.	*	*	DP:BC	19:0,0,19,0	9:6,0,3,0
Ecoli	2594101	.	C	T	.	*	*	DP:BC	19:0,19,0,0	12:0,3,0,9
Ecoli	2594102	.	A	G	.	*	*	DP:BC	14:14,0,0,0	12:3,0,9,0
Ecoli	2594159	.	T	C	.	*	*	DP:BC	26:0,0,0,26	14:0,10,0,4
Ecoli	2594160	.	G	A	.	*	*	DP:BC	26:0,0,26,0	14:11,0,3,0
Ecoli	2594186	.	A	G	.	*	*	DP:BC	25:25,0,0,0	9:2,0,7,0
Ecoli	2594189	.	T	C	.	*	*	DP:BC	30:0,0,0,30	9:0,7,0,2
Ecoli	2594190	.	G	C	.	*	*	DP:BC	29:0,0,29,0	9:0,7,2,0
Ecoli	2594191	.	A	T	.	*	*	DP:BC	34:34,0,0,0	9:2,0,0,7
Ecoli	2594192	.	T	A,G	.	M	*	DP:BC	32:0,0,0,32	9:3,0,4,2
Ecoli	2594202	.	T	A	.	*	*	DP:BC	30:0,0,0,30	9:7,0,0,2
Ecoli	2594210	.	G	A	.	*	*	DP:BC	32:0,0,32,0	9:7,0,2,0
Ecoli	2594218	.	C	T	.	*	*	DP:BC	31:0,31,0,0	10:0,6,0,4
Ecoli	2594227	.	G	T	.	B	*	DP:BC	27:0,0,27,0	9:0,0,2,7
Ecoli	2594281	.	T	A,C,G	.	M	*	DP:BC	28:0,0,0,28	13:1,9,1,2
Ecoli	2594283	.	T	A,C	.	M	*	DP:BC	28:0,0,0,28	13:1,10,0,2
Ecoli	2594292	.	G	A,T	.	M	*	DP:BC	30:0,0,30,0	13:10,0,2,1
Ecoli	2594296	.	G	A,T	.	M	*	DP:BC	32:0,0,32,0	13:10,0,2,1
Ecoli	2594297	.	G	A	.	*	*	DP:BC	30:0,0,30,0	13:11,0,2,0
Ecoli	2594298	.	A	G	.	*	*	DP:BC	32:32,0,0,0	13:3,0,10,0
Ecoli	2594301	.	A	C,T	.	H;M	*	DP:BC	33:32,0,0,1	13:11,2,0,0
Ecoli	2594311	.	A	C	.	*	*	DP:BC	30:30,0,0,0	16:1,15,0,0
Ecoli	2594312	.	C	A,G,T	.	H;M	*	DP:BC	33:0,32,0,1	16:14,1,1,0
Ecoli	2594313	.	G	C	.	*	*	DP:BC	32:0,0,32,0	16:0,15,1,0
Ecoli	2594321	.	C	A	.	*	*	DP:BC	33:0,33,0,0	16:14,2,0,0
Ecoli	2594322	.	G	A,C	.	M	*	DP:BC	30:0,0,30,0	16:1,14,1,0
Ecoli	2594331	.	G	A,C	.	M	*	DP:BC	31:0,0,31,0	18:15,1,2,0
Ecoli	2594332	.	T	A	.	*	*	DP:BC	31:0,0,0,31	24:16,0,0,8
Ecoli	2594337	.	C	G	.	*	*	DP:BC	35:0,35,0,0	24:0,9,15,0
Ecoli	2594338	.	G	A,T	.	M	*	DP:BC	32:0,0,32,0	24:1,0,8,15
Ecoli	2594341	.	C	T	.	*	*	DP:BC	33:0,33,0,0	27:0,12,0,15
Ecoli	2594342	.	A	C,G	.	M	*	DP:BC	31:31,0,0,0	27:11,1,15,0
Ecoli	2594343	.	A	G,T	.	M	*	DP:BC	35:35,0,0,0	27:11,0,15,1
Ecoli	2594345	.	A	C	.	*	*	DP:BC	28:28,0,0,0	27:11,16,0,0
Ecoli	2594362	.	C	T	.	*	*	DP:BC	32:0,32,0,0	30:0,15,0,15
Ecoli	2594365	.	T	A,C	.	M	*	DP:BC	30:0,0,0,30	22:10,1,0,11
Ecoli	2594376	.	A	T	.	*	*	DP:BC	28:28,0,0,0	28:16,0,0,12
Ecoli	2594377	.	C	A,G	.	M	*	DP:BC	34:0,34,0,0	28:11,16,1,0
Ecoli	2594378	.	C	G,T	.	M	*	DP:BC	33:0,33,0,0	28:0,16,11,1
Ecoli	2594385	.	A	G	.	*	*	DP:BC	35:35,0,0,0	28:17,0,11,0
Ecoli	2594398	.	T	C,G	.	B;M	*	DP:BC	32:0,0,0,32	31:0,12,1,18
Ecoli	2594417	.	C	A,T	.	M	*	DP:BC	30:0,30,0,0	30:6,22,0,2
Ecoli	2594422	.	G	A,T	.	M	*	DP:BC	30:0,0,30,0	28:2,0,19,7
Ecoli	2594438	.	T	C	.	*	*	DP:BC	28:0,0,0,28	27:0,13,0,14
Ecoli	2594444	.	C	A,T	.	M;Y	*	DP:BC	29:0,29,0,0	28:10,17,0,1
Ecoli	2594452	.	C	G	.	*	*	DP:BC	31:0,31,0,0	27:0,15,12,0
Ecoli	2594453	.	C	T	.	*	*	DP:BC	28:0,28,0,0	27:0,20,0,7
Ecoli	2594454	.	C	A,G,T	.	M	*	DP:BC	32:0,32,0,0	28:2,23,2,1
Ecoli	2594460	.	A	G	.	*	*	DP:BC	29:29,0,0,0	27:22,0,5,0
Ecoli	2594462	.	G	A,C,T	.	M	*	DP:BC	31:0,0,31,0	28:1,2,23,2
Ecoli	2594466	.	G	C	.	*	*	DP:BC	31:0,0,31,0	26:0,11,15,0
Ecoli	2594467	.	A	G	.	*	*	DP:BC	30:30,0,0,0	27:16,0,11,0
Ecoli	2594474	.	C	A	.	B	*	DP:BC	32:0,32,0,0	29:9,20,0,0
Ecoli	2594485	.	C	T	.	*	*	DP:BC	31:0,31,0,0	26:0,16,0,10
Ecoli	2594491	.	A	G,T	.	M	*	DP:BC	25:25,0,0,0	21:14,0,2,5
Ecoli	2594493	.	C	A,G	.	M	*	DP:BC	29:0,29,0,0	19:2,13,4,0
Ecoli	2594494	.	G	A	.	*	*	DP:BC	26:0,0,26,0	19:5,0,14,0
Ecoli	2594495	.	G	A,T	.	M	*	DP:BC	24:0,0,24,0	19:5,0,12,2
Ecoli	2594497	.	C	T	.	*	*	DP:BC	29:0,29,0,0	19:0,12,0,7
Ecoli	2594505	.	C	A,T	.	M	*	DP:BC	29:0,29,0,0	19:2,10,0,7
Ecoli	2594507	.	G	C,T	.	M	*	DP:BC	26:0,0,26,0	18:0,6,10,2
Ecoli	2594509	.	T	A,C	.	B;M	*	DP:BC	27:0,0,0,27	19:5,4,0,10
Ecoli	2594512	.	A	G	.	*	*	DP:BC	28:28,0,0,0	17:12,0,5,0
Ecoli	2594521	.	T	C	.	*	*	DP:BC	25:0,0,0,25	16:0,7,0,9
Ecoli	2594555	.	T	A	.	*	*	DP:BC	18:0,0,0,18	16:13,0,0,3
Ecoli	2594556	.	G	C	.	*	*	DP:BC	17:0,0,17,0	17:0,4,13,0
Ecoli	2594558	.	C	T	.	*	*	DP:BC	21:0,21,0,0	14:0,8,0,6
Ecoli	2594561	.	A	T	.	*	*	DP:BC	20:20,0,0,0	13:7,0,0,6
Ecoli	2594563	.	A	G	.	*	*	DP:BC	20:20,0,0,0	13:9,0,4,0
Ecoli	2594564	.	G	A	.	*	*	DP:BC	17:0,0,17,0	14:10,0,4,0
Ecoli	2594565	.	C	G	.	*	*	DP:BC	21:0,21,0,0	14:0,10,4,0
Ecoli	2594566	.	A	T	.	*	*	DP:BC	17:17,0,0,0	14:4,0,0,10
Ecoli	2594575	.	C	A	.	*	*	DP:BC	20:0,20,0,0	14:4,10,0,0
Ecoli	2594576	.	A	C	.	*	*	DP:BC	14:14,0,0,0	13:9,4,0,0
Ecoli	2594594	.	C	T	.	B	*	DP:BC	22:0,22,0,0	11:0,3,0,8
Ecoli	2594636	.	C	T	.	*	*	DP:BC	24:0,24,0,0	8:0,3,0,5
Ecoli	2594679	.	C	T	.	*	*	DP:BC	25:0,25,0,0	16:0,5,0,11
Ecoli	2594705	.	T	G	.	*	*	DP:BC	16:0,0,0,16	23:0,0,18,5
Ecoli	2594707	.	A	G	.	*	*	DP:BC	19:19,0,0,0	23:16,0,7,0
Ecoli	2594727	.	A	C	.	*	*	DP:BC	15:15,0,0,0	23:5,18,0,0
Ecoli	2594732	.	G	A	.	*	*	DP:BC	21:0,0,21,0	26:17,0,9,0
Ecoli	2594740	.	G	A,T	.	M	*	DP:BC	23:0,0,23,0	24:15,0,8,1
Ecoli	2594741	.	G	A	.	*	*	DP:BC	20:0,0,20,0	24:16,0,8,0
Ecoli	2594772	.	G	A	.	*	*	DP:BC	22:0,0,22,0	33:25,0,8,0
Ecoli	2594791	.	G	A	.	*	*	DP:BC	20:0,0,20,0	32:20,0,12,0
Ecoli	2594811	.	C	T	.	*	*	DP:BC	15:0,15,0,0	27:0,9,0,18
Ecoli	2594851	.	A	C	.	H	*	DP:BC	22:21,1,0,0	23:9,14,0,0
Ecoli	2594853	.	A	C,G	.	M	*	DP:BC	24:24,0,0,0	25:11,1,13,0
Ecoli	2594857	.	T	C	.	*	*	DP:BC	22:0,0,0,22	24:0,14,0,10
Ecoli	2594859	.	C	T	.	*	*	DP:BC	24:0,24,0,0	23:0,11,0,12
Ecoli	2594860	.	T	A,C,G	.	H;M	*	DP:BC	20:0,1,0,19	25:1,0,13,11
Ecoli	2594862	.	C	A,T	.	M	*	DP:BC	24:0,24,0,0	24:1,11,0,12
Ecoli	2594871	.	C	G	.	*	*	DP:BC	21:0,21,0,0	25:0,9,16,0
Ecoli	2594884	.	G	T	.	*	*	DP:BC	21:0,0,21,0	17:0,0,5,12
Ecoli	2594908	.	T	A	.	*	*	DP:BC	16:0,0,0,16	14:8,0,0,6
Ecoli	2594931	.	G	A	.	*	*	DP:BC	14:0,0,14,0	11:4,0,7,0
Ecoli	2594933	.	A	C	.	*	*	DP:BC	12:12,0,0,0	11:7,4,0,0
Ecoli	2594934	.	G	A,C	.	M	*	DP:BC	13:0,0,13,0	10:4,1,5,0
Ecoli	2594935	.	A	G	.	*	*	DP:BC	12:12,0,0,0	9:5,0,4,0
Ecoli	2594941	.	T	A	.	*	*	DP:BC	13:0,0,0,13	10:5,0,0,5
Ecoli	2594969	.	G	A	.	*	*	DP:BC	16:0,0,16,0	8:5,0,3,0
Ecoli	2594988	.	C	A,G	.	M	*	DP:BC	14:0,14,0,0	5:1,3,1,0
Ecoli	2595064	.	T	C,G	.	M	*	DP:BC	15:0,0,0,15	9:0,4,1,4
Ecoli	2595074	.	C	G,T	.	M	*	DP:BC	15:0,15,0,0	12:0,7,1,4
Ecoli	2595095	.	C	A,G	.	M	*	DP:BC	13:0,13,0,0	13:6,6,1,0
Ecoli	2595102	.	A	G	.	*	*	DP:BC	14:14,0,0,0	13:7,0,6,0
Ecoli	2595105	.	G	C,T	.	M	*	DP:BC	12:0,0,12,0	14:0,7,6,1
Ecoli	2595119	.	T	C	.	*	*	DP:BC	10:0,0,0,10	15:0,4,0,11
Ecoli	2595131	.	T	A	.	*	*	DP:BC	12:0,0,0,12	11:5,0,0,6
Ecoli	2595132	.	A	G,T	.	M	*	DP:BC	10:10,0,0,0	11:6,0,2,3
Ecoli	2595151	.	G	C	.	*	*	DP:BC	12:0,0,12,0	20:0,12,8,0
Ecoli	2595156	.	C	G	.	*	*	DP:BC	12:0,12,0,0	21:0,8,13,0
Ecoli	2595159	.	T	A	.	*	*	DP:BC	10:0,0,0,10	21:15,0,0,6
Ecoli	2595162	.	G	C	.	*	*	DP:BC	11:0,0,11,0	21:0,13,8,0
Ecoli	2595180	.	C	G	.	*	*	DP:BC	9:0,9,0,0	20:0,8,12,0
Ecoli	2595183	.	T	C	.	*	*	DP:BC	9:0,0,0,9	20:0,14,0,6
Ecoli	2595186	.	T	C	.	*	*	DP:BC	9:0,0,0,9	21:0,12,0,9
Ecoli	2595189	.	A	T	.	*	*	DP:BC	11:11,0,0,0	19:8,0,0,11
Ecoli	2595235	.	C	A	.	*	*	DP:BC	17:0,17,0,0	28:25,3,0,0
Ecoli	2595237	.	T	C	.	*	*	DP:BC	17:0,0,0,17	24:0,22,0,2
Ecoli	2595241	.	A	G,T	.	M	*	DP:BC	16:16,0,0,0	23:3,0,19,1
Ecoli	2595242	.	G	T	.	*	*	DP:BC	16:0,0,16,0	23:0,0,4,19
Ecoli	2595263	.	T	C	.	*	*	DP:BC	18:0,0,0,18	39:0,19,0,20
Ecoli	2595265	.	C	T	.	*	*	DP:BC	19:0,19,0,0	38:0,20,0,18
Ecoli	2595277	.	T	A	.	*	*	DP:BC	17:0,0,0,17	68:17,0,0,51
Ecoli	2595281	.	T	A	.	*	*	DP:BC	23:0,0,0,23	69:22,0,0,47
Ecoli	2595295	.	G	A,T	.	M	*	DP:BC	15:0,0,15,0	70:1,0,52,17
Ecoli	2595329	.	G	A,T	.	M	*	DP:BC	25:0,0,25,0	74:23,0,50,1
Ecoli	2595350	.	G	T	.	*	*	DP:BC	22:0,0,22,0	69:0,0,57,12
Ecoli	2595382	.	A	G	.	*	*	DP:BC	26:26,0,0,0	32:21,0,11,0
Ecoli	2595395	.	A	G,T	.	M	*	DP:BC	29:29,0,0,0	20:13,0,5,2
Ecoli	2595396	.	C	T	.	*	*	DP:BC	24:0,24,0,0	20:0,13,0,7
Ecoli	2595421	.	G	A	.	*	*	DP:BC	30:0,0,30,0	17:7,0,10,0
Ecoli	2595427	.	A	G	.	*	*	DP:BC	27:27,0,0,0	11:4,0,7,0
Ecoli	2595429	.	T	C	.	*	*	DP:BC	25:0,0,0,25	10:0,8,0,2
Ecoli	2595430	.	A	C	.	*	*	DP:BC	27:27,0,0,0	10:3,7,0,0
Ecoli	2595441	.	T	A	.	*	*	DP:BC	19:0,0,0,19	10:6,0,0,4
Ecoli	2595454	.	G	A	.	*	*	DP:BC	23:0,0,23,0	10:7,0,3,0
Ecoli	2595462	.	G	T	.	*	*	DP:BC	21:0,0,21,0	12:0,0,6,6
Ecoli	2595464	.	A	G	.	*	*	DP:BC	21:21,0,0,0	12:5,0,7,0
Ecoli	2595465	.	T	C	.	*	*	DP:BC	17:0,0,0,17	13:0,7,0,6
Ecoli	2595466	.	C	T	.	*	*	DP:BC	25:0,25,0,0	12:0,6,0,6
Ecoli	2595472	.	C	A	.	*	*	DP:BC	18:0,18,0,0	11:7,4,0,0
Ecoli	2595500	.	C	A	.	*	*	DP:BC	24:0,24,0,0	9:5,4,0,0
Ecoli	2595501	.	A	G	.	*	*	DP:BC	23:23,0,0,0	9:5,0,4,0
Ecoli	2595503	.	T	C	.	*	*	DP:BC	22:0,0,0,22	10:0,4,0,6
Ecoli	2595512	.	C	T	.	*	*	DP:BC	23:0,23,0,0	13:0,8,0,5
Ecoli	2595539	.	G	A	.	*	*	DP:BC	29:0,0,29,0	34:19,0,15,0
Ecoli	2595545	.	G	A,T	.	M	*	DP:BC	27:0,0,27,0	33:4,0,13,16
Ecoli	2595546	.	G	A,C,T	.	B;M	*	DP:BC	28:0,0,28,0	33:18,1,13,1
Ecoli	2595574	.	G	A,C,T	.	M	*	DP:BC	33:0,0,33,0	44:29,1,12,2
Ecoli	2595600	.	C	A,T	.	M	*	DP:BC	33:0,33,0,0	44:2,10,0,32
Ecoli	2595611	.	A	T	.	*	*	DP:BC	32:32,0,0,0	40:12,0,0,28
Ecoli	2595613	.	T	G	.	*	*	DP:BC	34:0,0,0,34	40:0,0,27,13
Ecoli	2595614	.	A	C	.	*	*	DP:BC	31:31,0,0,0	40:13,27,0,0
Ecoli	2595622	.	G	A	.	*	*	DP:BC	30:0,0,30,0	41:4,0,37,0
Ecoli	2595630	.	T	A	.	*	*	DP:BC	32:0,0,0,32	41:26,0,0,15
Ecoli	2595631	.	A	C	.	*	*	DP:BC	31:31,0,0,0	39:14,25,0,0
Ecoli	2595633	.	T	A	.	*	*	DP:BC	33:0,0,0,33	42:26,0,0,16
Ecoli	2595638	.	G	C	.	*	*	DP:BC	28:0,0,28,0	34:0,18,16,0
Ecoli	2595639	.	T	C	.	*	*	DP:BC	28:0,0,0,28	32:0,18,0,14
Ecoli	2595640	.	G	C	.	*	*	DP:BC	27:0,0,27,0	33:0,18,15,0
Ecoli	2595641	.	T	G	.	*	*	DP:BC	31:0,0,0,31	32:0,0,18,14
Ecoli	2595643	.	T	A,C	.	H;M	*	DP:BC	30:1,0,0,29	33:0,18,0,15
Ecoli	2595644	.	C	T	.	*	*	DP:BC	30:0,30,0,0	32:0,14,0,18
Ecoli	2595645	.	G	T	.	*	*	DP:BC	30:0,0,30,0	32:0,0,15,17
Ecoli	2595647	.	A	T	.	*	*	DP:BC	30:30,0,0,0	33:14,0,0,19
Ecoli	2595648	.	A	G,T	.	H;M	*	DP:BC	33:32,0,0,1	34:16,0,18,0
Ecoli	2595650	.	A	C	.	*	*	DP:BC	31:31,0,0,0	32:14,18,0,0
Ecoli	2595651	.	C	G	.	*	*	DP:BC	29:0,29,0,0	33:0,15,18,0
Ecoli	2595652	.	A	G	.	*	*	DP:BC	30:30,0,0,0	31:13,0,18,0
Ecoli	2595653	.	C	G	.	*	*	DP:BC	32:0,32,0,0	34:0,16,18,0
Ecoli	2595660	.	T	C	.	*	*	DP:BC	31:0,0,0,31	34:0,18,0,16
Ecoli	2595669	.	G	A	.	*	*	DP:BC	33:0,0,33,0	17:4,0,13,0
Ecoli	2595672	.	A	C,G,T	.	M	*	DP:BC	32:32,0,0,0	18:12,1,4,1
Ecoli	2595676	.	G	A,T	.	M	*	DP:BC	29:0,0,29,0	17:1,0,12,4
Ecoli	2595678	.	C	T	.	*	*	DP:BC	30:0,30,0,0	17:0,13,0,4
Ecoli	2595681	.	T	A	.	*	*	DP:BC	34:0,0,0,34	16:5,0,0,11
Ecoli	2595683	.	A	C	.	*	*	DP:BC	34:34,0,0,0	18:13,5,0,0
Ecoli	2595684	.	T	A	.	*	*	DP:BC	32:0,0,0,32	18:5,0,0,13
Ecoli	2595685	.	A	C	.	*	*	DP:BC	32:32,0,0,0	16:12,4,0,0
Ecoli	2595687	.	C	G	.	*	*	DP:BC	34:0,34,0,0	17:0,12,5,0
Ecoli	2595688	.	G	C,T	.	M	*	DP:BC	29:0,0,29,0	18:0,1,13,4
Ecoli	2595689	.	G	C,T	.	M	*	DP:BC	32:0,0,32,0	18:0,4,13,1
Ecoli	2595691	.	T	G	.	*	*	DP:BC	34:0,0,0,34	18:0,0,5,13
Ecoli	2595692	.	C	T	.	*	*	DP:BC	36:0,36,0,0	18:0,13,0,5
Ecoli	2595693	.	A	T	.	*	*	DP:BC	34:34,0,0,0	17:13,0,0,4
Ecoli	2595695	.	A	C,G	.	M	*	DP:BC	29:29,0,0,0	14:9,1,4,0
Ecoli	2595696	.	T	C	.	*	*	DP:BC	34:0,0,0,34	14:0,5,0,9
Ecoli	2595698	.	A	G	.	*	*	DP:BC	30:30,0,0,0	12:7,0,5,0
Ecoli	2595699	.	C	A	.	*	*	DP:BC	34:0,34,0,0	12:4,8,0,0
Ecoli	2595702	.	T	C	.	H	*	DP:BC	31:0,1,0,30	11:0,5,0,6
Ecoli	2595703	.	A	C	.	*	*	DP:BC	33:33,0,0,0	11:6,5,0,0
Ecoli	2595706	.	G	A	.	*	*	DP:BC	34:0,0,34,0	12:4,0,8,0
Ecoli	2595708	.	C	A,T	.	M	*	DP:BC	32:0,32,0,0	12:3,8,0,1
Ecoli	2595713	.	A	T	.	*	*	DP:BC	30:30,0,0,0	12:6,0,0,6
Ecoli	2595720	.	A	G	.	B	*	DP:BC	31:31,0,0,0	29:8,0,21,0
Ecoli	2595721	.	T	C	.	B	*	DP:BC	31:0,0,0,31	29:0,21,0,8
Ecoli	2595724	.	G	C	.	B	*	DP:BC	26:0,0,26,0	29:0,21,8,0
Ecoli	2595731	.	C	T	.	*	*	DP:BC	32:0,32,0,0	27:0,7,0,20
Ecoli	2595752	.	G	A	.	*	*	DP:BC	26:0,0,26,0	26:20,0,6,0
Ecoli	2595765	.	G	A	.	B	*	DP:BC	23:0,0,23,0	7:4,0,3,0
Ecoli	2595767	.	A	G	.	B	*	DP:BC	24:24,0,0,0	8:3,0,5,0
Ecoli	2596315	.	T	C	.	B	*	DP:BC	8:0,0,0,8	32:0,4,0,28
Ecoli	2596914	.	G	A,C	.	B;M	*	DP:BC	17:0,0,17,0	23:1,7,15,0
Ecoli	2596917	.	C	T	.	*	*	DP:BC	15:0,15,0,0	23:0,16,0,7
Ecoli	2596924	.	C	A	.	*	*	DP:BC	15:0,15,0,0	23:7,16,0,0
Ecoli	2596926	.	T	C	.	*	*	DP:BC	12:0,0,0,12	23:0,6,0,17
Ecoli	2596927	.	C	A,G	.	M	*	DP:BC	15:0,15,0,0	23:6,16,1,0
Ecoli	2596935	.	G	A,T	.	M	*	DP:BC	15:0,0,15,0	26:1,0,13,12
Ecoli	2596938	.	C	T	.	*	*	DP:BC	12:0,12,0,0	27:0,15,0,12
Ecoli	2596951	.	C	T	.	*	*	DP:BC	17:0,17,0,0	32:0,14,0,18
Ecoli	2596955	.	A	G	.	*	*	DP:BC	12:12,0,0,0	32:14,0,18,0
Ecoli	2596961	.	C	T	.	*	*	DP:BC	11:0,11,0,0	32:0,14,0,18
Ecoli	2596963	.	A	C,T	.	M	*	DP:BC	12:12,0,0,0	30:12,16,0,2
Ecoli	2596964	.	G	A,T	.	M	*	DP:BC	14:0,0,14,0	30:2,0,12,16
Ecoli	2596967	.	C	A	.	*	*	DP:BC	15:0,15,0,0	30:18,12,0,0
Ecoli	2596990	.	C	A	.	*	*	DP:BC	14:0,14,0,0	24:13,11,0,0
Ecoli	2596991	.	T	G	.	*	*	DP:BC	12:0,0,0,12	24:0,0,13,11
Ecoli	2596993	.	G	A	.	*	*	DP:BC	15:0,0,15,0	24:13,0,11,0
Ecoli	2596999	.	T	C	.	*	*	DP:BC	15:0,0,0,15	24:0,13,0,11
Ecoli	2597003	.	C	A	.	Y	*	DP:BC	16:0,16,0,0	24:13,11,0,0
Ecoli	2597012	.	G	C	.	*	*	DP:BC	17:0,0,17,0	26:0,15,11,0
Ecoli	2597013	.	A	G	.	*	*	DP:BC	13:13,0,0,0	26:13,0,13,0
Ecoli	2597014	.	G	T	.	*	*	DP:BC	14:0,0,14,0	25:0,0,11,14
Ecoli	2597019	.	A	T	.	*	*	DP:BC	14:14,0,0,0	25:9,0,0,16
Ecoli	2597024	.	T	A,C	.	M	*	DP:BC	16:0,0,0,16	18:1,12,0,5
Ecoli	2597031	.	A	T	.	*	*	DP:BC	12:12,0,0,0	19:4,0,0,15
Ecoli	2597033	.	C	T	.	*	*	DP:BC	14:0,14,0,0	19:0,4,0,15
Ecoli	2597034	.	A	G	.	*	*	DP:BC	14:14,0,0,0	20:4,0,16,0
Ecoli	2597062	.	A	C,G	.	M	*	DP:BC	13:13,0,0,0	29:7,21,1,0
Ecoli	2597072	.	T	C	.	*	*	DP:BC	12:0,0,0,12	22:0,15,0,7
Ecoli	2597073	.	G	A	.	*	*	DP:BC	12:0,0,12,0	21:15,0,6,0
Ecoli	2597081	.	A	G	.	*	*	DP:BC	14:14,0,0,0	21:9,0,12,0
Ecoli	2597086	.	G	A	.	B	*	DP:BC	13:0,0,13,0	40:35,0,5,0
Ecoli	2597090	.	G	A	.	B	*	DP:BC	13:0,0,13,0	39:33,0,6,0
Ecoli	2597093	.	T	C	.	*	*	DP:BC	12:0,0,0,12	41:0,35,0,6
Ecoli	2597134	.	C	A,T	.	H;M	*	DP:BC	15:1,14,0,0	38:1,10,0,27
Ecoli	2597159	.	G	A,T	.	M	*	DP:BC	20:0,0,20,0	32:20,0,10,2
Ecoli	2597175	.	C	A	.	*	*	DP:BC	22:0,22,0,0	29:21,8,0,0
Ecoli	2597181	.	C	T	.	*	*	DP:BC	18:0,18,0,0	30:0,11,0,19
Ecoli	2597182	.	G	C	.	*	*	DP:BC	16:0,0,16,0	30:0,19,11,0
Ecoli	2597194	.	T	A,C	.	M	*	DP:BC	19:0,0,0,19	17:7,1,0,9
Ecoli	2597195	.	G	A	.	*	*	DP:BC	21:0,0,21,0	15:6,0,9,0
Ecoli	2597196	.	A	C	.	*	*	DP:BC	23:23,0,0,0	16:9,7,0,0
Ecoli	2597197	.	G	A	.	*	*	DP:BC	20:0,0,20,0	17:8,0,9,0
Ecoli	2597199	.	A	C,T	.	M	*	DP:BC	23:23,0,0,0	16:8,1,0,7
Ecoli	2597202	.	G	C	.	*	*	DP:BC	24:0,0,24,0	15:0,7,8,0
Ecoli	2597209	.	A	G	.	*	*	DP:BC	25:25,0,0,0	17:9,0,8,0
Ecoli	2597210	.	C	G	.	*	*	DP:BC	25:0,25,0,0	16:0,9,7,0
Ecoli	2597211	.	T	A,C	.	M	*	DP:BC	26:0,0,0,26	17:1,2,0,14
Ecoli	2597212	.	T	A,C	.	M	*	DP:BC	22:0,0,0,22	18:1,3,0,14
Ecoli	2597213	.	T	A,G	.	M	*	DP:BC	26:0,0,0,26	17:9,0,1,7
Ecoli	2597215	.	C	A,T	.	M	*	DP:BC	27:0,27,0,0	18:2,8,0,8
Ecoli	2597216	.	T	C,G	.	M	*	DP:BC	25:0,0,0,25	17:0,1,9,7
Ecoli	2597218	.	C	A,T	.	M	*	DP:BC	23:0,23,0,0	16:2,13,0,1
Ecoli	2597223	.	C	A,G,T	.	H;M	*	DP:BC	23:2,21,0,0	18:0,15,1,2
Ecoli	2597228	.	C	A,T	.	M	*	DP:BC	28:0,28,0,0	13:4,7,0,2
Ecoli	2597229	.	G	A	.	*	*	DP:BC	26:0,0,26,0	13:4,0,9,0
Ecoli	2597232	.	G	A,T	.	M	*	DP:BC	29:0,0,29,0	15:3,0,7,5
Ecoli	2597238	.	A	G	.	*	*	DP:BC	26:26,0,0,0	16:9,0,7,0
Ecoli	2597247	.	C	T	.	*	*	DP:BC	27:0,27,0,0	17:0,11,0,6
Ecoli	2597254	.	G	A	.	*	*	DP:BC	28:0,0,28,0	14:6,0,8,0
Ecoli	2597264	.	T	C	.	*	*	DP:BC	30:0,0,0,30	20:0,7,0,13
Ecoli	2597276	.	G	T	.	*	*	DP:BC	21:0,0,21,0	25:0,0,21,4
Ecoli	2597281	.	C	G	.	*	*	DP:BC	30:0,30,0,0	25:0,15,10,0
Ecoli	2597291	.	G	T	.	*	*	DP:BC	30:0,0,30,0	32:0,0,27,5
Ecoli	2597302	.	G	C	.	*	*	DP:BC	32:0,0,32,0	31:0,6,25,0
Ecoli	2597313	.	C	T	.	*	*	DP:BC	41:0,41,0,0	41:0,37,0,4
Ecoli	2597339	.	A	G,T	.	M	*	DP:BC	47:47,0,0,0	38:31,0,5,2
Ecoli	2597352	.	T	A,C	.	M	*	DP:BC	45:0,0,0,45	48:2,5,0,41
Ecoli	2597361	.	G	A	.	*	*	DP:BC	41:0,0,41,0	46:14,0,32,0
Ecoli	2597365	.	G	A	.	*	*	DP:BC	42:0,0,42,0	44:15,0,29,0
Ecoli	2597383	.	C	T	.	*	*	DP:BC	49:0,49,0,0	40:0,28,0,12
Ecoli	2597386	.	G	C	.	*	*	DP:BC	44:0,0,44,0	41:0,14,27,0
Ecoli	2597399	.	A	T	.	*	*	DP:BC	49:49,0,0,0	40:4,0,0,36
Ecoli	2597408	.	G	A,T	.	M	*	DP:BC	48:0,0,48,0	35:12,0,22,1
Ecoli	2597414	.	C	T	.	*	*	DP:BC	44:0,44,0,0	34:0,24,0,10
Ecoli	2597419	.	T	A	.	*	*	DP:BC	45:0,0,0,45	32:28,0,0,4
Ecoli	2597422	.	T	A	.	*	*	DP:BC	43:0,0,0,43	33:15,0,0,18
Ecoli	2597454	.	A	C,T	.	M	*	DP:BC	51:51,0,0,0	11:8,2,0,1
Ecoli	2597472	.	C	T	.	Y	*	DP:BC	64:0,64,0,0	17:0,8,0,9
Ecoli	2597473	.	T	A,G	.	M;Y	*	DP:BC	59:0,0,0,59	17:1,0,9,7
Ecoli	2597478	.	G	C	.	*	*	DP:BC	65:0,0,65,0	16:0,10,6,0
Ecoli	2597479	.	G	T	.	*	*	DP:BC	67:0,0,67,0	17:0,0,7,10
Ecoli	2597480	.	T	C	.	*	*	DP:BC	57:0,0,0,57	16:0,10,0,6
Ecoli	2597482	.	T	C	.	*	*	DP:BC	67:0,0,0,67	18:0,10,0,8
Ecoli	2597483	.	T	G	.	*	*	DP:BC	69:0,0,0,69	18:0,0,10,8
Ecoli	2597484	.	G	T	.	*	*	DP:BC	61:0,0,61,0	18:0,0,8,10
Ecoli	2597485	.	C	A	.	*	*	DP:BC	67:0,67,0,0	16:8,8,0,0
Ecoli	2597487	.	A	G	.	*	*	DP:BC	63:63,0,0,0	17:7,0,10,0
Ecoli	2597488	.	C	A	.	*	*	DP:BC	65:0,65,0,0	16:9,7,0,0
Ecoli	2597489	.	G	C	.	*	*	DP:BC	63:0,0,63,0	14:0,10,4,0
Ecoli	2597490	.	T	G	.	*	*	DP:BC	65:0,0,0,65	12:0,0,8,4
Ecoli	2597505	.	T	G	.	*	*	DP:BC	72:0,0,0,72	25:0,0,22,3
Ecoli	2597506	.	A	C,T	.	M	*	DP:BC	69:69,0,0,0	25:3,9,0,13
Ecoli	2597507	.	C	T	.	*	*	DP:BC	72:0,72,0,0	25:0,13,0,12
Ecoli	2597509	.	G	C	.	*	*	DP:BC	70:0,0,70,0	38:0,17,21,0
Ecoli	2597514	.	C	G	.	*	*	DP:BC	78:0,78,0,0	38:0,21,17,0
Ecoli	2597515	.	A	C,G	.	M	*	DP:BC	79:79,0,0,0	38:4,1,33,0
Ecoli	2597516	.	G	A,C	.	M	*	DP:BC	78:0,0,78,0	38:21,1,16,0
Ecoli	2597517	.	T	A,G	.	M	*	DP:BC	75:0,0,0,75	37:33,0,1,3
Ecoli	2597518	.	A	C	.	*	*	DP:BC	76:76,0,0,0	38:5,33,0,0
Ecoli	2597529	.	T	A	.	*	*	DP:BC	83:0,0,0,83	37:33,0,0,4
Ecoli	2597531	.	C	T	.	*	*	DP:BC	82:0,82,0,0	37:0,4,0,33
Ecoli	2597533	.	T	C	.	*	*	DP:BC	81:0,0,0,81	39:0,35,0,4
Ecoli	2597541	.	T	A	.	*	*	DP:BC	79:0,0,0,79	38:35,0,0,3
Ecoli	2597546	.	C	T	.	*	*	DP:BC	88:0,88,0,0	37:0,3,0,34
Ecoli	2597549	.	A	G	.	*	*	DP:BC	82:82,0,0,0	38:3,0,35,0
Ecoli	2597569	.	A	G	.	*	*	DP:BC	87:87,0,0,0	38:7,0,31,0
Ecoli	2597573	.	G	T	.	*	*	DP:BC	91:0,0,91,0	13:0,0,9,4
Ecoli	2597574	.	T	C	.	*	*	DP:BC	90:0,0,0,90	34:0,4,0,30
Ecoli	2597575	.	C	A	.	*	*	DP:BC	87:0,87,0,0	35:29,6,0,0
Ecoli	2597577	.	G	A	.	*	*	DP:BC	86:0,0,86,0	34:24,0,10,0
Ecoli	2597578	.	C	T	.	*	*	DP:BC	85:0,85,0,0	31:0,6,0,25
Ecoli	2597579	.	G	A,C	.	M	*	DP:BC	90:0,0,90,0	31:5,25,1,0
Ecoli	2597581	.	A	G	.	*	*	DP:BC	88:88,0,0,0	35:23,0,12,0
Ecoli	2597583	.	C	A,G	.	M	*	DP:BC	88:0,88,0,0	35:4,6,25,0
Ecoli	2597592	.	G	C,T	.	M	*	DP:BC	86:0,0,86,0	29:0,10,15,4
Ecoli	2597595	.	T	C	.	*	*	DP:BC	96:0,0,0,96	29:0,23,0,6
Ecoli	2597596	.	C	T	.	*	*	DP:BC	97:0,97,0,0	29:0,10,0,19
Ecoli	2597599	.	G	T	.	*	*	DP:BC	101:0,0,101,0	15:0,0,6,9
Ecoli	2597600	.	T	C	.	*	*	DP:BC	101:0,0,0,101	15:0,9,0,6
Ecoli	2597601	.	T	A	.	*	*	DP:BC	100:0,0,0,100	29:19,0,0,10
Ecoli	2597602	.	A	T	.	*	*	DP:BC	101:101,0,0,0	28:10,0,0,18
Ecoli	2597606	.	T	C	.	*	*	DP:BC	106:0,0,0,106	29:0,23,0,6
Ecoli	2598266	.	T	C	.	*	*	DP:BC	163:0,0,0,163	8402:0,75,0,8327
Ecoli	2603883	.	C	T	.	*	*	DP:BC	178:0,178,0,0	5563:0,5508,0,55
Ecoli	2604011	.	T	C	.	B	*	DP:BC	161:0,0,0,161	741:0,8,0,733
Ecoli	2604029	.	T	C	.	B	*	DP:BC	158:0,0,0,158	409:0,8,0,401
Ecoli	2605480	.	C	T	.	H	*	DP:BC	87:0,82,0,5	54:0,54,0,0
Ecoli	2606778	.	G	A	.	*	*	DP:BC	160:0,0,160,0	111:9,0,102,0
Ecoli	2607582	.	G	A	.	*	*	DP:BC	203:0,0,203,0	191:9,0,182,0
Ecoli	2609115	.	C	A,T	.	M	*	DP:BC	164:0,164,0,0	64:2,60,0,2
Ecoli	2611709	.	C	T	.	*	*	DP:BC	152:0,152,0,0	1084:0,1075,0,9
Ecoli	2612791	.	G	A	.	*	*	DP:BC	153:0,0,153,0	549:53,0,496,0
Ecoli	2621999	.	C	G	.	B	*	DP:BC	174:0,174,0,0	403:0,384,19,0
Ecoli	2622324	.	T	A,C,G	.	B;M	*	DP:BC	175:0,0,0,175	161102:7,3497,3,157595
Ecoli	2636381	.	G	A	.	*	*	DP:BC	135:0,0,135,0	219:6,0,213,0
Ecoli	2644695	.	A	T	.	B	*	DP:BC	136:136,0,0,0	73:67,0,0,6
Ecoli	2644779	.	G	A	.	Y	*	DP:BC	148:0,0,148,0	110:5,0,105,0
Ecoli	2650208	.	T	A,C	.	B;M	*	DP:BC	164:0,0,0,164	168:5,1,0,162
Ecoli	2651462	.	C	T	.	B	*	DP:BC	129:0,129,0,0	42:0,38,0,4
Ecoli	2654283	.	C	T	.	*	*	DP:BC	172:0,172,0,0	845:0,835,0,10
Ecoli	2657093	.	C	T	.	B	*	DP:BC	180:0,180,0,0	179:0,174,0,5
Ecoli	2657250	.	C	T	.	Y	*	DP:BC	231:0,231,0,0	253:0,244,0,9
Ecoli	2657792	.	T	C	.	*	*	DP:BC	154:0,0,0,154	216:0,186,0,30
Ecoli	2658067	.	T	A,C	.	M	*	DP:BC	140:0,0,0,140	551:1,498,0,52
Ecoli	2658206	.	T	C	.	*	*	DP:BC	135:0,0,0,135	522:0,469,0,53
Ecoli	2658481	.	T	C	.	*	*	DP:BC	113:0,0,0,113	872:0,787,0,85
Ecoli	2658984	.	G	A	.	*	*	DP:BC	179:0,0,179,0	4384:54,0,4330,0
Ecoli	2659338	.	A	G	.	B	*	DP:BC	220:220,0,0,0	734:706,0,28,0
Ecoli	2659950	.	A	C	.	*	*	DP:BC	212:212,0,0,0	349:343,6,0,0
Ecoli	2663939	.	G	A	.	*	*	DP:BC	125:0,0,125,0	51:4,0,47,0
Ecoli	2667155	.	C	T	.	B	*	DP:BC	167:0,167,0,0	47:0,41,0,6
Ecoli	2667564	.	C	T	.	*	*	DP:BC	151:0,151,0,0	81:0,71,0,10
Ecoli	2668185	.	C	T	.	*	*	DP:BC	171:0,171,0,0	116:0,110,0,6
Ecoli	2676518	.	G	A	.	*	*	DP:BC	135:0,0,135,0	21:4,0,17,0
Ecoli	2691272	.	G	A,C	.	H;M	*	DP:BC	144:1,0,143,0	20:0,2,18,0
Ecoli	2706519	.	A	C,G,T	.	B;M	*	DP:BC	171:171,0,0,0	128:109,6,10,3
Ecoli	2709932	.	G	A	.	*	*	DP:BC	179:0,0,179,0	165:5,0,160,0
Ecoli	2714318	.	A	G	.	*	*	DP:BC	183:183,0,0,0	46:42,0,4,0
Ecoli	2719339	.	T	C	.	*	*	DP:BC	170:0,0,0,170	55:0,19,0,36
Ecoli	2727028	.	A	C	.	B	*	DP:BC	99:99,0,0,0	11:7,4,0,0
Ecoli	2739389	.	G	A	.	*	*	DP:BC	141:0,0,141,0	1236:17,0,1219,0
Ecoli	2743153	.	T	C	.	*	*	DP:BC	233:0,0,0,233	114:0,13,0,101
Ecoli	2748826	.	T	A	.	*	*	DP:BC	192:0,0,0,192	38:4,0,0,34
Ecoli	2748829	.	A	T	.	*	*	DP:BC	186:186,0,0,0	40:36,0,0,4
Ecoli	2751818	.	C	A	.	H	*	DP:BC	178:1,177,0,0	10:2,8,0,0
Ecoli	2756818	.	C	T	.	B	*	DP:BC	221:0,221,0,0	983:0,952,0,31
Ecoli	2756819	.	C	T	.	B	*	DP:BC	229:0,229,0,0	1056:0,1040,0,16
Ecoli	2756820	.	C	T	.	B	*	DP:BC	228:0,228,0,0	1105:0,1093,0,12
Ecoli	2760767	.	C	T	.	*	*	DP:BC	158:0,158,0,0	300:0,291,0,9
Ecoli	2760831	.	C	T	.	*	*	DP:BC	161:0,161,0,0	548:0,541,0,7
Ecoli	2762716	.	C	A	.	H	*	DP:BC	153:6,147,0,0	68:0,68,0,0
Ecoli	2763518	.	C	T	.	B	*	DP:BC	141:0,141,0,0	35:0,31,0,4
Ecoli	2774511	.	T	C	.	B	*	DP:BC	135:0,0,0,135	19:0,4,0,15
Ecoli	2777269	.	C	T	.	Y	*	DP:BC	199:0,199,0,0	106:0,96,0,10
Ecoli	2777410	.	C	T	.	*	*	DP:BC	174:0,174,0,0	118:0,110,0,8
Ecoli	2779354	.	C	A,T	.	H;M	*	DP:BC	131:1,130,0,0	50:0,45,0,5
Ecoli	2781127	.	C	A,T	.	B;M	*	DP:BC	254:0,254,0,0	28343:660,27672,0,11
Ecoli	2781128	.	C	A,G	.	B;M	*	DP:BC	266:0,266,0,0	26229:3,25593,633,0
Ecoli	2781129	.	C	A,T	.	B;M	*	DP:BC	261:0,261,0,0	15606:649,14955,0,2
Ecoli	2781132	.	T	A,C,G	.	B;M	*	DP:BC	254:0,0,0,254	11448:7,234,52,11155
Ecoli	2781140	.	T	A,C,G	.	B;M	*	DP:BC	254:0,0,0,254	4500:6,2,302,4190
Ecoli	2781143	.	T	A	.	B	*	DP:BC	240:0,0,0,240	2428:15,0,0,2413
Ecoli	2784199	.	G	A	.	*	*	DP:BC	203:0,0,203,0	188:6,0,182,0
Ecoli	2785761	.	T	A	.	*	*	DP:BC	63:0,0,0,63	1155:12,0,0,1143
Ecoli	2785863	.	G	T	.	Y	*	DP:BC	54:0,0,54,0	929:0,0,917,12
Ecoli	2785866	.	G	T	.	Y	*	DP:BC	61:0,0,61,0	904:0,0,896,8
Ecoli	2785870	.	T	G	.	*	*	DP:BC	58:0,0,0,58	876:0,0,12,864
Ecoli	2791128	.	C	A,G	.	B;M	*	DP:BC	141:0,141,0,0	51:1,47,3,0
Ecoli	2796837	.	A	C,T	.	M	*	DP:BC	153:153,0,0,0	20:18,1,0,1
Ecoli	2799869	.	G	A	.	*	*	DP:BC	179:0,0,179,0	136:6,0,130,0
Ecoli	2802958	.	G	A	.	*	*	DP:BC	206:0,0,206,0	270:10,0,260,0
Ecoli	2803412	.	G	T	.	*	*	DP:BC	210:0,0,210,0	124:0,0,119,5
Ecoli	2810906	.	T	C	.	B	*	DP:BC	157:0,0,0,157	171:0,5,0,166
Ecoli	2811532	.	A	C	.	*	*	DP:BC	152:152,0,0,0	39:34,5,0,0
Ecoli	2819331	.	T	G	.	H	*	DP:BC	176:0,0,5,171	6:0,0,0,6
Ecoli	2825863	.	C	A,T	.	B;H;M;Y	*	DP:BC	284:1,283,0,0	28:0,26,0,2
Ecoli	2831797	.	G	A	.	*	*	DP:BC	143:0,0,143,0	12:4,0,8,0
Ecoli	2834915	.	A	G	.	B	*	DP:BC	166:166,0,0,0	28:20,0,8,0
Ecoli	2842620	.	C	T	.	*	*	DP:BC	206:0,206,0,0	25:0,21,0,4
Ecoli	2861264	.	T	A	.	H	*	DP:BC	170:1,0,0,169	16:2,0,0,14
Ecoli	2861353	.	A	G	.	H	*	DP:BC	151:150,0,1,0	17:15,0,2,0
Ecoli	2861356	.	T	A,G	.	M	*	DP:BC	164:0,0,0,164	17:1,0,2,14
Ecoli	2861383	.	A	C	.	H	*	DP:BC	155:154,1,0,0	11:9,2,0,0
Ecoli	2868542	.	G	A	.	*	*	DP:BC	184:0,0,184,0	161:14,0,147,0
Ecoli	2870552	.	C	T	.	Y	*	DP:BC	162:0,162,0,0	199:0,193,0,6
Ecoli	2870769	.	G	A	.	Y	*	DP:BC	165:0,0,165,0	585:8,0,577,0
Ecoli	2872282	.	G	A	.	*	*	DP:BC	164:0,0,164,0	284:6,0,278,0
Ecoli	2876927	.	T	A,G	.	H;M	*	DP:BC	146:0,0,1,145	74:6,0,0,68
Ecoli	2878477	.	G	A	.	*	*	DP:BC	191:0,0,191,0	358:21,0,337,0
Ecoli	2880589	.	G	A	.	*	*	DP:BC	150:0,0,150,0	687:11,0,676,0
Ecoli	2885744	.	G	T	.	Y	*	DP:BC	182:0,0,182,0	569:0,0,539,30
Ecoli	2885747	.	C	A	.	*	*	DP:BC	194:0,194,0,0	492:10,482,0,0
Ecoli	2885750	.	C	A	.	*	*	DP:BC	185:0,185,0,0	482:10,472,0,0
Ecoli	2885763	.	T	G	.	Y	*	DP:BC	176:0,0,0,176	592:0,0,11,581
Ecoli	2885793	.	C	A	.	Y	*	DP:BC	191:0,191,0,0	642:15,627,0,0
Ecoli	2885816	.	C	A	.	*	*	DP:BC	195:0,195,0,0	627:11,616,0,0
Ecoli	2885828	.	C	A	.	*	*	DP:BC	191:0,191,0,0	725:10,715,0,0
Ecoli	2886044	.	G	A	.	*	*	DP:BC	203:0,0,203,0	417:14,0,403,0
Ecoli	2886609	.	T	C	.	B	*	DP:BC	211:0,0,0,211	358:0,6,0,352
Ecoli	2894908	.	A	T	.	H	*	DP:BC	164:159,0,0,5	21:21,0,0,0
Ecoli	2894910	.	C	A	.	H	*	DP:BC	168:5,163,0,0	22:0,22,0,0
Ecoli	2903306	.	G	A	.	*	*	DP:BC	210:0,0,210,0	1135:35,0,1100,0
Ecoli	2911607	.	G	A	.	*	*	DP:BC	96:0,0,96,0	424:7,0,417,0
Ecoli	2915580	.	G	A	.	*	*	DP:BC	189:0,0,189,0	308:8,0,300,0
Ecoli	2918518	.	G	A	.	*	*	DP:BC	165:0,0,165,0	566:9,0,557,0
Ecoli	2924032	.	G	A	.	*	*	DP:BC	176:0,0,176,0	415:8,0,407,0
Ecoli	2939567	.	G	A	.	*	*	DP:BC	133:0,0,133,0	23:4,0,19,0
Ecoli	2944471	.	C	G,T	.	H;M	*	DP:BC	242:0,241,0,1	7:0,6,1,0
Ecoli	2947763	.	G	A,T	.	B;H;M	*	DP:BC	155:0,0,154,1	7:1,0,6,0
Ecoli	2950366	.	C	T	.	*	*	DP:BC	156:0,156,0,0	7:0,3,0,4
Ecoli	2974215	.	C	T	.	*	*	DP:BC	122:0,122,0,0	30:0,26,0,4
Ecoli	2981539	.	C	T	.	*	*	DP:BC	223:0,223,0,0	35:0,31,0,4
Ecoli	2984924	.	C	A	.	B	*	DP:BC	153:0,153,0,0	49:4,45,0,0
Ecoli	2992233	.	A	C,G	.	B;H;M	*	DP:BC	148:147,1,0,0	17:15,0,2,0
Ecoli	3004639	.	T	A,G	.	H;M	*	DP:BC	199:0,0,1,198	45:2,0,0,43
Ecoli	3008031	.	G	A	.	*	*	DP:BC	193:0,0,193,0	42:10,0,32,0
Ecoli	3015441	.	C	T	.	*	*	DP:BC	185:0,185,0,0	134:0,129,0,5
Ecoli	3024383	.	G	A	.	B	*	DP:BC	148:0,0,148,0	59:5,0,54,0
Ecoli	3035403	.	C	G,T	.	B;M	*	DP:BC	212:0,212,0,0	62:0,59,2,1
Ecoli	3045106	.	G	A	.	*	*	DP:BC	86:0,0,86,0	51:4,0,47,0
Ecoli	3045802	.	C	T	.	*	*	DP:BC	207:0,207,0,0	975:0,959,0,16
Ecoli	3050493	.	C	T	.	*	*	DP:BC	119:0,119,0,0	129:0,123,0,6
Ecoli	3051767	.	G	A	.	*	*	DP:BC	250:0,0,250,0	638:10,0,628,0
Ecoli	3051881	.	G	A	.	*	*	DP:BC	238:0,0,238,0	893:16,0,877,0
Ecoli	3055702	.	T	C	.	*	*	DP:BC	207:0,0,0,207	29:0,4,0,25
Ecoli	3066689	.	G	A	.	*	*	DP:BC	151:0,0,151,0	232:6,0,226,0
Ecoli	3070358	.	G	A	.	*	*	DP:BC	150:0,0,150,0	45:4,0,41,0
Ecoli	3071269	.	C	T	.	*	*	DP:BC	153:0,153,0,0	183:0,177,0,6
Ecoli	3081757	.	A	C	.	*	*	DP:BC	187:187,0,0,0	9:4,5,0,0
Ecoli	3081758	.	T	G	.	*	*	DP:BC	198:0,0,0,198	9:0,0,5,4
Ecoli	3081759	.	A	C,G	.	H;M	*	DP:BC	196:195,1,0,0	9:4,0,5,0
Ecoli	3081760	.	T	C	.	*	*	DP:BC	193:0,0,0,193	9:0,5,0,4
Ecoli	3081761	.	A	C	.	*	*	DP:BC	197:197,0,0,0	9:4,5,0,0
Ecoli	3086327	.	C	T	.	*	*	DP:BC	115:0,115,0,0	71:0,65,0,6
Ecoli	3087870	.	G	C	.	*	*	DP:BC	184:0,0,184,0	55:0,4,51,0
Ecoli	3097379	.	T	C,G	.	B;H;M	*	DP:BC	125:0,0,1,124	5:0,1,0,4
Ecoli	3102209	.	T	A	.	*	*	DP:BC	156:0,0,0,156	24:4,0,0,20
Ecoli	3102210	.	C	T	.	*	*	DP:BC	164:0,164,0,0	24:0,20,0,4
Ecoli	3107301	.	A	G	.	*	*	DP:BC	123:123,0,0,0	40:36,0,4,0
Ecoli	3107304	.	G	T	.	*	*	DP:BC	117:0,0,117,0	42:0,0,38,4
Ecoli	3110511	.	G	A	.	*	*	DP:BC	193:0,0,193,0	81:5,0,76,0
Ecoli	3110869	.	C	T	.	*	*	DP:BC	152:0,152,0,0	43:0,38,0,5
Ecoli	3117147	.	C	T	.	*	*	DP:BC	169:0,169,0,0	80:0,74,0,6
Ecoli	3120804	.	A	T	.	*	*	DP:BC	161:161,0,0,0	22:18,0,0,4
Ecoli	3136421	.	A	G,T	.	B;M	*	DP:BC	79:79,0,0,0	4142:3776,0,363,3
Ecoli	3136443	.	T	A,C,G	.	H;M	*	DP:BC	90:0,0,2,88	121439:7,3,2,121427
Ecoli	3149980	.	G	A	.	*	*	DP:BC	201:0,0,201,0	14:4,0,10,0
Ecoli	3157571	.	G	T	.	H	*	DP:BC	142:0,0,136,6	19:0,0,19,0
Ecoli	3169219	.	A	C	.	H	*	DP:BC	142:136,6,0,0	147:147,0,0,0
Ecoli	3176684	.	A	G	.	B	*	DP:BC	205:205,0,0,0	1730:1711,0,19,0
Ecoli	3177431	.	T	C	.	H;Y	*	DP:BC	130:0,3,0,127	883:0,1,0,882
Ecoli	3178157	.	G	A	.	*	*	DP:BC	233:0,0,233,0	1116:22,0,1094,0
Ecoli	3180062	.	C	T	.	B	*	DP:BC	225:0,225,0,0	1911:0,1899,0,12
Ecoli	3181078	.	G	A	.	*	*	DP:BC	164:0,0,164,0	458:8,0,450,0
Ecoli	3182859	.	G	A	.	*	*	DP:BC	191:0,0,191,0	328:6,0,322,0
Ecoli	3186789	.	C	T	.	B	*	DP:BC	193:0,193,0,0	114:0,101,0,13
Ecoli	3187236	.	A	G	.	*	*	DP:BC	186:186,0,0,0	337:331,0,6,0
Ecoli	3192070	.	G	A	.	*	*	DP:BC	201:0,0,201,0	610:9,0,601,0
Ecoli	3194366	.	A	G	.	B	*	DP:BC	154:154,0,0,0	2503:2491,0,12,0
Ecoli	3195981	.	A	G	.	B	*	DP:BC	191:191,0,0,0	3430:3417,0,13,0
Ecoli	3196071	.	T	C	.	*	*	DP:BC	174:0,0,0,174	3305:0,15,0,3290
Ecoli	3196395	.	A	G	.	B	*	DP:BC	188:188,0,0,0	593:584,0,9,0
Ecoli	3205238	.	G	A	.	*	*	DP:BC	175:0,0,175,0	106:5,0,101,0
Ecoli	3207453	.	A	G,T	.	B;M	*	DP:BC	165:165,0,0,0	352:337,0,12,3
Ecoli	3207651	.	C	T	.	*	*	DP:BC	155:0,155,0,0	285:0,279,0,6
Ecoli	3208944	.	C	T	.	*	*	DP:BC	167:0,167,0,0	149:0,52,0,97
Ecoli	3210526	.	C	T	.	*	*	DP:BC	130:0,130,0,0	212:0,121,0,91
Ecoli	3215659	.	T	C	.	*	*	DP:BC	197:0,0,0,197	160:0,6,0,154
Ecoli	3225490	.	A	G	.	*	*	DP:BC	176:176,0,0,0	386:380,0,6,0
Ecoli	3226526	.	T	A,G	.	B	*	DP:BC	132:0,0,132,0	340:4,0,336,0
Ecoli	3233979	.	C	T	.	*	*	DP:BC	221:0,221,0,0	136:0,130,0,6
Ecoli	3239002	.	A	G,T	.	B;M	*	DP:BC	165:165,0,0,0	982:942,0,38,2
Ecoli	3239943	.	G	A	.	*	*	DP:BC	183:0,0,183,0	1698:12,0,1686,0
Ecoli	3248856	.	C	A	.	H	*	DP:BC	132:7,125,0,0	11:0,11,0,0
Ecoli	3250258	.	T	C	.	B	*	DP:BC	207:0,0,0,207	33:0,4,0,29
Ecoli	3255110	.	C	G	.	*	*	DP:BC	109:0,109,0,0	23:0,19,4,0
Ecoli	3256871	.	C	G	.	*	*	DP:BC	186:0,186,0,0	52:0,48,4,0
Ecoli	3257466	.	G	T	.	*	*	DP:BC	170:0,0,170,0	110:0,0,105,5
Ecoli	3260217	.	C	T	.	*	*	DP:BC	168:0,168,0,0	138:0,132,0,6
Ecoli	3262723	.	A	G	.	*	*	DP:BC	178:178,0,0,0	142:136,0,6,0
Ecoli	3266580	.	C	T	.	*	*	DP:BC	207:0,207,0,0	229:0,223,0,6
Ecoli	3267536	.	C	T	.	*	*	DP:BC	173:0,173,0,0	288:0,282,0,6
Ecoli	3267630	.	T	G	.	B	*	DP:BC	174:0,0,0,174	116:0,0,5,111
Ecoli	3269736	.	T	G	.	*	*	DP:BC	170:0,0,0,170	46:0,0,4,42
Ecoli	3279579	.	G	A	.	*	*	DP:BC	201:0,0,201,0	31:4,0,27,0
Ecoli	3281339	.	C	T	.	*	*	DP:BC	194:0,194,0,0	7:0,3,0,4
Ecoli	3285224	.	G	C	.	B	*	DP:BC	102:0,0,102,0	19:0,4,15,0
Ecoli	3285259	.	T	A,C	.	M	*	DP:BC	96:0,0,0,96	26:3,1,0,22
Ecoli	3285261	.	A	G	.	*	*	DP:BC	95:95,0,0,0	26:22,0,4,0
Ecoli	3285296	.	C	G	.	Y	*	DP:BC	83:0,83,0,0	24:0,20,4,0
Ecoli	3285298	.	C	T	.	Y	*	DP:BC	81:0,81,0,0	24:0,20,0,4
Ecoli	3285299	.	C	T	.	Y	*	DP:BC	83:0,83,0,0	24:0,20,0,4
Ecoli	3285305	.	G	A	.	*	*	DP:BC	79:0,0,79,0	24:5,0,19,0
Ecoli	3285306	.	T	A	.	*	*	DP:BC	81:0,0,0,81	24:4,0,0,20
Ecoli	3285310	.	C	G	.	*	*	DP:BC	81:0,81,0,0	22:0,18,4,0
Ecoli	3285323	.	C	A	.	*	*	DP:BC	79:0,79,0,0	22:4,18,0,0
Ecoli	3285335	.	G	A	.	*	*	DP:BC	68:0,0,68,0	21:7,0,14,0
Ecoli	3285337	.	A	C,T	.	B;M	*	DP:BC	72:72,0,0,0	21:17,1,0,3
Ecoli	3285353	.	C	T	.	*	*	DP:BC	57:0,57,0,0	16:0,9,0,7
Ecoli	3285366	.	G	A	.	*	*	DP:BC	46:0,0,46,0	9:4,0,5,0
Ecoli	3285373	.	A	T	.	*	*	DP:BC	41:41,0,0,0	7:2,0,0,5
Ecoli	3285407	.	T	G	.	*	*	DP:BC	29:0,0,0,29	6:0,0,4,2
Ecoli	3285411	.	T	A	.	*	*	DP:BC	27:0,0,0,27	6:4,0,0,2
Ecoli	3285425	.	T	A	.	*	*	DP:BC	32:0,0,0,32	6:4,0,0,2
Ecoli	3285602	.	G	C	.	*	*	DP:BC	16:0,0,16,0	10:0,4,6,0
Ecoli	3285607	.	A	T	.	*	*	DP:BC	14:14,0,0,0	9:5,0,0,4
Ecoli	3285641	.	G	T	.	*	*	DP:BC	13:0,0,13,0	9:0,0,5,4
Ecoli	3285642	.	A	C	.	*	*	DP:BC	12:12,0,0,0	8:4,4,0,0
Ecoli	3285644	.	T	G	.	*	*	DP:BC	9:0,0,0,9	10:0,0,4,6
Ecoli	3285648	.	C	G	.	*	*	DP:BC	12:0,12,0,0	10:0,6,4,0
Ecoli	3285649	.	A	C	.	*	*	DP:BC	11:11,0,0,0	10:6,4,0,0
Ecoli	3285658	.	G	A	.	*	*	DP:BC	8:0,0,8,0	8:4,0,4,0
Ecoli	3285676	.	A	G,T	.	M	*	DP:BC	9:9,0,0,0	10:5,0,4,1
Ecoli	3285687	.	G	A	.	*	*	DP:BC	10:0,0,10,0	13:4,0,9,0
Ecoli	3286146	.	C	G	.	*	*	DP:BC	8:0,8,0,0	15:0,0,15,0
Ecoli	3286171	.	T	C	.	*	*	DP:BC	6:0,0,0,6	15:0,15,0,0
Ecoli	3286177	.	C	G	.	*	*	DP:BC	6:0,6,0,0	12:0,1,11,0
Ecoli	3286178	.	A	G	.	*	*	DP:BC	7:7,0,0,0	12:0,0,12,0
Ecoli	3286179	.	G	C	.	*	*	DP:BC	8:0,0,8,0	12:0,11,1,0
Ecoli	3286194	.	T	C	.	*	*	DP:BC	7:0,0,0,7	13:0,13,0,0
Ecoli	3286196	.	A	G	.	*	*	DP:BC	7:7,0,0,0	12:0,0,12,0
Ecoli	3286197	.	T	C	.	*	*	DP:BC	7:0,0,0,7	13:0,13,0,0
Ecoli	3286198	.	T	A	.	*	*	DP:BC	9:0,0,0,9	13:13,0,0,0
Ecoli	3286200	.	C	G	.	*	*	DP:BC	6:0,6,0,0	13:0,0,13,0
Ecoli	3286201	.	A	G	.	*	*	DP:BC	8:8,0,0,0	12:0,0,12,0
Ecoli	3286205	.	C	T	.	*	*	DP:BC	7:0,7,0,0	13:0,0,0,13
Ecoli	3286206	.	C	A	.	*	*	DP:BC	10:0,10,0,0	13:13,0,0,0
Ecoli	3286207	.	A	C	.	*	*	DP:BC	9:9,0,0,0	13:0,13,0,0
Ecoli	3286208	.	T	G	.	*	*	DP:BC	8:0,0,0,8	12:0,0,12,0
Ecoli	3286209	.	C	T	.	*	*	DP:BC	9:0,9,0,0	12:0,0,0,12
Ecoli	3286210	.	C	A	.	*	*	DP:BC	7:0,7,0,0	13:13,0,0,0
Ecoli	3286212	.	C	T	.	*	*	DP:BC	8:0,8,0,0	13:0,0,0,13
Ecoli	3286213	.	G	A	.	*	*	DP:BC	7:0,0,7,0	13:13,0,0,0
Ecoli	3286215	.	G	A	.	*	*	DP:BC	9:0,0,9,0	13:13,0,0,0
Ecoli	3286216	.	G	T	.	*	*	DP:BC	10:0,0,10,0	13:0,0,0,13
Ecoli	3286217	.	G	A	.	*	*	DP:BC	9:0,0,9,0	13:13,0,0,0
Ecoli	3286218	.	A	C	.	*	*	DP:BC	7:7,0,0,0	13:0,13,0,0
Ecoli	3286219	.	C	T	.	*	*	DP:BC	9:0,9,0,0	13:0,0,0,13
Ecoli	3286221	.	T	C	.	*	*	DP:BC	8:0,0,0,8	12:0,12,0,0
Ecoli	3286222	.	C	A	.	*	*	DP:BC	7:0,7,0,0	13:13,0,0,0
Ecoli	3286223	.	A	C	.	*	*	DP:BC	8:8,0,0,0	13:0,13,0,0
Ecoli	3286230	.	T	C	.	*	*	DP:BC	9:0,0,0,9	13:0,13,0,0
Ecoli	3286232	.	T	C	.	*	*	DP:BC	11:0,0,0,11	13:0,13,0,0
Ecoli	3286234	.	A	G	.	*	*	DP:BC	9:9,0,0,0	12:0,0,12,0
Ecoli	3286238	.	T	C	.	*	*	DP:BC	8:0,0,0,8	13:0,13,0,0
Ecoli	3286239	.	G	A	.	*	*	DP:BC	7:0,0,7,0	13:13,0,0,0
Ecoli	3286259	.	C	G,T	.	B;M	*	DP:BC	9:0,9,0,0	48:0,0,2,46
Ecoli	3286260	.	A	G	.	*	*	DP:BC	8:8,0,0,0	47:4,0,43,0
Ecoli	3286262	.	C	T	.	*	*	DP:BC	7:0,7,0,0	48:0,44,0,4
Ecoli	3286282	.	C	G	.	*	*	DP:BC	8:0,8,0,0	50:0,46,4,0
Ecoli	3286318	.	G	A	.	*	*	DP:BC	12:0,0,12,0	35:33,0,2,0
Ecoli	3286344	.	A	G	.	*	*	DP:BC	9:9,0,0,0	13:1,0,12,0
Ecoli	3286347	.	T	C	.	*	*	DP:BC	9:0,0,0,9	13:0,12,0,1
Ecoli	3286348	.	G	C	.	*	*	DP:BC	10:0,0,10,0	13:0,12,1,0
Ecoli	3286349	.	A	T	.	*	*	DP:BC	9:9,0,0,0	13:1,0,0,12
Ecoli	3286350	.	T	A	.	*	*	DP:BC	11:0,0,0,11	12:11,0,0,1
Ecoli	3286360	.	T	A	.	*	*	DP:BC	9:0,0,0,9	13:12,0,0,1
Ecoli	3286368	.	G	A	.	*	*	DP:BC	10:0,0,10,0	12:10,0,2,0
Ecoli	3286385	.	G	T	.	B	*	DP:BC	9:0,0,9,0	11:0,0,3,8
Ecoli	3286643	.	C	T	.	*	*	DP:BC	11:0,11,0,0	9:0,5,0,4
Ecoli	3286649	.	A	G,T	.	B;M	*	DP:BC	11:11,0,0,0	7:3,0,2,2
Ecoli	3286655	.	C	T	.	*	*	DP:BC	9:0,9,0,0	6:0,3,0,3
Ecoli	3286667	.	T	A,C	.	M	*	DP:BC	12:0,0,0,12	6:2,1,0,3
Ecoli	3286679	.	T	C	.	*	*	DP:BC	15:0,0,0,15	6:0,3,0,3
Ecoli	3286713	.	T	A,G	.	M	*	DP:BC	15:0,0,0,15	8:2,0,1,5
Ecoli	3286714	.	G	A,C	.	M	*	DP:BC	13:0,0,13,0	8:1,2,5,0
Ecoli	3286716	.	C	T	.	*	*	DP:BC	18:0,18,0,0	8:0,3,0,5
Ecoli	3286719	.	A	T	.	*	*	DP:BC	13:13,0,0,0	7:3,0,0,4
Ecoli	3286722	.	G	A	.	*	*	DP:BC	15:0,0,15,0	8:5,0,3,0
Ecoli	3286723	.	C	G,T	.	M	*	DP:BC	17:0,17,0,0	7:0,5,1,1
Ecoli	3286724	.	A	C,T	.	M	*	DP:BC	14:14,0,0,0	8:5,1,0,2
Ecoli	3286732	.	A	G	.	*	*	DP:BC	14:14,0,0,0	8:3,0,5,0
Ecoli	3286739	.	T	C	.	*	*	DP:BC	12:0,0,0,12	9:0,5,0,4
Ecoli	3286752	.	C	T	.	B	*	DP:BC	15:0,15,0,0	8:0,4,0,4
Ecoli	3286794	.	C	T	.	*	*	DP:BC	16:0,16,0,0	5:0,2,0,3
Ecoli	3286837	.	C	T	.	*	*	DP:BC	16:0,16,0,0	7:0,2,0,5
Ecoli	3286863	.	T	G	.	*	*	DP:BC	22:0,0,0,22	8:0,0,6,2
Ecoli	3286885	.	A	C	.	*	*	DP:BC	24:24,0,0,0	8:2,6,0,0
Ecoli	3286890	.	G	A	.	*	*	DP:BC	22:0,0,22,0	8:6,0,2,0
Ecoli	3286898	.	G	A	.	*	*	DP:BC	27:0,0,27,0	8:5,0,3,0
Ecoli	3286899	.	G	A	.	*	*	DP:BC	26:0,0,26,0	8:5,0,3,0
Ecoli	3286930	.	G	A,C,T	.	M	*	DP:BC	29:0,0,29,0	26:21,1,3,1
Ecoli	3286949	.	G	A,T	.	M	*	DP:BC	26:0,0,26,0	38:32,0,4,2
Ecoli	3287009	.	A	C	.	*	*	DP:BC	35:35,0,0,0	54:6,48,0,0
Ecoli	3287011	.	A	G	.	*	*	DP:BC	37:37,0,0,0	56:8,0,48,0
Ecoli	3287015	.	T	C	.	*	*	DP:BC	45:0,0,0,45	56:0,50,0,6
Ecoli	3287017	.	C	T	.	*	*	DP:BC	41:0,41,0,0	55:0,8,0,47
Ecoli	3287018	.	T	A,G	.	M	*	DP:BC	37:0,0,0,37	56:2,0,48,6
Ecoli	3287020	.	C	T	.	*	*	DP:BC	43:0,43,0,0	56:0,6,0,50
Ecoli	3287029	.	C	G	.	*	*	DP:BC	39:0,39,0,0	57:0,7,50,0
Ecoli	3287042	.	G	T	.	*	*	DP:BC	46:0,0,46,0	59:0,0,9,50
Ecoli	3287066	.	T	A	.	*	*	DP:BC	42:0,0,0,42	42:36,0,0,6
Ecoli	3287086	.	C	T	.	*	*	DP:BC	40:0,40,0,0	45:0,40,0,5
Ecoli	3287089	.	G	A,C,T	.	M	*	DP:BC	48:0,0,48,0	19:10,2,3,4
Ecoli	3287090	.	G	A,T	.	M	*	DP:BC	42:0,0,42,0	19:5,0,10,4
Ecoli	3287091	.	A	C,G,T	.	M	*	DP:BC	40:40,0,0,0	15:6,4,3,2
Ecoli	3287092	.	G	A	.	*	*	DP:BC	47:0,0,47,0	16:11,0,5,0
Ecoli	3287093	.	A	G	.	*	*	DP:BC	43:43,0,0,0	15:7,0,8,0
Ecoli	3287095	.	G	A,C	.	M	*	DP:BC	46:0,0,46,0	15:4,5,6,0
Ecoli	3287096	.	A	T	.	*	*	DP:BC	41:41,0,0,0	11:3,0,0,8
Ecoli	3287097	.	A	C,T	.	M	*	DP:BC	42:42,0,0,0	16:7,1,0,8
Ecoli	3287098	.	T	C	.	*	*	DP:BC	43:0,0,0,43	16:0,4,0,12
Ecoli	3287099	.	T	A,G	.	M	*	DP:BC	45:0,0,0,45	17:5,0,8,4
Ecoli	3287100	.	C	A,G,T	.	M	*	DP:BC	44:0,44,0,0	17:1,11,4,1
Ecoli	3287101	.	A	C,T	.	M	*	DP:BC	42:42,0,0,0	17:8,1,0,8
Ecoli	3287103	.	G	A,T	.	M	*	DP:BC	46:0,0,46,0	17:4,0,12,1
Ecoli	3287104	.	A	C,T	.	M	*	DP:BC	44:44,0,0,0	17:12,1,0,4
Ecoli	3287105	.	G	A	.	*	*	DP:BC	44:0,0,44,0	16:4,0,12,0
Ecoli	3287107	.	C	G	.	*	*	DP:BC	47:0,47,0,0	17:0,13,4,0
Ecoli	3287108	.	G	C	.	*	*	DP:BC	46:0,0,46,0	16:0,4,12,0
Ecoli	3287109	.	C	A,T	.	M	*	DP:BC	42:0,42,0,0	17:2,11,0,4
Ecoli	3287110	.	T	A	.	*	*	DP:BC	41:0,0,0,41	17:4,0,0,13
Ecoli	3287111	.	A	G	.	*	*	DP:BC	45:45,0,0,0	17:13,0,4,0
Ecoli	3287118	.	T	G	.	*	*	DP:BC	40:0,0,0,40	75:0,0,5,70
Ecoli	3287119	.	A	C,G	.	B;M	*	DP:BC	42:42,0,0,0	77:70,5,2,0
Ecoli	3287120	.	G	C,T	.	M	*	DP:BC	48:0,0,48,0	79:0,2,68,9
Ecoli	3287121	.	C	A	.	*	*	DP:BC	45:0,45,0,0	76:7,69,0,0
Ecoli	3287127	.	G	A,C	.	M	*	DP:BC	43:0,0,43,0	77:66,4,7,0
Ecoli	3287146	.	C	A,G	.	M	*	DP:BC	42:0,42,0,0	44:4,2,38,0
Ecoli	3287147	.	G	A	.	*	*	DP:BC	46:0,0,46,0	43:37,0,6,0
Ecoli	3287149	.	T	C	.	*	*	DP:BC	45:0,0,0,45	40:0,30,0,10
Ecoli	3287156	.	G	A	.	*	*	DP:BC	45:0,0,45,0	38:31,0,7,0
Ecoli	3287166	.	C	T	.	Y	*	DP:BC	45:0,45,0,0	16:0,8,0,8
Ecoli	3287169	.	C	G,T	.	M;Y	*	DP:BC	46:0,46,0,0	15:0,2,7,6
Ecoli	3287171	.	G	T	.	*	*	DP:BC	48:0,0,48,0	15:0,0,6,9
Ecoli	3287172	.	C	G	.	*	*	DP:BC	51:0,51,0,0	14:0,10,4,0
Ecoli	3287173	.	C	A	.	*	*	DP:BC	53:0,53,0,0	14:4,10,0,0
Ecoli	3287177	.	A	G	.	*	*	DP:BC	41:41,0,0,0	14:6,0,8,0
Ecoli	3287185	.	G	C	.	*	*	DP:BC	50:0,0,50,0	11:0,6,5,0
Ecoli	3287187	.	T	C,G	.	M	*	DP:BC	49:0,0,0,49	7:0,1,4,2
Ecoli	3287188	.	A	C,G,T	.	M	*	DP:BC	43:43,0,0,0	7:1,1,1,4
Ecoli	3287189	.	A	G,T	.	M	*	DP:BC	41:41,0,0,0	7:5,0,1,1
Ecoli	3287190	.	T	A,C,G	.	M	*	DP:BC	48:0,0,0,48	7:4,1,1,1
Ecoli	3287199	.	A	C,G,T	.	M	*	DP:BC	46:46,0,0,0	5:1,1,1,2
Ecoli	3287201	.	T	A,C,G	.	M	*	DP:BC	46:0,0,0,46	5:2,1,1,1
Ecoli	3287202	.	A	C,G	.	M	*	DP:BC	50:50,0,0,0	5:2,2,1,0
Ecoli	3287205	.	C	G	.	*	*	DP:BC	50:0,50,0,0	5:0,1,4,0
Ecoli	3287213	.	T	C	.	*	*	DP:BC	56:0,0,0,56	5:0,3,0,2
Ecoli	3287222	.	T	A,G	.	B;M	*	DP:BC	47:0,0,0,47	9:2,0,3,4
Ecoli	3287223	.	A	C,G	.	B;M	*	DP:BC	50:50,0,0,0	9:6,2,1,0
Ecoli	3287233	.	A	C	.	*	*	DP:BC	51:51,0,0,0	7:4,3,0,0
Ecoli	3287241	.	A	C,G	.	M	*	DP:BC	53:53,0,0,0	7:4,2,1,0
Ecoli	3287247	.	C	G,T	.	M	*	DP:BC	55:0,55,0,0	7:0,4,2,1
Ecoli	3287263	.	G	C	.	*	*	DP:BC	61:0,0,61,0	5:0,3,2,0
Ecoli	3287393	.	A	G	.	*	*	DP:BC	164:164,0,0,0	16:6,0,10,0
Ecoli	3287394	.	G	C	.	*	*	DP:BC	174:0,0,174,0	16:0,10,6,0
Ecoli	3287395	.	A	C	.	*	*	DP:BC	167:167,0,0,0	16:6,10,0,0
Ecoli	3287399	.	C	A	.	*	*	DP:BC	171:0,171,0,0	16:10,6,0,0
Ecoli	3287400	.	T	A	.	*	*	DP:BC	174:0,0,0,174	16:10,0,0,6
Ecoli	3287401	.	C	G	.	*	*	DP:BC	173:0,173,0,0	16:0,6,10,0
Ecoli	3287402	.	T	C	.	H	*	DP:BC	164:0,1,0,163	16:0,10,0,6
Ecoli	3287557	.	G	C	.	H	*	DP:BC	242:0,8,234,0	46:0,0,46,0
Ecoli	3287681	.	G	C	.	H;Y	*	DP:BC	207:0,6,201,0	100:0,0,100,0
Ecoli	3287699	.	G	A	.	*	*	DP:BC	243:0,0,243,0	97:7,0,90,0
Ecoli	3287705	.	G	T	.	*	*	DP:BC	238:0,0,238,0	98:0,0,90,8
Ecoli	3287706	.	G	A	.	*	*	DP:BC	240:0,0,240,0	99:8,0,91,0
Ecoli	3287734	.	G	A	.	*	*	DP:BC	242:0,0,242,0	93:9,0,84,0
Ecoli	3287760	.	C	T	.	*	*	DP:BC	228:0,228,0,0	96:0,87,0,9
Ecoli	3287771	.	A	T	.	*	*	DP:BC	220:220,0,0,0	103:94,0,0,9
Ecoli	3287773	.	T	G	.	*	*	DP:BC	226:0,0,0,226	106:0,0,9,97
Ecoli	3287774	.	A	C	.	*	*	DP:BC	215:215,0,0,0	105:96,9,0,0
Ecoli	3287790	.	T	A	.	*	*	DP:BC	224:0,0,0,224	127:16,0,0,111
Ecoli	3287791	.	A	C	.	*	*	DP:BC	217:217,0,0,0	124:108,16,0,0
Ecoli	3287793	.	T	A	.	*	*	DP:BC	220:0,0,0,220	122:16,0,0,106
Ecoli	3287798	.	G	C	.	*	*	DP:BC	201:0,0,201,0	118:0,16,102,0
Ecoli	3287799	.	T	C	.	*	*	DP:BC	203:0,0,0,203	119:0,16,0,103
Ecoli	3287800	.	G	C	.	*	*	DP:BC	204:0,0,204,0	117:0,15,102,0
Ecoli	3287801	.	T	G	.	*	*	DP:BC	202:0,0,0,202	118:0,0,16,102
Ecoli	3287803	.	A	C,T	.	H;M	*	DP:BC	188:184,0,0,4	117:102,15,0,0
Ecoli	3287804	.	C	T	.	*	*	DP:BC	195:0,195,0,0	119:0,103,0,16
Ecoli	3287805	.	G	T	.	*	*	DP:BC	192:0,0,192,0	116:0,0,100,16
Ecoli	3287807	.	A	G,T	.	M	*	DP:BC	186:186,0,0,0	113:95,0,2,16
Ecoli	3287808	.	T	A,G	.	H;M	*	DP:BC	188:4,0,0,184	116:0,0,16,100
Ecoli	3287810	.	A	C	.	*	*	DP:BC	178:178,0,0,0	113:97,16,0,0
Ecoli	3287811	.	C	G	.	*	*	DP:BC	191:0,191,0,0	114:0,98,16,0
Ecoli	3287812	.	A	G	.	*	*	DP:BC	189:189,0,0,0	113:97,0,16,0
Ecoli	3287813	.	C	G	.	*	*	DP:BC	193:0,193,0,0	112:0,96,16,0
Ecoli	3287820	.	T	C	.	*	*	DP:BC	190:0,0,0,190	104:0,16,0,88
Ecoli	3287821	.	C	T	.	B	*	DP:BC	192:0,192,0,0	96:0,90,0,6
Ecoli	3287829	.	G	A	.	*	*	DP:BC	188:0,0,188,0	65:9,0,56,0
Ecoli	3287832	.	A	G	.	*	*	DP:BC	185:185,0,0,0	64:55,0,9,0
Ecoli	3287836	.	G	T	.	*	*	DP:BC	182:0,0,182,0	65:0,0,56,9
Ecoli	3287838	.	C	T	.	*	*	DP:BC	184:0,184,0,0	64:0,56,0,8
Ecoli	3287841	.	T	A	.	H	*	DP:BC	196:1,0,0,195	62:8,0,0,54
Ecoli	3287843	.	A	C	.	*	*	DP:BC	194:194,0,0,0	63:54,9,0,0
Ecoli	3287844	.	T	A	.	*	*	DP:BC	191:0,0,0,191	63:9,0,0,54
Ecoli	3287845	.	A	C	.	*	*	DP:BC	191:191,0,0,0	63:54,9,0,0
Ecoli	3287847	.	C	G	.	*	*	DP:BC	196:0,196,0,0	63:0,54,9,0
Ecoli	3287848	.	G	T	.	*	*	DP:BC	191:0,0,191,0	62:0,0,53,9
Ecoli	3287849	.	G	C	.	*	*	DP:BC	193:0,0,193,0	62:0,9,53,0
Ecoli	3287851	.	T	G	.	*	*	DP:BC	191:0,0,0,191	63:0,0,9,54
Ecoli	3287852	.	C	T	.	*	*	DP:BC	198:0,198,0,0	62:0,53,0,9
Ecoli	3287853	.	A	T	.	*	*	DP:BC	187:187,0,0,0	62:53,0,0,9
Ecoli	3287855	.	A	G	.	*	*	DP:BC	192:192,0,0,0	61:52,0,9,0
Ecoli	3287856	.	T	C	.	*	*	DP:BC	193:0,0,0,193	61:0,9,0,52
Ecoli	3287858	.	A	G	.	*	*	DP:BC	174:174,0,0,0	60:51,0,9,0
Ecoli	3287859	.	C	A	.	*	*	DP:BC	189:0,189,0,0	61:9,52,0,0
Ecoli	3287862	.	C	T	.	H	*	DP:BC	183:0,180,0,3	57:0,46,0,11
Ecoli	3287863	.	A	C	.	*	*	DP:BC	176:176,0,0,0	56:47,9,0,0
Ecoli	3287866	.	G	A	.	*	*	DP:BC	179:0,0,179,0	55:9,0,46,0
Ecoli	3287868	.	C	A	.	*	*	DP:BC	177:0,177,0,0	55:9,46,0,0
Ecoli	3287873	.	A	T	.	*	*	DP:BC	175:175,0,0,0	53:45,0,0,8
Ecoli	3287880	.	A	G	.	*	*	DP:BC	187:187,0,0,0	53:44,0,9,0
Ecoli	3287881	.	T	C	.	*	*	DP:BC	185:0,0,0,185	54:0,9,0,45
Ecoli	3287884	.	G	C	.	*	*	DP:BC	186:0,0,186,0	53:0,9,44,0
Ecoli	3287891	.	C	T	.	*	*	DP:BC	190:0,190,0,0	42:0,33,0,9
Ecoli	3287912	.	G	A	.	*	*	DP:BC	184:0,0,184,0	35:9,0,26,0
Ecoli	3288236	.	C	G	.	H	*	DP:BC	106:0,102,4,0	25:0,11,14,0
Ecoli	3288336	.	T	A	.	B	*	DP:BC	88:0,0,0,88	8:3,0,0,5
Ecoli	3288337	.	G	T	.	B	*	DP:BC	92:0,0,92,0	6:0,0,3,3
Ecoli	3288567	.	G	A	.	*	*	DP:BC	32:0,0,32,0	53:5,0,48,0
Ecoli	3288577	.	C	T	.	*	*	DP:BC	35:0,35,0,0	53:0,48,0,5
Ecoli	3288583	.	T	G	.	B	*	DP:BC	33:0,0,0,33	42:0,0,4,38
Ecoli	3288584	.	T	A	.	B	*	DP:BC	36:0,0,0,36	41:4,0,0,37
Ecoli	3288604	.	T	C	.	*	*	DP:BC	33:0,0,0,33	35:0,7,0,28
Ecoli	3288606	.	G	C	.	*	*	DP:BC	34:0,0,34,0	33:0,7,26,0
Ecoli	3288623	.	C	G	.	*	*	DP:BC	33:0,33,0,0	37:0,30,7,0
Ecoli	3288625	.	A	G	.	*	*	DP:BC	32:32,0,0,0	37:30,0,7,0
Ecoli	3288650	.	A	G	.	B	*	DP:BC	29:29,0,0,0	38:30,0,8,0
Ecoli	3288652	.	G	A	.	*	*	DP:BC	30:0,0,30,0	33:8,0,25,0
Ecoli	3288654	.	C	T	.	*	*	DP:BC	33:0,33,0,0	35:0,28,0,7
Ecoli	3288655	.	C	A	.	H	*	DP:BC	34:1,33,0,0	35:8,27,0,0
Ecoli	3288659	.	T	C	.	*	*	DP:BC	33:0,0,0,33	34:0,7,0,27
Ecoli	3288660	.	G	C	.	*	*	DP:BC	32:0,0,32,0	31:0,7,24,0
Ecoli	3288661	.	C	A	.	*	*	DP:BC	33:0,33,0,0	30:8,22,0,0
Ecoli	3288662	.	T	C	.	*	*	DP:BC	29:0,0,0,29	35:0,7,0,28
Ecoli	3288669	.	A	G	.	*	*	DP:BC	31:31,0,0,0	35:27,0,8,0
Ecoli	3288670	.	G	C,T	.	M	*	DP:BC	31:0,0,31,0	33:0,5,26,2
Ecoli	3288671	.	G	A,T	.	B;M	*	DP:BC	37:0,0,37,0	32:3,0,21,8
Ecoli	3288673	.	C	A,G	.	B;M	*	DP:BC	32:0,32,0,0	32:3,21,8,0
Ecoli	3288676	.	T	A	.	*	*	DP:BC	32:0,0,0,32	30:8,0,0,22
Ecoli	3288677	.	T	A	.	*	*	DP:BC	31:0,0,0,31	32:8,0,0,24
Ecoli	3288679	.	T	C	.	*	*	DP:BC	28:0,0,0,28	31:0,8,0,23
Ecoli	3288687	.	T	C,G	.	M	*	DP:BC	33:0,0,0,33	28:0,7,2,19
Ecoli	3288688	.	G	C	.	*	*	DP:BC	36:0,0,36,0	26:0,7,19,0
Ecoli	3288689	.	C	G	.	*	*	DP:BC	39:0,39,0,0	26:0,19,7,0
Ecoli	3288690	.	G	A	.	*	*	DP:BC	31:0,0,31,0	29:8,0,21,0
Ecoli	3288717	.	T	C,G	.	M	*	DP:BC	37:0,0,0,37	32:0,8,1,23
Ecoli	3288760	.	A	G	.	*	*	DP:BC	30:30,0,0,0	28:24,0,4,0
Ecoli	3288816	.	T	C	.	*	*	DP:BC	30:0,0,0,30	23:0,4,0,19
Ecoli	3288833	.	G	A	.	*	*	DP:BC	30:0,0,30,0	23:4,0,19,0
Ecoli	3288852	.	T	C	.	*	*	DP:BC	30:0,0,0,30	15:0,4,0,11
Ecoli	3288857	.	A	G	.	*	*	DP:BC	31:31,0,0,0	13:8,0,5,0
Ecoli	3288890	.	C	G	.	*	*	DP:BC	32:0,32,0,0	10:0,6,4,0
Ecoli	3288893	.	A	T	.	*	*	DP:BC	31:31,0,0,0	9:5,0,0,4
Ecoli	3288894	.	C	A,G	.	M	*	DP:BC	32:0,32,0,0	9:1,4,4,0
Ecoli	3288895	.	A	G,T	.	H;M	*	DP:BC	30:25,0,5,0	9:4,0,4,1
Ecoli	3288931	.	T	A,C	.	B;H;M	*	DP:BC	24:0,6,0,18	9:3,4,0,2
Ecoli	3288932	.	G	C,T	.	B;M	*	DP:BC	22:0,0,22,0	9:0,2,4,3
Ecoli	3288944	.	A	C,G	.	M	*	DP:BC	22:22,0,0,0	14:7,1,6,0
Ecoli	3288947	.	A	T	.	*	*	DP:BC	21:21,0,0,0	14:10,0,0,4
Ecoli	3288968	.	A	T	.	*	*	DP:BC	20:20,0,0,0	15:10,0,0,5
Ecoli	3289057	.	G	A	.	*	*	DP:BC	14:0,0,14,0	32:7,0,25,0
Ecoli	3289064	.	C	T	.	*	*	DP:BC	12:0,12,0,0	33:0,28,0,5
Ecoli	3289175	.	G	C	.	*	*	DP:BC	16:0,0,16,0	29:0,5,24,0
Ecoli	3289185	.	C	A,T	.	M	*	DP:BC	18:0,18,0,0	35:4,27,0,4
Ecoli	3289186	.	T	G	.	*	*	DP:BC	17:0,0,0,17	34:0,0,6,28
Ecoli	3289187	.	T	C,G	.	M	*	DP:BC	17:0,0,0,17	33:0,7,1,25
Ecoli	3289188	.	C	A,G	.	M	*	DP:BC	20:0,20,0,0	33:2,26,5,0
Ecoli	3289189	.	G	C	.	*	*	DP:BC	21:0,0,21,0	32:0,6,26,0
Ecoli	3289195	.	G	T	.	*	*	DP:BC	20:0,0,20,0	30:0,0,25,5
Ecoli	3289197	.	G	A,T	.	M	*	DP:BC	18:0,0,18,0	32:5,0,26,1
Ecoli	3289200	.	C	T	.	*	*	DP:BC	21:0,21,0,0	31:0,24,0,7
Ecoli	3289209	.	C	A	.	*	*	DP:BC	19:0,19,0,0	33:7,26,0,0
Ecoli	3289211	.	C	T	.	*	*	DP:BC	20:0,20,0,0	29:0,22,0,7
Ecoli	3289215	.	T	A	.	*	*	DP:BC	20:0,0,0,20	30:6,0,0,24
Ecoli	3289216	.	A	G	.	*	*	DP:BC	18:18,0,0,0	29:21,0,8,0
Ecoli	3289220	.	C	T	.	*	*	DP:BC	25:0,25,0,0	31:0,24,0,7
Ecoli	3289223	.	C	G	.	*	*	DP:BC	25:0,25,0,0	28:0,21,7,0
Ecoli	3289224	.	A	C,T	.	M	*	DP:BC	16:16,0,0,0	27:18,2,0,7
Ecoli	3289228	.	C	A,G	.	H;M	*	DP:BC	21:0,20,1,0	32:11,21,0,0
Ecoli	3289233	.	C	A,T	.	M	*	DP:BC	24:0,24,0,0	33:5,24,0,4
Ecoli	3289252	.	T	A,G	.	M	*	DP:BC	18:0,0,0,18	27:2,0,3,22
Ecoli	3289260	.	T	C	.	*	*	DP:BC	25:0,0,0,25	29:0,5,0,24
Ecoli	3289264	.	C	A,G	.	B;M;Y	*	DP:BC	25:0,25,0,0	28:4,23,1,0
Ecoli	3289265	.	C	A	.	B;Y	*	DP:BC	25:0,25,0,0	24:7,17,0,0
Ecoli	3289266	.	C	G,T	.	B;M;Y	*	DP:BC	25:0,25,0,0	24:0,19,4,1
Ecoli	3289267	.	C	A,G,T	.	B;M;Y	*	DP:BC	24:0,24,0,0	23:4,17,1,1
Ecoli	3289273	.	G	C	.	*	*	DP:BC	23:0,0,23,0	17:0,4,13,0
Ecoli	3289275	.	G	C,T	.	M	*	DP:BC	22:0,0,22,0	17:0,1,12,4
Ecoli	3289280	.	A	T	.	*	*	DP:BC	23:23,0,0,0	17:13,0,0,4
Ecoli	3289283	.	C	G,T	.	M	*	DP:BC	25:0,25,0,0	17:0,14,1,2
Ecoli	3289285	.	T	A,C	.	M	*	DP:BC	23:0,0,0,23	17:3,2,0,12
Ecoli	3289296	.	G	A	.	*	*	DP:BC	27:0,0,27,0	19:5,0,14,0
Ecoli	3289323	.	A	C	.	*	*	DP:BC	27:27,0,0,0	28:23,5,0,0
Ecoli	3289347	.	G	A	.	B	*	DP:BC	29:0,0,29,0	27:5,0,22,0
Ecoli	3289351	.	G	A,C	.	B;M	*	DP:BC	33:0,0,33,0	27:8,1,18,0
Ecoli	3289354	.	T	C	.	*	*	DP:BC	31:0,0,0,31	24:0,6,0,18
Ecoli	3289369	.	G	A	.	*	*	DP:BC	32:0,0,32,0	29:4,0,25,0
Ecoli	3289378	.	A	G	.	*	*	DP:BC	27:27,0,0,0	30:26,0,4,0
Ecoli	3289379	.	T	A,G	.	M	*	DP:BC	30:0,0,0,30	28:4,0,2,22
Ecoli	3289387	.	T	A,C	.	M	*	DP:BC	28:0,0,0,28	35:2,3,0,30
Ecoli	3289395	.	C	A,T	.	M	*	DP:BC	28:0,28,0,0	40:4,29,0,7
Ecoli	3289396	.	C	T	.	*	*	DP:BC	31:0,31,0,0	40:0,36,0,4
Ecoli	3289420	.	G	A,T	.	M	*	DP:BC	30:0,0,30,0	35:7,0,23,5
Ecoli	3289436	.	C	A,T	.	M	*	DP:BC	31:0,31,0,0	34:7,26,0,1
Ecoli	3289442	.	C	T	.	*	*	DP:BC	31:0,31,0,0	30:0,24,0,6
Ecoli	3289443	.	G	A,C	.	B;M	*	DP:BC	29:0,0,29,0	31:2,6,23,0
Ecoli	3289455	.	T	A,C	.	M	*	DP:BC	29:0,0,0,29	31:6,1,0,24
Ecoli	3289456	.	G	A	.	*	*	DP:BC	33:0,0,33,0	31:7,0,24,0
Ecoli	3289457	.	A	C,G	.	M	*	DP:BC	32:32,0,0,0	31:24,6,1,0
Ecoli	3289458	.	G	A,T	.	M	*	DP:BC	32:0,0,32,0	31:6,0,24,1
Ecoli	3289459	.	C	A	.	*	*	DP:BC	30:0,30,0,0	30:4,26,0,0
Ecoli	3289460	.	A	T	.	*	*	DP:BC	31:31,0,0,0	25:18,0,0,7
Ecoli	3289461	.	A	C,T	.	M	*	DP:BC	29:29,0,0,0	23:19,1,0,3
Ecoli	3289463	.	G	C	.	*	*	DP:BC	32:0,0,32,0	24:0,6,18,0
Ecoli	3289470	.	A	G	.	*	*	DP:BC	35:35,0,0,0	22:16,0,6,0
Ecoli	3289471	.	C	G	.	*	*	DP:BC	35:0,35,0,0	25:0,18,7,0
Ecoli	3289473	.	T	A,G	.	M	*	DP:BC	34:0,0,0,34	25:3,0,1,21
Ecoli	3289474	.	T	A	.	*	*	DP:BC	34:0,0,0,34	25:7,0,0,18
Ecoli	3289475	.	A	C,T	.	M	*	DP:BC	35:35,0,0,0	24:20,3,0,1
Ecoli	3289476	.	C	A,T	.	M	*	DP:BC	34:0,34,0,0	26:1,19,0,6
Ecoli	3289477	.	T	C,G	.	M	*	DP:BC	33:0,0,0,33	26:0,1,6,19
Ecoli	3289489	.	C	A,T	.	M	*	DP:BC	38:0,38,0,0	29:9,19,0,1
Ecoli	3289490	.	G	A	.	*	*	DP:BC	38:0,0,38,0	29:9,0,20,0
Ecoli	3289493	.	G	A,T	.	M	*	DP:BC	39:0,0,39,0	28:1,0,19,8
Ecoli	3289499	.	A	G	.	*	*	DP:BC	40:40,0,0,0	33:25,0,8,0
Ecoli	3289508	.	C	T	.	*	*	DP:BC	38:0,38,0,0	38:0,29,0,9
Ecoli	3289515	.	G	A	.	*	*	DP:BC	37:0,0,37,0	36:12,0,24,0
Ecoli	3289521	.	T	A	.	*	*	DP:BC	41:0,0,0,41	40:8,0,0,32
Ecoli	3289524	.	A	C	.	*	*	DP:BC	42:42,0,0,0	38:31,7,0,0
Ecoli	3289525	.	T	C	.	*	*	DP:BC	40:0,0,0,40	34:0,13,0,21
Ecoli	3289526	.	A	G,T	.	M	*	DP:BC	41:41,0,0,0	34:27,0,6,1
Ecoli	3289535	.	A	G	.	*	*	DP:BC	41:41,0,0,0	37:33,0,4,0
Ecoli	3289542	.	C	G	.	*	*	DP:BC	44:0,44,0,0	68:0,51,17,0
Ecoli	3289552	.	G	C,T	.	M	*	DP:BC	40:0,0,40,0	74:0,3,58,13
Ecoli	3289563	.	G	C	.	*	*	DP:BC	52:0,0,52,0	77:0,16,61,0
Ecoli	3289567	.	T	A	.	*	*	DP:BC	52:0,0,0,52	78:5,0,0,73
Ecoli	3289600	.	A	G	.	*	*	DP:BC	61:61,0,0,0	173:164,0,9,0
Ecoli	3289605	.	G	A	.	*	*	DP:BC	69:0,0,69,0	179:5,0,174,0
Ecoli	3289613	.	T	C	.	*	*	DP:BC	67:0,0,0,67	203:0,7,0,196
Ecoli	3289622	.	G	A	.	*	*	DP:BC	75:0,0,75,0	211:25,0,186,0
Ecoli	3289626	.	G	A	.	*	*	DP:BC	73:0,0,73,0	206:24,0,182,0
Ecoli	3289644	.	C	T	.	*	*	DP:BC	97:0,97,0,0	251:0,213,0,38
Ecoli	3289647	.	G	C	.	*	*	DP:BC	102:0,0,102,0	256:0,40,216,0
Ecoli	3289660	.	A	T	.	*	*	DP:BC	106:106,0,0,0	267:35,0,0,232
Ecoli	3289669	.	G	A,T	.	M	*	DP:BC	108:0,0,108,0	272:41,0,230,1
Ecoli	3289675	.	C	T	.	Y	*	DP:BC	112:0,112,0,0	279:0,244,0,35
Ecoli	3289680	.	T	A	.	*	*	DP:BC	118:0,0,0,118	283:242,0,0,41
Ecoli	3289683	.	T	A	.	*	*	DP:BC	109:0,0,0,109	290:207,0,0,83
Ecoli	3289693	.	C	G	.	*	*	DP:BC	126:0,126,0,0	264:0,235,29,0
Ecoli	3289695	.	T	C	.	*	*	DP:BC	115:0,0,0,115	264:0,30,0,234
Ecoli	3289698	.	G	A	.	*	*	DP:BC	125:0,0,125,0	271:31,0,240,0
Ecoli	3289702	.	A	T	.	*	*	DP:BC	120:120,0,0,0	267:236,0,0,31
Ecoli	3289707	.	C	T	.	*	*	DP:BC	130:0,130,0,0	281:0,248,0,33
Ecoli	3289711	.	G	A	.	*	*	DP:BC	133:0,0,133,0	288:30,0,258,0
Ecoli	3289714	.	A	G	.	*	*	DP:BC	133:133,0,0,0	290:259,0,31,0
Ecoli	3289715	.	A	C	.	*	*	DP:BC	129:129,0,0,0	290:260,30,0,0
Ecoli	3289716	.	G	A	.	*	*	DP:BC	124:0,0,124,0	299:29,0,270,0
Ecoli	3289723	.	G	T	.	H	*	DP:BC	133:0,0,127,6	326:0,0,326,0
Ecoli	3289733	.	C	A,T	.	M	*	DP:BC	131:0,131,0,0	290:2,261,0,27
Ecoli	3289734	.	T	G	.	*	*	DP:BC	130:0,0,0,130	257:0,0,27,230
Ecoli	3289739	.	G	C	.	*	*	DP:BC	131:0,0,131,0	268:0,26,242,0
Ecoli	3289740	.	G	T	.	*	*	DP:BC	130:0,0,130,0	267:0,0,240,27
Ecoli	3289741	.	T	C	.	*	*	DP:BC	120:0,0,0,120	262:0,26,0,236
Ecoli	3289743	.	T	C,G	.	M	*	DP:BC	129:0,0,0,129	262:0,25,1,236
Ecoli	3289744	.	T	G	.	*	*	DP:BC	136:0,0,0,136	265:0,0,26,239
Ecoli	3289745	.	G	T	.	*	*	DP:BC	130:0,0,130,0	270:0,0,245,25
Ecoli	3289746	.	C	A	.	*	*	DP:BC	135:0,135,0,0	265:27,238,0,0
Ecoli	3289748	.	A	G	.	*	*	DP:BC	127:127,0,0,0	259:232,0,27,0
Ecoli	3289749	.	C	A	.	*	*	DP:BC	137:0,137,0,0	261:27,234,0,0
Ecoli	3289750	.	G	C	.	*	*	DP:BC	135:0,0,135,0	265:0,27,238,0
Ecoli	3289751	.	T	G	.	*	*	DP:BC	132:0,0,0,132	257:0,0,26,231
Ecoli	3289766	.	T	G	.	*	*	DP:BC	149:0,0,0,149	277:0,0,16,261
Ecoli	3289767	.	A	C,G,T	.	M	*	DP:BC	140:140,0,0,0	275:260,7,1,7
Ecoli	3289770	.	G	A,C	.	B;M	*	DP:BC	143:0,0,143,0	281:2,11,268,0
Ecoli	3289775	.	C	A,G	.	B;H;M	*	DP:BC	152:1,151,0,0	283:1,272,10,0
Ecoli	3289776	.	A	G	.	*	*	DP:BC	147:147,0,0,0	271:255,0,16,0
Ecoli	3289777	.	G	A,T	.	M	*	DP:BC	143:0,0,143,0	273:12,0,260,1
Ecoli	3289778	.	T	A,G	.	M	*	DP:BC	146:0,0,0,146	270:16,0,1,253
Ecoli	3289779	.	A	C,T	.	M	*	DP:BC	145:145,0,0,0	268:251,16,0,1
Ecoli	3289790	.	T	A	.	Y	*	DP:BC	145:0,0,0,145	244:15,0,0,229
Ecoli	3289792	.	C	A,T	.	M;Y	*	DP:BC	153:0,153,0,0	242:1,226,0,15
Ecoli	3289794	.	T	C	.	*	*	DP:BC	145:0,0,0,145	241:0,14,0,227
Ecoli	3289802	.	T	A	.	*	*	DP:BC	151:0,0,0,151	236:15,0,0,221
Ecoli	3289807	.	C	T	.	*	*	DP:BC	157:0,157,0,0	235:0,218,0,17
Ecoli	3289810	.	A	G	.	*	*	DP:BC	150:150,0,0,0	240:225,0,15,0
Ecoli	3289830	.	A	C,G	.	M	*	DP:BC	171:171,0,0,0	220:207,1,12,0
Ecoli	3289836	.	C	A	.	*	*	DP:BC	166:0,166,0,0	213:10,203,0,0
Ecoli	3289838	.	G	A,C	.	M	*	DP:BC	163:0,0,163,0	213:8,3,202,0
Ecoli	3289839	.	C	T	.	*	*	DP:BC	173:0,173,0,0	211:0,202,0,9
Ecoli	3289840	.	G	A,C	.	M	*	DP:BC	169:0,0,169,0	206:152,12,42,0
Ecoli	3289844	.	C	A,G	.	M	*	DP:BC	166:0,166,0,0	204:2,191,11,0
Ecoli	3289853	.	G	C,T	.	B;M	*	DP:BC	165:0,0,165,0	194:0,9,183,2
Ecoli	3289856	.	T	C	.	*	*	DP:BC	166:0,0,0,166	185:0,9,0,176
Ecoli	3289857	.	C	A,T	.	M	*	DP:BC	172:0,172,0,0	186:1,39,0,146
Ecoli	3289862	.	T	A,C	.	M	*	DP:BC	170:0,0,0,170	176:7,1,0,168
Ecoli	3289863	.	A	T	.	*	*	DP:BC	166:166,0,0,0	166:159,0,0,7
Ecoli	3289867	.	T	C	.	*	*	DP:BC	167:0,0,0,167	158:0,10,0,148
Ecoli	3294265	.	C	T	.	*	*	DP:BC	161:0,161,0,0	9:0,5,0,4
Ecoli	3300566	.	G	A	.	*	*	DP:BC	191:0,0,191,0	1747:10,0,1737,0
Ecoli	3301939	.	C	T	.	B	*	DP:BC	216:0,216,0,0	3563:0,3547,0,16
Ecoli	3303005	.	A	G	.	B	*	DP:BC	197:197,0,0,0	3960:3942,0,18,0
Ecoli	3303038	.	G	A	.	*	*	DP:BC	211:0,0,211,0	5146:15,0,5131,0
Ecoli	3306749	.	G	A	.	*	*	DP:BC	207:0,0,207,0	2728:13,0,2715,0
Ecoli	3307558	.	C	T	.	B	*	DP:BC	177:0,177,0,0	2892:0,2878,0,14
Ecoli	3307960	.	G	A	.	*	*	DP:BC	185:0,0,185,0	4725:383,0,4342,0
Ecoli	3308193	.	G	A,T	.	H;M	*	DP:BC	203:0,0,202,1	3203:186,0,3017,0
Ecoli	3311067	.	A	G	.	B	*	DP:BC	213:213,0,0,0	2376:2365,0,11,0
Ecoli	3311684	.	G	A	.	*	*	DP:BC	196:0,0,196,0	1433:65,0,1368,0
Ecoli	3312432	.	C	T	.	Y	*	DP:BC	182:0,182,0,0	1998:0,1967,0,31
Ecoli	3327139	.	T	A	.	Y	*	DP:BC	173:0,0,0,173	57:4,0,0,53
Ecoli	3329775	.	C	T	.	B	*	DP:BC	122:0,122,0,0	1557:0,1547,0,10
Ecoli	3329977	.	G	A	.	H	*	DP:BC	157:3,0,154,0	6928:9,0,6919,0
Ecoli	3330448	.	G	A	.	H	*	DP:BC	205:6,0,199,0	4179:10,0,4169,0
Ecoli	3331831	.	C	T	.	Y	*	DP:BC	183:0,183,0,0	2305:0,2287,0,18
Ecoli	3333286	.	T	G	.	*	*	DP:BC	223:0,0,0,223	2480:0,0,13,2467
Ecoli	3336422	.	G	A	.	*	*	DP:BC	202:0,0,202,0	1059:48,0,1011,0
Ecoli	3337593	.	C	T	.	B	*	DP:BC	78:0,78,0,0	786:0,776,0,10
Ecoli	3345908	.	C	T	.	*	*	DP:BC	216:0,216,0,0	1373:0,1355,0,18
Ecoli	3353534	.	G	T	.	B	*	DP:BC	215:0,0,215,0	9:0,0,5,4
Ecoli	3353538	.	A	C	.	B	*	DP:BC	205:205,0,0,0	9:5,4,0,0
Ecoli	3362192	.	G	A,T	.	H;M	*	DP:BC	214:0,0,213,1	14:2,0,12,0
Ecoli	3363414	.	T	C	.	*	*	DP:BC	223:0,0,0,223	15:0,4,0,11
Ecoli	3376275	.	G	A	.	Y	*	DP:BC	186:0,0,186,0	114:5,0,109,0
Ecoli	3376749	.	C	G	.	*	*	DP:BC	178:0,178,0,0	386:0,380,6,0
Ecoli	3386942	.	C	T	.	B	*	DP:BC	204:0,204,0,0	139:0,131,0,8
Ecoli	3388734	.	C	T	.	*	*	DP:BC	189:0,189,0,0	37:0,30,0,7
Ecoli	3390440	.	G	A	.	B	*	DP:BC	187:0,0,187,0	569:8,0,561,0
Ecoli	3391494	.	A	G	.	B	*	DP:BC	253:253,0,0,0	26:22,0,4,0
Ecoli	3391820	.	A	C	.	H	*	DP:BC	145:136,9,0,0	12:12,0,0,0
Ecoli	3392595	.	A	G	.	*	*	DP:BC	177:177,0,0,0	30:26,0,4,0
Ecoli	3394414	.	C	T	.	*	*	DP:BC	158:0,158,0,0	269:0,253,0,16
Ecoli	3395482	.	G	A	.	*	*	DP:BC	137:0,0,137,0	53:4,0,49,0
Ecoli	3396890	.	G	A	.	*	*	DP:BC	202:0,0,202,0	252:9,0,243,0
Ecoli	3399804	.	C	A	.	B	*	DP:BC	201:0,201,0,0	53:4,49,0,0
Ecoli	3404794	.	G	A	.	*	*	DP:BC	110:0,0,110,0	36:4,0,32,0
Ecoli	3406145	.	C	T	.	*	*	DP:BC	197:0,197,0,0	3569:0,3550,0,19
Ecoli	3407744	.	T	A	.	H	*	DP:BC	225:1,0,0,224	54:3,0,0,51
Ecoli	3416037	.	C	T	.	*	*	DP:BC	141:0,141,0,0	51:0,45,0,6
Ecoli	3417332	.	C	T	.	Y	*	DP:BC	234:0,234,0,0	7:0,3,0,4
Ecoli	3428114	.	T	C	.	*	*	DP:BC	215:0,0,0,215	308:0,8,0,300
Ecoli	3429803	.	T	A,G	.	B;H;M	*	DP:BC	126:4,0,0,122	311:0,0,1,310
Ecoli	3433045	.	G	A	.	*	*	DP:BC	191:0,0,191,0	185:6,0,179,0
Ecoli	3434233	.	T	A,G	.	H;M	*	DP:BC	126:2,0,3,121	167:0,0,0,167
Ecoli	3435194	.	G	A	.	B	*	DP:BC	194:0,0,194,0	227:6,0,221,0
Ecoli	3437215	.	G	A	.	*	*	DP:BC	178:0,0,178,0	130:5,0,125,0
Ecoli	3440616	.	G	A	.	*	*	DP:BC	199:0,0,199,0	146:14,0,132,0
Ecoli	3448868	.	C	T	.	*	*	DP:BC	101:0,101,0,0	19:0,13,0,6
Ecoli	3451045	.	G	A,T	.	H;M	*	DP:BC	128:0,0,127,1	13:2,0,11,0
Ecoli	3451349	.	C	T	.	*	*	DP:BC	117:0,117,0,0	14:0,10,0,4
Ecoli	3453732	.	G	A,T	.	H;M	*	DP:BC	144:0,0,143,1	36:2,0,34,0
Ecoli	3454306	.	C	G,T	.	H;M	*	DP:BC	69:0,68,1,0	46:0,42,0,4
Ecoli	3466057	.	G	T	.	H;Y	*	DP:BC	78:0,0,73,5	153:0,0,153,0
Ecoli	3469166	.	T	C,G	.	H;M	*	DP:BC	86:0,0,2,84	2112:0,7,0,2105
Ecoli	3470777	.	G	A	.	*	*	DP:BC	157:0,0,157,0	1255:9,0,1246,0
Ecoli	3471324	.	G	A	.	B	*	DP:BC	209:0,0,209,0	633:7,0,626,0
Ecoli	3472748	.	C	T	.	*	*	DP:BC	169:0,169,0,0	592:0,573,0,19
Ecoli	3472861	.	G	A,C	.	B;M	*	DP:BC	126:0,0,126,0	151:7,1,143,0
Ecoli	3473713	.	C	T	.	*	*	DP:BC	172:0,172,0,0	58:0,52,0,6
Ecoli	3501447	.	T	C	.	B	*	DP:BC	238:0,0,0,238	128:0,5,0,123
Ecoli	3502626	.	C	T	.	*	*	DP:BC	193:0,193,0,0	1638:0,1583,0,55
Ecoli	3502937	.	C	T	.	B	*	DP:BC	220:0,220,0,0	381:0,342,0,39
Ecoli	3503482	.	G	A	.	B	*	DP:BC	100:0,0,100,0	173:5,0,168,0
Ecoli	3504594	.	G	A	.	B	*	DP:BC	187:0,0,187,0	162:6,0,156,0
Ecoli	3506387	.	G	A	.	*	*	DP:BC	147:0,0,147,0	1111:20,0,1091,0
Ecoli	3506619	.	C	T	.	*	*	DP:BC	176:0,176,0,0	1432:0,1422,0,10
Ecoli	3506778	.	G	A	.	*	*	DP:BC	166:0,0,166,0	1154:20,0,1134,0
Ecoli	3509898	.	T	G	.	*	*	DP:BC	213:0,0,0,213	101:0,0,7,94
Ecoli	3510354	.	T	A,G	.	B;M	*	DP:BC	244:0,0,0,244	531:2,0,14,515
Ecoli	3510355	.	G	A	.	B	*	DP:BC	232:0,0,232,0	294:14,0,280,0
Ecoli	3510356	.	C	T	.	B	*	DP:BC	233:0,233,0,0	217:0,203,0,14
Ecoli	3512571	.	G	A	.	*	*	DP:BC	159:0,0,159,0	14:6,0,8,0
Ecoli	3526811	.	G	A	.	H;Y	*	DP:BC	109:5,0,104,0	30:0,0,30,0
Ecoli	3526889	.	C	A	.	H;Y	*	DP:BC	65:7,58,0,0	49:0,49,0,0
Ecoli	3527589	.	G	A	.	H	*	DP:BC	208:1,0,207,0	18:4,0,14,0
Ecoli	3529668	.	C	T	.	H	*	DP:BC	178:0,177,0,1	10:0,8,0,2
Ecoli	3538840	.	C	A	.	*	*	DP:BC	136:0,136,0,0	38:4,34,0,0
Ecoli	3542002	.	G	A,T	.	H;M	*	DP:BC	209:0,0,208,1	46:2,0,44,0
Ecoli	3545345	.	C	A,G	.	H;M	*	DP:BC	210:1,209,0,0	33:0,30,3,0
Ecoli	3546337	.	G	A	.	*	*	DP:BC	195:0,0,195,0	22:5,0,17,0
Ecoli	3553393	.	T	G	.	*	*	DP:BC	204:0,0,0,204	39:0,0,4,35
Ecoli	3555266	.	G	A	.	*	*	DP:BC	194:0,0,194,0	119:5,0,114,0
Ecoli	3557877	.	G	A	.	Y	*	DP:BC	204:0,0,204,0	108:12,0,96,0
Ecoli	3560952	.	G	A	.	Y	*	DP:BC	197:0,0,197,0	73:9,0,64,0
Ecoli	3561261	.	C	T	.	H	*	DP:BC	181:0,176,0,5	54:0,54,0,0
Ecoli	3561269	.	A	G	.	H	*	DP:BC	176:171,0,5,0	52:52,0,0,0
Ecoli	3561323	.	G	T	.	H	*	DP:BC	197:0,0,190,7	35:0,0,35,0
Ecoli	3561331	.	G	T	.	H	*	DP:BC	210:0,0,203,7	34:0,0,34,0
Ecoli	3561418	.	A	T	.	H	*	DP:BC	208:196,0,0,12	893:893,0,0,0
Ecoli	3561449	.	C	T	.	H	*	DP:BC	196:0,188,0,8	929:0,929,0,0
Ecoli	3561451	.	T	C	.	H	*	DP:BC	192:0,7,0,185	920:0,0,0,920
Ecoli	3561462	.	C	A	.	H	*	DP:BC	196:7,189,0,0	925:0,925,0,0
Ecoli	3561502	.	A	T	.	H	*	DP:BC	180:172,0,0,8	496:496,0,0,0
Ecoli	3561504	.	G	A,C	.	H;M	*	DP:BC	191:6,0,185,0	496:0,1,495,0
Ecoli	3561696	.	A	G	.	H	*	DP:BC	126:121,0,5,0	29:29,0,0,0
Ecoli	3561901	.	T	A	.	H	*	DP:BC	164:7,0,0,157	939:0,0,0,939
Ecoli	3561932	.	T	C	.	H	*	DP:BC	151:0,6,0,145	966:0,0,0,966
Ecoli	3562298	.	T	C,G	.	H;M	*	DP:BC	209:0,0,1,208	30:0,2,0,28
Ecoli	3565737	.	G	A	.	*	*	DP:BC	157:0,0,157,0	24:4,0,20,0
Ecoli	3576530	.	G	A	.	H	*	DP:BC	189:1,0,188,0	52:4,0,48,0
Ecoli	3582384	.	G	A	.	B	*	DP:BC	196:0,0,196,0	1649:20,0,1629,0
Ecoli	3582389	.	G	A	.	B	*	DP:BC	207:0,0,207,0	725:9,0,716,0
Ecoli	3585059	.	A	G	.	*	*	DP:BC	137:137,0,0,0	474:466,0,8,0
Ecoli	3593878	.	G	A	.	H	*	DP:BC	83:7,0,76,0	7:0,0,7,0
Ecoli	3612454	.	C	A,T	.	H;M	*	DP:BC	152:1,151,0,0	8:0,6,0,2
Ecoli	3626552	.	C	G	.	B	*	DP:BC	132:0,132,0,0	21:0,17,4,0
Ecoli	3636004	.	C	T	.	*	*	DP:BC	192:0,192,0,0	695:0,615,0,80
Ecoli	3636689	.	C	T	.	*	*	DP:BC	226:0,226,0,0	1316:0,1307,0,9
Ecoli	3637314	.	C	A,G	.	B;M	*	DP:BC	208:0,208,0,0	257:2,250,5,0
Ecoli	3648829	.	A	G,T	.	M	*	DP:BC	192:192,0,0,0	16:13,0,2,1
Ecoli	3658658	.	C	T	.	B	*	DP:BC	206:0,206,0,0	1790:0,1778,0,12
Ecoli	3658896	.	C	T	.	B	*	DP:BC	213:0,213,0,0	3594:0,3579,0,15
Ecoli	3661119	.	A	G	.	B	*	DP:BC	181:181,0,0,0	275:269,0,6,0
Ecoli	3661199	.	G	A	.	*	*	DP:BC	224:0,0,224,0	376:62,0,314,0
Ecoli	3661361	.	G	A	.	*	*	DP:BC	235:0,0,235,0	261:9,0,252,0
Ecoli	3662357	.	G	A	.	*	*	DP:BC	194:0,0,194,0	282:6,0,276,0
Ecoli	3672599	.	G	A	.	*	*	DP:BC	176:0,0,176,0	242:42,0,200,0
Ecoli	3673499	.	G	A	.	*	*	DP:BC	171:0,0,171,0	407:10,0,397,0
Ecoli	3674157	.	G	A	.	*	*	DP:BC	193:0,0,193,0	354:16,0,338,0
Ecoli	3684802	.	C	T	.	*	*	DP:BC	197:0,197,0,0	59:0,53,0,6
Ecoli	3684803	.	C	T	.	*	*	DP:BC	195:0,195,0,0	57:0,53,0,4
[truncated: 1,057 more rows]

## Sheet: 2.6 Raw PPR56_no_target_2(tr)
##fileformat=VCFv4.0
##fileDate=20210107
##source=jacusa-1.3.0
##FILTER=<ID=H,Description="Filter non-homozygous pileup/BAM in sample 1 or 2 (MUST be set to H:1 or H:2). Default: none"
##FILTER=<ID=M,Description="Max allowed alleles per parallel pileup. Default: 2"
##FILTER=<ID=B,Description="Filter distance to Read Start/End. Default: 6:0.5 (F:distance:min_ratio)"
##FILTER=<ID=Y,Description="Filter wrong variant calls in the vicinity of homopolymers. Default: 7 (Y:length)"
##FORMAT=<ID=DP,Number=1,Type=Integer,Description="Read Depth">
##FORMAT=<ID=BC,Number=4,Type=Integer,Description="Base counts A,C,G,T">
#CHROM	POS	ID	REF	ALT	QUAL	FILTER	INFO	FORMAT	dna_gsnap_BL21DE3_PPR56-NT_pRARE_multi80.fa.concordant_uniq-sorted	rna_gsnap_BL21DE3_PPR56-NT_pRARE_multi80.fa.concordant_uniq-sorted
PPR56_LR_pET41KMCS	280	.	C	A,G,T	.	H;M	*	DP:BC	5619:1,5618,0,0	37691:1,37256,1,433
PPR56_LR_pET41KMCS	394	.	G	A,T	.	H;M	*	DP:BC	5876:1,0,5875,0	24485:164,0,24316,5
PPR56_LR_pET41KMCS	460	.	T	A,C,G	.	H;M	*	DP:BC	7305:0,2804,0,4501	25533:1,25525,4,3
PPR56_LR_pET41KMCS	470	.	C	A,T	.	H;M	*	DP:BC	4682:0,4658,0,24	206:11,2,0,193
PPR56_LR_pET41KMCS	1071	.	C	A,G,T	.	B;H;M;Y	*	DP:BC	10941:1,10934,0,6	60961:7,60292,2,660
PPR56_LR_pET41KMCS	1177	.	A	C,G,T	.	H;M	*	DP:BC	12123:12120,0,2,1	48444:48308,132,3,1
PPR56_LR_pET41KMCS	1507	.	C	A,G,T	.	H;M;Y	*	DP:BC	11387:2,11383,2,0	21443:5,21380,0,58
PPR56_LR_pET41KMCS	1548	.	C	A,T	.	H;M;Y	*	DP:BC	10068:3,10059,0,6	19936:44,19890,0,2
PPR56_LR_pET41KMCS	1926	.	G	A,C,T	.	H;M	*	DP:BC	37279:127,7,37138,7	26108:155,22,25929,2
PPR56_LR_pET41KMCS	1929	.	G	A,C,T	.	H;M	*	DP:BC	35135:289,5,34840,1	24260:145,4,24109,2
PPR56_LR_pET41KMCS	1979	.	G	A,C,T	.	B;H;M	*	DP:BC	18994:7,0,18986,1	15370:40,11,15316,3
PPR56_LR_pET41KMCS	2017	.	T	A,C,G	.	H;M;Y	*	DP:BC	11734:4,52,1,11677	13495:1,19,1,13474
PPR56_LR_pET41KMCS	2089	.	A	C,G,T	.	H;M;Y	*	DP:BC	10549:10545,1,0,3	16658:16618,0,2,38
PPR56_LR_pET41KMCS	2272	.	G	A,C,T	.	H;M	*	DP:BC	12658:2,0,12655,1	27499:65,2,27431,1
PPR56_LR_pET41KMCS	2291	.	C	A,T	.	H;M;Y	*	DP:BC	13908:2,13905,0,1	29818:4,27629,0,2185
PPR56_LR_pET41KMCS	2317	.	A	C,G,T	.	H;M	*	DP:BC	12868:12836,30,1,1	27713:27707,4,2,0
PPR56_LR_pET41KMCS	2318	.	A	C,G,T	.	H;M	*	DP:BC	12872:30,12835,3,4	27716:1,27708,0,7
PPR56_LR_pET41KMCS	2320	.	A	C,G,T	.	H;M	*	DP:BC	12812:31,2,12778,1	27582:22,2,27557,1
PPR56_LR_pET41KMCS	2322	.	C	A,G	.	H;M	*	DP:BC	12732:12699,31,2,0	27356:27352,2,2,0
PPR56_LR_pET41KMCS	2323	.	G	C,T	.	H;M	*	DP:BC	5187:0,2,29,5156	7:0,2,2,3
PPR56_LR_pET41KMCS	2324	.	C	A,G	.	H;M	*	DP:BC	5176:5139,31,6,0	10:8,2,0,0
PPR56_LR_pET41KMCS	2325	.	A	C,G,T	.	H;M	*	DP:BC	5155:32,0,1,5122	20:17,1,1,1
PPR56_LR_pET41KMCS	2548	.	G	A,C,T	.	B;H;M	*	DP:BC	12093:8,0,12085,0	25183:81,3,25098,1
PPR56_LR_pET41KMCS	2689	.	G	A,C,T	.	H;M;Y	*	DP:BC	11494:2,0,11482,10	22812:5,2,22704,101
PPR56_LR_pET41KMCS	3002	.	A	C,G,T	.	H;M	*	DP:BC	17928:17908,3,13,4	37484:37312,0,171,1
PPR56_LR_pET41KMCS	3394	.	G	A,C,T	.	H;M	*	DP:BC	16479:23,1,16455,0	31169:92,5,31071,1
PPR56_LR_pET41KMCS	3397	.	G	A,C,T	.	B;H;M	*	DP:BC	16724:25,0,16698,1	30788:100,5,30682,1
PPR56_LR_pET41KMCS	3608	.	G	A,C,T	.	H;M	*	DP:BC	9837:15,0,9821,1	16568:67,1,16500,0
PPR56_LR_pET41KMCS	3672	.	C	A,G,T	.	B;H;M	*	DP:BC	5594:1,5592,0,1	8051:22,8023,5,1
PPR56_LR_pET41KMCS	3695	.	T	A,C,G	.	H;M	*	DP:BC	4141:4,23,1,4113	3757:8,85,2,3662
PPR56_LR_pET41KMCS	3820	.	G	A,C,T	.	B;H;M	*	DP:BC	2733:13,0,2720,0	984:39,2,942,1
PPR56_LR_pET41KMCS	4114	.	G	A	.	B	*	DP:BC	90:0,0,90,0	450:7,0,443,0
PPR56_LR_pET41KMCS	4677	.	C	A,G,T	.	B;H;M	*	DP:BC	30291:0,30230,2,59	35335:1,35317,0,17
PPR56_LR_pET41KMCS	4728	.	A	C,G,T	.	H;M	*	DP:BC	37791:37696,14,74,7	43952:43899,9,39,5
PPR56_LR_pET41KMCS	4768	.	A	C,G,T	.	H;M	*	DP:BC	29780:29357,420,1,2	35249:34998,243,8,0
PPR56_LR_pET41KMCS	4825	.	T	A,C,G	.	H;M;Y	*	DP:BC	46035:2,9,419,45605	55077:7,4,67,54999
PPR56_LR_pET41KMCS	4874	.	T	A,C,G	.	H;M;Y	*	DP:BC	39259:1,4,71,39183	51656:6,21,33,51596
PPR56_LR_pET41KMCS	4878	.	C	A,G,T	.	H;M;Y	*	DP:BC	46085:4,46073,2,6	54787:3,54727,2,55
PPR56_LR_pET41KMCS	5013	.	G	A,C,T	.	H;M	*	DP:BC	112131:5,1,112119,6	31051:0,3,30987,61
PPR56_LR_pET41KMCS	5015	.	G	A,C,T	.	B;H;M	*	DP:BC	222574:2,4,222563,5	40138:0,0,40081,57
PPR56_LR_pET41KMCS	5017	.	G	A,C,T	.	H;M	*	DP:BC	304049:16,6,304021,6	48907:2,57,48846,2
PPR56_LR_pET41KMCS	5019	.	A	C,G,T	.	B;H;M;Y	*	DP:BC	377402:377364,8,23,7	55002:54944,55,0,3
PPR56_LR_pET41KMCS	5021	.	A	C,G,T	.	B;H;M;Y	*	DP:BC	614949:614918,7,23,1	92340:92279,57,4,0
PPR56_LR_pET41KMCS	5072	.	C	A,G,T	.	H;M;Y	*	DP:BC	1751329:109,1750861,7,352	269294:52,268916,2,324
PPR56_LR_pET41KMCS	5099	.	C	A,G,T	.	H;M;Y	*	DP:BC	2297344:119,2296856,8,361	405289:43,405070,2,174
PPR56_LR_pET41KMCS	5118	.	A	C,G,T	.	H;M	*	DP:BC	2534490:2533411,910,134,35	465882:465808,32,21,21
PPR56_LR_pET41KMCS	5152	.	A	C,G,T	.	H;M;Y	*	DP:BC	2932058:2930187,1734,93,44	532546:532478,33,20,15
PPR56_LR_pET41KMCS	5175	.	A	C,G,T	.	H;M;Y	*	DP:BC	2148956:2148139,644,135,38	416245:416153,35,35,22
PPR56_LR_pET41KMCS	5199	.	A	C,G,T	.	H;M;Y	*	DP:BC	2326561:2324740,1667,80,74	415293:415207,52,7,27
PPR56_LR_pET41KMCS	5205	.	G	A,C,T	.	H;M;Y	*	DP:BC	2436255:95,50,2436018,92	421226:97,49,421057,23
PPR56_LR_pET41KMCS	5245	.	C	A,G,T	.	H;M;Y	*	DP:BC	1909642:80,1909309,12,241	311159:15,301243,1,9900
PPR56_LR_pET41KMCS	5247	.	C	A,G,T	.	H;M;Y	*	DP:BC	1803207:41,1802694,38,434	287765:5,285773,8,1979
PPR56_LR_pET41KMCS	5256	.	G	A,C,T	.	H;M;Y	*	DP:BC	1687177:1977,97,1685035,68	266662:399,30,266219,14
PPR56_LR_pET41KMCS	5344	.	C	A,G,T	.	H;M;Y	*	DP:BC	640446:235,639805,191,215	92634:18,92493,28,95
PPR56_LR_pET41KMCS	5345	.	G	A,C,T	.	H;M;Y	*	DP:BC	610239:1996,204,607983,56	87910:177,27,87700,6
PPR56_LR_pET41KMCS	5346	.	G	A,C,T	.	H;M;Y	*	DP:BC	527775:3480,52,524212,31	78060:404,5,77650,1
PPR56_LR_pET41KMCS	5382	.	T	A,C,G	.	H;M	*	DP:BC	183971:40,1049,60,182822	37822:8,59,8,37747
PPR56_LR_pET41KMCS	5425	.	T	A,C,G	.	H;M	*	DP:BC	101411:1468,5711,89,94143	23417:417,1000,14,21986
PPR56_LR_pET41KMCS	5477	.	G	A,C,T	.	H;M;Y	*	DP:BC	61170:1519,68,59576,7	16929:642,29,16253,5
PPR56_LR_pET41KMCS	5480	.	A	C,G,T	.	H;M;Y	*	DP:BC	43818:43591,75,109,43	13657:13621,9,20,7
PPR56_LR_pET41KMCS	5492	.	A	C,G,T	.	H;M	*	DP:BC	38874:38785,80,4,5	12934:12926,6,0,2
PPR56_LR_pET41KMCS	5502	.	G	A,C,T	.	H;M	*	DP:BC	41401:142,3,41253,3	13419:23,1,13394,1
PPR56_LR_pET41KMCS	5504	.	G	A,C,T	.	H;M	*	DP:BC	38269:24,6,38235,4	12984:176,2,12797,9
PPR56_LR_pET41KMCS	5576	.	G	A,C,T	.	H;M	*	DP:BC	29726:148,20,29557,1	11196:15,17,11161,3
PPR56_LR_pET41KMCS	5623	.	G	A,C,T	.	H;M	*	DP:BC	28413:619,28,27763,3	11803:207,6,11586,4
PPR56_LR_pET41KMCS	5626	.	A	C,G,T	.	H;M	*	DP:BC	25089:25063,19,3,4	11168:11127,5,32,4
PPR56_LR_pET41KMCS	5647	.	G	A,C,T	.	H;M	*	DP:BC	29140:156,1,28975,8	13326:16,0,13307,3
PPR56_LR_pET41KMCS	5650	.	T	A,C,G	.	H;M	*	DP:BC	29178:35,72,15,29056	13985:8,14,10,13953
PPR56_LR_pET41KMCS	5675	.	T	A,C,G	.	H;M	*	DP:BC	35797:41,178,16,35562	18173:6,26,1,18140
PPR56_LR_pET41KMCS	5785	.	G	A,C,T	.	H;M	*	DP:BC	105229:719,29,104475,6	79760:227,20,79509,4
PPR56_LR_pET41KMCS	5818	.	A	C,G,T	.	H;M	*	DP:BC	133096:132955,117,17,7	118249:118214,13,9,13
PPR56_LR_pET41KMCS	5824	.	A	C,G,T	.	H;M	*	DP:BC	135442:135269,160,9,4	122042:122001,30,5,6
PPR56_LR_pET41KMCS	5897	.	T	A,C,G	.	H;M;Y	*	DP:BC	164511:116,228,39,164128	178323:9,23,5,178286
PPR56_LR_pET41KMCS	5941	.	T	A,C,G	.	H;M	*	DP:BC	195722:9,1045,3,194665	234445:19,841,3,233582
PPR56_LR_pET41KMCS	6060	.	A	C,G,T	.	H;M	*	DP:BC	155236:155224,4,6,2	279169:278947,22,170,30
PPR56_LR_pET41KMCS	6153	.	G	A,C,T	.	H;M;Y	*	DP:BC	72713:106,7,72595,5	298976:224,43,298701,8
PPR56_LR_pET41KMCS	6184	.	T	A,C,G	.	H;M;Y	*	DP:BC	55238:22,100,16,55100	275718:61,244,39,275374
PPR56_LR_pET41KMCS	6192	.	G	A,C,T	.	H;M;Y	*	DP:BC	49447:61,7,49371,8	288367:113,15,288233,6
PPR56_LR_pET41KMCS	6200	.	T	A,C,G	.	B;H;M	*	DP:BC	39506:6,161,6,39333	271784:21,323,0,271440
PPR56_LR_pET41KMCS	6203	.	C	A,G,T	.	H;M	*	DP:BC	38623:2,38613,2,6	269026:6,267784,8,1228
PPR56_LR_pET41KMCS	6239	.	A	C,G,T	.	H;M;Y	*	DP:BC	6582:5141,3,2,1436	227849:227739,9,54,47
PPR56_LR_pET41KMCS	6666	.	T	A,C,G	.	B;H;M	*	DP:BC	5098:0,1,0,5097	93395:64,505,43,92783
PPR56_LR_pET41KMCS	6667	.	G	A,C,T	.	B;H;M	*	DP:BC	5092:0,0,5091,1	93178:503,2,92667,6
PPR56_LR_pET41KMCS	6668	.	G	A,C,T	.	B;H;M	*	DP:BC	5101:0,1,5099,1	93078:248,6,92819,5
PPR56_LR_pET41KMCS	6669	.	G	A,C,T	.	B;H;M	*	DP:BC	5090:0,1,5089,0	92301:374,1,91921,5
PPR56_LR_pET41KMCS	6724	.	T	A,C,G	.	B;M;Y	*	DP:BC	5105:0,0,0,5105	70578:59,131,38,70350
PPR56_LR_pET41KMCS	7329	.	G	A,C,T	.	B;M;Y	*	DP:BC	5260:0,0,5260,0	62382:293,5,62081,3
PPR56_LR_pET41KMCS	7330	.	T	A,C,G	.	B;H;M;Y	*	DP:BC	5267:0,1,0,5266	61717:97,148,66,61406
PPR56_LR_pET41KMCS	7332	.	G	A,C,T	.	H;M;Y	*	DP:BC	5263:2,0,5261,0	63421:194,6,63216,5
PPR56_LR_pET41KMCS	7333	.	G	A,C,T	.	B;H;M;Y	*	DP:BC	5291:2,0,5288,1	63645:426,3,63211,5
PPR56_LR_pET41KMCS	7587	.	C	A,T	.	M;Y	*	DP:BC	5246:0,5246,0,0	131330:9,130858,0,463
PPR56_LR_pET41KMCS	7660	.	T	A,C,G	.	B;H;M;Y	*	DP:BC	5249:0,1,1,5247	125930:72,292,40,125526
PPR56_LR_pET41KMCS	8320	.	C	A,G,T	.	H;M;Y	*	DP:BC	2578:1,2577,0,0	924529:52,891474,13,32990
PPR56_LR_pET41KMCS	8401	.	G	A,C,T	.	H;M	*	DP:BC	4161:0,0,4135,26	989498:131,1096,968850,19421
PPR56_LR_pET41KMCS	8403	.	A	C,G,T	.	H;M;Y	*	DP:BC	4194:4190,0,0,4	1047246:990052,41,65,57088
PPR56_LR_pET41KMCS	8404	.	C	A,G,T	.	H;M;Y	*	DP:BC	4210:0,4183,26,1	1048957:58,1030711,18015,173
PPR56_LR_pET41KMCS	8405	.	C	A,G,T	.	H;M;Y	*	DP:BC	4226:0,4222,4,0	1049336:44,992411,56710,171
PPR56_LR_pET41KMCS	8406	.	A	C,G,T	.	H;M;Y	*	DP:BC	4225:4224,0,0,1	1088541:1051424,32,81,37004
PPR56_LR_pET41KMCS	8407	.	C	A,G,T	.	H;M;Y	*	DP:BC	4253:0,4249,4,0	1088196:41,1030908,57102,145
PPR56_LR_pET41KMCS	8408	.	C	A,G,T	.	H;M;Y	*	DP:BC	4256:1,4255,0,0	1059802:31,1023045,36565,161
PPR56_LR_pET41KMCS	8410	.	C	A,G,T	.	M;Y	*	DP:BC	4271:0,4271,0,0	994681:26,957783,36756,116
PPR56_LR_pET41KMCS	8476	.	T	A,C,G	.	B;M;Y	*	DP:BC	4160:0,0,0,4160	632242:308,5137,477,626320
PPR56_LR_pET41KMCS	8499	.	T	A,C,G	.	B;H;M;Y	*	DP:BC	3324:0,4,2,3318	42754:60,169,9,42516
gi|296142109|gb|CP001509.3|	32	.	G	C	.	*	*	DP:BC	6:0,0,6,0	661:0,657,4,0
gi|296142109|gb|CP001509.3|	33	.	T	A	.	*	*	DP:BC	6:0,0,0,6	663:659,0,0,4
gi|296142109|gb|CP001509.3|	34	.	C	T	.	*	*	DP:BC	6:0,6,0,0	654:0,4,0,650
gi|296142109|gb|CP001509.3|	36	.	C	A,T	.	M	*	DP:BC	6:0,6,0,0	663:655,4,0,4
gi|296142109|gb|CP001509.3|	37	.	T	A	.	*	*	DP:BC	6:0,0,0,6	661:657,0,0,4
gi|296142109|gb|CP001509.3|	39	.	T	C	.	*	*	DP:BC	6:0,0,0,6	655:0,651,0,4
gi|296142109|gb|CP001509.3|	41	.	T	C	.	*	*	DP:BC	6:0,0,0,6	660:0,655,0,5
gi|296142109|gb|CP001509.3|	44	.	A	C,T	.	M	*	DP:BC	6:6,0,0,0	661:6,651,0,4
gi|296142109|gb|CP001509.3|	45	.	T	G	.	*	*	DP:BC	7:0,0,0,7	662:0,0,656,6
gi|296142109|gb|CP001509.3|	46	.	T	G	.	*	*	DP:BC	7:0,0,0,7	666:0,0,660,6
gi|296142109|gb|CP001509.3|	47	.	A	G	.	Y	*	DP:BC	8:8,0,0,0	665:7,0,658,0
gi|296142109|gb|CP001509.3|	48	.	A	G,T	.	M;Y	*	DP:BC	8:8,0,0,0	653:9,0,2,642
gi|296142109|gb|CP001509.3|	49	.	A	G	.	Y	*	DP:BC	8:8,0,0,0	668:10,0,658,0
gi|296142109|gb|CP001509.3|	50	.	A	T	.	Y	*	DP:BC	8:8,0,0,0	668:14,0,0,654
gi|296142109|gb|CP001509.3|	51	.	A	G	.	Y	*	DP:BC	8:8,0,0,0	669:14,0,655,0
gi|296142109|gb|CP001509.3|	52	.	A	G	.	Y	*	DP:BC	8:8,0,0,0	670:14,0,656,0
gi|296142109|gb|CP001509.3|	53	.	A	T	.	Y	*	DP:BC	8:8,0,0,0	672:14,0,0,658
gi|296142109|gb|CP001509.3|	55	.	A	G	.	*	*	DP:BC	8:8,0,0,0	670:13,0,657,0
gi|296142109|gb|CP001509.3|	56	.	G	T	.	*	*	DP:BC	8:0,0,8,0	671:0,0,17,654
gi|296142109|gb|CP001509.3|	58	.	G	A	.	*	*	DP:BC	8:0,0,8,0	672:654,0,18,0
gi|296142109|gb|CP001509.3|	59	.	T	C	.	*	*	DP:BC	8:0,0,0,8	678:0,660,0,18
gi|296142109|gb|CP001509.3|	60	.	C	G	.	*	*	DP:BC	8:0,8,0,0	674:0,18,656,0
gi|296142109|gb|CP001509.3|	61	.	T	C	.	*	*	DP:BC	8:0,0,0,8	672:0,654,0,18
gi|296142109|gb|CP001509.3|	63	.	A	C	.	*	*	DP:BC	8:8,0,0,0	676:23,653,0,0
gi|296142109|gb|CP001509.3|	64	.	T	A,C	.	M	*	DP:BC	8:0,0,0,8	677:654,4,0,19
gi|296142109|gb|CP001509.3|	65	.	A	G	.	*	*	DP:BC	8:8,0,0,0	680:26,0,654,0
gi|296142109|gb|CP001509.3|	66	.	G	C	.	*	*	DP:BC	8:0,0,8,0	678:0,656,22,0
gi|296142109|gb|CP001509.3|	67	.	C	G,T	.	M	*	DP:BC	8:0,8,0,0	680:0,22,654,4
gi|296142109|gb|CP001509.3|	68	.	A	T	.	*	*	DP:BC	8:8,0,0,0	679:23,0,0,656
gi|296142109|gb|CP001509.3|	70	.	C	A	.	*	*	DP:BC	8:0,8,0,0	680:652,28,0,0
gi|296142109|gb|CP001509.3|	71	.	T	C	.	*	*	DP:BC	8:0,0,0,8	684:0,660,0,24
gi|296142109|gb|CP001509.3|	72	.	T	A,C	.	M	*	DP:BC	8:0,0,0,8	684:4,654,0,26
gi|296142109|gb|CP001509.3|	73	.	C	G	.	*	*	DP:BC	8:0,8,0,0	684:0,26,658,0
gi|296142109|gb|CP001509.3|	74	.	T	C	.	*	*	DP:BC	8:0,0,0,8	678:0,653,0,25
gi|296142109|gb|CP001509.3|	75	.	G	T	.	*	*	DP:BC	8:0,0,8,0	670:0,0,32,638
gi|296142109|gb|CP001509.3|	77	.	A	C	.	*	*	DP:BC	9:9,0,0,0	668:28,640,0,0
gi|296142109|gb|CP001509.3|	78	.	C	A	.	*	*	DP:BC	9:0,9,0,0	635:601,34,0,0
gi|296142109|gb|CP001509.3|	79	.	T	C	.	*	*	DP:BC	9:0,0,0,9	631:0,597,0,34
gi|296142109|gb|CP001509.3|	80	.	G	A,T	.	B;M	*	DP:BC	9:0,0,9,0	613:4,0,30,579
gi|296142109|gb|CP001509.3|	81	.	G	T	.	*	*	DP:BC	8:0,0,8,0	616:0,0,34,582
gi|296142109|gb|CP001509.3|	82	.	T	A,C,G	.	B;M	*	DP:BC	9:0,0,0,9	615:2,4,579,30
gi|296142109|gb|CP001509.3|	83	.	T	C,G	.	B;M	*	DP:BC	8:0,0,0,8	614:0,580,4,30
gi|296142109|gb|CP001509.3|	84	.	A	C	.	*	*	DP:BC	9:9,0,0,0	612:32,580,0,0
gi|296142109|gb|CP001509.3|	85	.	C	A,G	.	B;M	*	DP:BC	9:0,9,0,0	606:569,35,2,0
gi|296142109|gb|CP001509.3|	86	.	C	G	.	*	*	DP:BC	9:0,9,0,0	589:0,35,554,0
gi|296142109|gb|CP001509.3|	87	.	T	C,G	.	M	*	DP:BC	8:0,0,0,8	587:0,550,3,34
gi|296142109|gb|CP001509.3|	91	.	G	C,T	.	M	*	DP:BC	9:0,0,9,0	558:0,524,33,1
gi|296142109|gb|CP001509.3|	93	.	G	A,T	.	M	*	DP:BC	9:0,0,9,0	547:511,0,34,2
gi|296142109|gb|CP001509.3|	94	.	A	C,G,T	.	M	*	DP:BC	9:9,0,0,0	559:33,1,523,2
gi|296142109|gb|CP001509.3|	95	.	G	C	.	*	*	DP:BC	9:0,0,9,0	558:0,523,35,0
gi|296142109|gb|CP001509.3|	96	.	T	C,G	.	M	*	DP:BC	8:0,0,0,8	558:0,1,524,33
gi|296142109|gb|CP001509.3|	97	.	A	C	.	*	*	DP:BC	9:9,0,0,0	557:34,523,0,0
gi|296142109|gb|CP001509.3|	98	.	A	C,T	.	M	*	DP:BC	10:10,0,0,0	558:33,523,0,2
gi|296142109|gb|CP001509.3|	99	.	A	C,G,T	.	M	*	DP:BC	10:10,0,0,0	559:34,522,1,2
gi|296142109|gb|CP001509.3|	100	.	T	C,G	.	M	*	DP:BC	9:0,0,0,9	556:0,1,518,37
gi|296142109|gb|CP001509.3|	101	.	T	A,C	.	M	*	DP:BC	10:0,0,0,10	552:1,514,0,37
gi|296142109|gb|CP001509.3|	102	.	A	C,G,T	.	M	*	DP:BC	11:11,0,0,0	546:39,1,1,505
gi|296142109|gb|CP001509.3|	103	.	A	C,G,T	.	M	*	DP:BC	13:13,0,0,0	539:39,495,3,2
gi|296142109|gb|CP001509.3|	104	.	A	C,G,T	.	M	*	DP:BC	11:11,0,0,0	495:40,452,1,2
gi|296142109|gb|CP001509.3|	105	.	A	C,T	.	M	*	DP:BC	16:16,0,0,0	496:41,3,0,452
gi|296142109|gb|CP001509.3|	108	.	T	A,C,G	.	B;M	*	DP:BC	15:0,0,0,15	495:1,446,7,41
gi|296142109|gb|CP001509.3|	109	.	T	A,C,G	.	B;M	*	DP:BC	16:0,0,0,16	476:3,4,429,40
gi|296142109|gb|CP001509.3|	110	.	A	C,G,T	.	B;M	*	DP:BC	16:16,0,0,0	469:41,425,2,1
gi|296142109|gb|CP001509.3|	113	.	G	A,C,T	.	B;M	*	DP:BC	16:0,0,16,0	465:5,2,44,414
gi|296142109|gb|CP001509.3|	114	.	A	C,G,T	.	B;M	*	DP:BC	16:16,0,0,0	411:41,364,3,3
gi|296142109|gb|CP001509.3|	115	.	C	A,T	.	B;M	*	DP:BC	15:0,15,0,0	385:2,45,0,338
gi|296142109|gb|CP001509.3|	117	.	T	A,C,G	.	M	*	DP:BC	18:0,0,0,18	379:1,324,7,47
gi|296142109|gb|CP001509.3|	118	.	A	C,G,T	.	M	*	DP:BC	18:18,0,0,0	372:57,313,1,1
gi|296142109|gb|CP001509.3|	119	.	G	A,C,T	.	M	*	DP:BC	18:0,0,18,0	335:3,275,54,3
gi|296142109|gb|CP001509.3|	120	.	G	A,C,T	.	M	*	DP:BC	17:0,0,17,0	327:4,2,56,265
gi|296142109|gb|CP001509.3|	123	.	A	C,G,T	.	B;M	*	DP:BC	18:18,0,0,0	315:59,244,9,3
gi|296142109|gb|CP001509.3|	124	.	C	A,G,T	.	B;M	*	DP:BC	18:0,18,0,0	302:11,59,3,229
gi|296142109|gb|CP001509.3|	126	.	A	C,G,T	.	B;M	*	DP:BC	17:17,0,0,0	291:61,10,4,216
gi|296142109|gb|CP001509.3|	127	.	A	C,G,T	.	B;M	*	DP:BC	18:18,0,0,0	286:59,215,10,2
gi|296142109|gb|CP001509.3|	128	.	A	C,G,T	.	B;M	*	DP:BC	18:18,0,0,0	250:58,7,9,176
gi|296142109|gb|CP001509.3|	129	.	T	A,C,G	.	B;M	*	DP:BC	16:0,0,0,16	151:8,79,6,58
gi|296142109|gb|CP001509.3|	130	.	A	C,G,T	.	B;M	*	DP:BC	18:18,0,0,0	132:70,2,56,4
gi|296142109|gb|CP001509.3|	132	.	T	A,C,G	.	B;M	*	DP:BC	17:0,0,0,17	102:12,33,2,55
gi|296142109|gb|CP001509.3|	133	.	T	A,G	.	B;M	*	DP:BC	17:0,0,0,17	81:13,0,6,62
gi|296142109|gb|CP001509.3|	3813	.	G	A	.	H	*	DP:BC	145:6,0,139,0	211:0,0,211,0
gi|296142109|gb|CP001509.3|	5599	.	G	C	.	H	*	DP:BC	56:0,4,52,0	48:0,0,48,0
gi|296142109|gb|CP001509.3|	6484	.	C	T	.	H	*	DP:BC	54:0,50,0,4	41:0,41,0,0
gi|296142109|gb|CP001509.3|	7324	.	C	T	.	H	*	DP:BC	18:0,14,0,4	21:0,21,0,0
gi|296142109|gb|CP001509.3|	8347	.	C	T	.	*	*	DP:BC	1417:0,1417,0,0	1577:0,1529,0,48
gi|296142109|gb|CP001509.3|	8465	.	T	A,C,G	.	B;H;M	*	DP:BC	950:1,7,0,942	1195:0,0,1,1194
gi|296142109|gb|CP001509.3|	8541	.	C	T	.	*	*	DP:BC	784:0,784,0,0	923:0,908,0,15
gi|296142109|gb|CP001509.3|	12231	.	C	A,G,T	.	M	*	DP:BC	4706:0,4706,0,0	21636:3,21032,1,600
gi|296142109|gb|CP001509.3|	12233	.	C	A,T	.	H;M	*	DP:BC	4721:1,4720,0,0	21632:0,21564,0,68
gi|296142109|gb|CP001509.3|	12520	.	G	A,T	.	H;M;Y	*	DP:BC	3225:5,0,3220,0	13630:112,0,13517,1
gi|296142109|gb|CP001509.3|	12797	.	G	A,T	.	H;M;Y	*	DP:BC	4052:2,0,4046,4	11418:83,0,11335,0
gi|296142109|gb|CP001509.3|	13551	.	C	A,T	.	B;H;M	*	DP:BC	5282:1,5280,0,1	11756:0,11366,0,390
gi|296142109|gb|CP001509.3|	13766	.	C	T	.	*	*	DP:BC	6005:0,6005,0,0	12789:0,12715,0,74
gi|296142109|gb|CP001509.3|	14061	.	T	A,C,G	.	B;H;M	*	DP:BC	3089:0,4,0,3085	9449:3,59,3,9384
gi|296142109|gb|CP001509.3|	14110	.	G	A	.	H	*	DP:BC	1511:17,0,1494,0	3339:6,0,3333,0
gi|296142109|gb|CP001509.3|	16762	.	T	C	.	H	*	DP:BC	300:0,7,0,293	190:0,0,0,190
gi|296142109|gb|CP001509.3|	26429	.	T	A,C	.	H;M	*	DP:BC	787:2,6,0,779	3903:0,1,0,3902
gi|296142109|gb|CP001509.3|	26430	.	G	A,C,T	.	H;M	*	DP:BC	796:2,4,788,2	3915:2,0,3913,0
gi|296142109|gb|CP001509.3|	26601	.	G	A	.	Y	*	DP:BC	629:0,0,629,0	3831:24,0,3807,0
gi|296142109|gb|CP001509.3|	26602	.	G	A,C,T	.	B;M;Y	*	DP:BC	622:0,0,622,0	3708:39,5,3663,1
gi|296142109|gb|CP001509.3|	26603	.	C	A	.	Y	*	DP:BC	617:0,617,0,0	3553:98,3455,0,0
gi|296142109|gb|CP001509.3|	29790	.	C	T	.	H	*	DP:BC	173:0,167,0,6	688:0,685,0,3
gi|296142109|gb|CP001509.3|	34347	.	C	T	.	H	*	DP:BC	45:0,41,0,4	143:0,143,0,0
gi|296142109|gb|CP001509.3|	37545	.	C	T	.	*	*	DP:BC	41:0,41,0,0	200:0,189,0,11
gi|296142109|gb|CP001509.3|	43761	.	C	A	.	B	*	DP:BC	11:0,11,0,0	14:4,10,0,0
gi|296142109|gb|CP001509.3|	55188	.	G	A	.	H	*	DP:BC	102:6,0,96,0	133:0,0,133,0
gi|296142109|gb|CP001509.3|	55678	.	G	A	.	*	*	DP:BC	347:0,0,347,0	338:6,0,332,0
gi|296142109|gb|CP001509.3|	62405	.	G	A	.	H	*	DP:BC	48:4,0,44,0	112:0,0,112,0
gi|296142109|gb|CP001509.3|	62871	.	T	C	.	*	*	DP:BC	69:0,0,0,69	355:0,8,0,347
gi|296142109|gb|CP001509.3|	64572	.	T	C	.	B	*	DP:BC	81:0,0,0,81	390:0,6,0,384
gi|296142109|gb|CP001509.3|	65710	.	A	G	.	*	*	DP:BC	62:62,0,0,0	356:350,0,6,0
gi|296142109|gb|CP001509.3|	66232	.	G	A,T	.	H;M;Y	*	DP:BC	926:1,0,923,2	1946:0,0,1925,21
gi|296142109|gb|CP001509.3|	73332	.	C	T	.	*	*	DP:BC	227:0,227,0,0	149:0,138,0,11
gi|296142109|gb|CP001509.3|	82594	.	G	A	.	*	*	DP:BC	43:0,0,43,0	33:6,0,27,0
gi|296142109|gb|CP001509.3|	84300	.	C	T	.	*	*	DP:BC	19:0,19,0,0	28:0,24,0,4
gi|296142109|gb|CP001509.3|	92254	.	C	T	.	H	*	DP:BC	267:0,261,0,6	184:0,184,0,0
gi|296142109|gb|CP001509.3|	94366	.	C	T	.	*	*	DP:BC	122:0,122,0,0	311:0,256,0,55
gi|296142109|gb|CP001509.3|	94885	.	C	T	.	*	*	DP:BC	50:0,50,0,0	257:0,153,0,104
gi|296142109|gb|CP001509.3|	98225	.	G	A	.	H	*	DP:BC	105:40,0,65,0	210:1,0,209,0
gi|296142109|gb|CP001509.3|	98234	.	G	A	.	H	*	DP:BC	108:43,0,65,0	204:0,0,204,0
gi|296142109|gb|CP001509.3|	99672	.	T	C	.	H	*	DP:BC	108:0,6,0,102	237:0,0,0,237
gi|296142109|gb|CP001509.3|	99962	.	T	C	.	H	*	DP:BC	108:0,9,0,99	281:0,1,0,280
gi|296142109|gb|CP001509.3|	101024	.	C	T	.	*	*	DP:BC	145:0,145,0,0	343:0,331,0,12
gi|296142109|gb|CP001509.3|	103308	.	A	G	.	H	*	DP:BC	36:33,0,3,0	212:210,0,2,0
gi|296142109|gb|CP001509.3|	103323	.	C	T	.	B;H	*	DP:BC	33:0,29,0,4	211:0,211,0,0
gi|296142109|gb|CP001509.3|	103377	.	G	C,T	.	B;H;M	*	DP:BC	39:0,0,37,2	242:0,2,240,0
gi|296142109|gb|CP001509.3|	108873	.	C	T	.	H	*	DP:BC	651:0,641,0,10	551:0,551,0,0
gi|296142109|gb|CP001509.3|	110366	.	A	T	.	Y	*	DP:BC	49:49,0,0,0	204:197,0,0,7
gi|296142109|gb|CP001509.3|	113780	.	C	A	.	B	*	DP:BC	64:0,64,0,0	234:6,228,0,0
gi|296142109|gb|CP001509.3|	119458	.	G	A,T	.	H;M	*	DP:BC	190:0,0,189,1	28:2,0,26,0
gi|296142109|gb|CP001509.3|	121493	.	G	C	.	H	*	DP:BC	17:0,4,13,0	13:0,0,13,0
gi|296142109|gb|CP001509.3|	122242	.	G	A	.	*	*	DP:BC	34:0,0,34,0	53:4,0,49,0
gi|296142109|gb|CP001509.3|	123040	.	C	T	.	H	*	DP:BC	150:0,143,0,7	62:0,62,0,0
gi|296142109|gb|CP001509.3|	124098	.	A	G	.	B;H	*	DP:BC	27:23,0,4,0	19:19,0,0,0
gi|296142109|gb|CP001509.3|	126625	.	G	A	.	*	*	DP:BC	408:0,0,408,0	262:6,0,256,0
gi|296142109|gb|CP001509.3|	129134	.	C	T	.	*	*	DP:BC	232:0,232,0,0	190:0,182,0,8
gi|296142109|gb|CP001509.3|	129483	.	C	T	.	*	*	DP:BC	244:0,244,0,0	186:0,176,0,10
gi|296142109|gb|CP001509.3|	129911	.	T	C	.	H	*	DP:BC	210:0,9,0,201	176:0,0,0,176
gi|296142109|gb|CP001509.3|	130668	.	C	T	.	*	*	DP:BC	763:0,763,0,0	1469:0,1457,0,12
gi|296142109|gb|CP001509.3|	133489	.	C	T	.	*	*	DP:BC	34:0,34,0,0	30:0,26,0,4
gi|296142109|gb|CP001509.3|	133578	.	G	A	.	B;H	*	DP:BC	25:4,0,21,0	24:0,0,24,0
gi|296142109|gb|CP001509.3|	134780	.	C	T	.	*	*	DP:BC	958:0,958,0,0	1647:0,1629,0,18
gi|296142109|gb|CP001509.3|	136143	.	C	T	.	*	*	DP:BC	1184:0,1184,0,0	1304:0,1291,0,13
gi|296142109|gb|CP001509.3|	138527	.	C	T	.	H	*	DP:BC	138:0,132,0,6	98:0,98,0,0
gi|296142109|gb|CP001509.3|	138799	.	G	A	.	*	*	DP:BC	108:0,0,108,0	94:35,0,59,0
gi|296142109|gb|CP001509.3|	142312	.	G	A,T	.	M	*	DP:BC	109:0,0,109,0	196:46,0,149,1
gi|296142109|gb|CP001509.3|	143877	.	G	A	.	*	*	DP:BC	169:0,0,169,0	251:6,0,245,0
gi|296142109|gb|CP001509.3|	143878	.	A	G	.	*	*	DP:BC	171:171,0,0,0	256:250,0,6,0
gi|296142109|gb|CP001509.3|	144653	.	C	T	.	*	*	DP:BC	261:0,261,0,0	169:0,164,0,5
gi|296142109|gb|CP001509.3|	146890	.	C	T	.	*	*	DP:BC	90:0,90,0,0	77:0,67,0,10
gi|296142109|gb|CP001509.3|	160385	.	G	A	.	B	*	DP:BC	27:0,0,27,0	92:5,0,87,0
gi|296142109|gb|CP001509.3|	160462	.	G	A	.	H	*	DP:BC	41:4,0,37,0	85:0,0,85,0
gi|296142109|gb|CP001509.3|	161860	.	G	A,T	.	H;M	*	DP:BC	301:2,0,289,10	275:0,0,274,1
gi|296142109|gb|CP001509.3|	162337	.	G	A	.	B	*	DP:BC	31:0,0,31,0	40:4,0,36,0
gi|296142109|gb|CP001509.3|	162597	.	C	T	.	*	*	DP:BC	69:0,69,0,0	50:0,46,0,4
gi|296142109|gb|CP001509.3|	163248	.	G	A	.	H	*	DP:BC	2208:1,0,2207,0	2282:32,0,2250,0
gi|296142109|gb|CP001509.3|	163998	.	C	G,T	.	B;H;M	*	DP:BC	133:0,132,1,0	82:0,78,0,4
gi|296142109|gb|CP001509.3|	164700	.	G	A	.	*	*	DP:BC	38:0,0,38,0	56:4,0,52,0
gi|296142109|gb|CP001509.3|	169922	.	C	A,T	.	H;M	*	DP:BC	61:2,58,0,1	166:0,166,0,0
gi|296142109|gb|CP001509.3|	170454	.	C	T	.	*	*	DP:BC	103:0,103,0,0	381:0,361,0,20
gi|296142109|gb|CP001509.3|	170478	.	A	G	.	B	*	DP:BC	86:86,0,0,0	306:298,0,8,0
gi|296142109|gb|CP001509.3|	170811	.	C	T	.	H	*	DP:BC	41:0,37,0,4	162:0,162,0,0
gi|296142109|gb|CP001509.3|	174208	.	G	A	.	B	*	DP:BC	9:0,0,9,0	37:4,0,33,0
gi|296142109|gb|CP001509.3|	176249	.	C	T	.	B	*	DP:BC	16:0,16,0,0	39:0,35,0,4
gi|296142109|gb|CP001509.3|	176742	.	T	C	.	H	*	DP:BC	233:0,6,0,227	233:0,0,0,233
gi|296142109|gb|CP001509.3|	180571	.	T	C	.	*	*	DP:BC	17:0,0,0,17	64:0,5,0,59
gi|296142109|gb|CP001509.3|	183188	.	A	G	.	H	*	DP:BC	57:53,0,4,0	91:91,0,0,0
gi|296142109|gb|CP001509.3|	185449	.	C	T	.	B;H	*	DP:BC	227:0,217,0,10	23:0,23,0,0
gi|296142109|gb|CP001509.3|	188409	.	C	T	.	H	*	DP:BC	398:0,391,0,7	711:0,709,0,2
gi|296142109|gb|CP001509.3|	188652	.	C	T	.	H;Y	*	DP:BC	496:0,493,0,3	1017:0,972,0,45
gi|296142109|gb|CP001509.3|	190475	.	G	A	.	*	*	DP:BC	42:0,0,42,0	89:5,0,84,0
gi|296142109|gb|CP001509.3|	191580	.	G	A	.	*	*	DP:BC	67:0,0,67,0	137:10,0,127,0
gi|296142109|gb|CP001509.3|	192578	.	A	T	.	*	*	DP:BC	340:340,0,0,0	355:345,0,0,10
gi|296142109|gb|CP001509.3|	193768	.	C	A	.	Y	*	DP:BC	432:0,432,0,0	934:15,919,0,0
gi|296142109|gb|CP001509.3|	196763	.	C	T	.	H	*	DP:BC	55:0,51,0,4	76:0,76,0,0
gi|296142109|gb|CP001509.3|	204097	.	A	G	.	*	*	DP:BC	104:104,0,0,0	538:530,0,8,0
gi|296142109|gb|CP001509.3|	209793	.	T	G	.	*	*	DP:BC	20:0,0,0,20	120:0,0,5,115
gi|296142109|gb|CP001509.3|	210704	.	C	T	.	H	*	DP:BC	112:0,106,0,6	271:0,271,0,0
gi|296142109|gb|CP001509.3|	211596	.	G	A	.	Y	*	DP:BC	375:0,0,375,0	468:14,0,454,0
gi|296142109|gb|CP001509.3|	213116	.	G	A,C	.	M	*	DP:BC	105:0,0,105,0	73:4,3,66,0
gi|296142109|gb|CP001509.3|	214200	.	A	C	.	*	*	DP:BC	81:81,0,0,0	55:47,8,0,0
gi|296142109|gb|CP001509.3|	216904	.	T	C	.	H	*	DP:BC	763:0,10,0,753	691:0,0,0,691
gi|296142109|gb|CP001509.3|	217615	.	T	C	.	*	*	DP:BC	223:0,0,0,223	119:0,8,0,111
gi|296142109|gb|CP001509.3|	220100	.	T	C	.	H	*	DP:BC	148:0,6,0,142	267:0,0,0,267
gi|296142109|gb|CP001509.3|	223580	.	C	T	.	H	*	DP:BC	351:0,345,0,6	225:0,225,0,0
gi|296142109|gb|CP001509.3|	224639	.	A	G	.	*	*	DP:BC	48:48,0,0,0	96:91,0,5,0
gi|296142109|gb|CP001509.3|	226859	.	A	T	.	*	*	DP:BC	17:17,0,0,0	8:2,0,0,6
gi|296142109|gb|CP001509.3|	226862	.	A	T	.	*	*	DP:BC	19:19,0,0,0	8:2,0,0,6
gi|296142109|gb|CP001509.3|	226882	.	T	A	.	*	*	DP:BC	27:0,0,0,27	7:4,0,0,3
gi|296142109|gb|CP001509.3|	228997	.	G	A,C	.	B;H;M	*	DP:BC	61:1,0,60,0	7:1,1,5,0
gi|296142109|gb|CP001509.3|	229024	.	C	G,T	.	M	*	DP:BC	58:0,58,0,0	7:0,4,1,2
gi|296142109|gb|CP001509.3|	229028	.	C	G,T	.	M	*	DP:BC	56:0,56,0,0	7:0,4,2,1
gi|296142109|gb|CP001509.3|	229140	.	T	C	.	H	*	DP:BC	32:0,1,0,31	5:0,2,0,3
gi|296142109|gb|CP001509.3|	229186	.	T	A	.	B	*	DP:BC	25:0,0,0,25	12:5,0,0,7
gi|296142109|gb|CP001509.3|	230103	.	T	C,G	.	M	*	DP:BC	5:0,0,0,5	13:0,9,3,1
gi|296142109|gb|CP001509.3|	230107	.	G	A,T	.	M	*	DP:BC	6:0,0,6,0	13:9,0,1,3
gi|296142109|gb|CP001509.3|	230108	.	C	G	.	*	*	DP:BC	6:0,6,0,0	13:0,1,12,0
gi|296142109|gb|CP001509.3|	230109	.	G	A,C	.	M	*	DP:BC	5:0,0,5,0	13:3,9,1,0
gi|296142109|gb|CP001509.3|	230120	.	G	C,T	.	M	*	DP:BC	6:0,0,6,0	13:0,9,1,3
gi|296142109|gb|CP001509.3|	230121	.	C	G	.	*	*	DP:BC	6:0,6,0,0	13:0,4,9,0
gi|296142109|gb|CP001509.3|	230122	.	A	T	.	*	*	DP:BC	6:6,0,0,0	13:1,0,0,12
gi|296142109|gb|CP001509.3|	230123	.	C	T	.	*	*	DP:BC	5:0,5,0,0	13:0,1,0,12
gi|296142109|gb|CP001509.3|	230124	.	T	C	.	*	*	DP:BC	6:0,0,0,6	13:0,9,0,4
gi|296142109|gb|CP001509.3|	230125	.	A	T	.	*	*	DP:BC	6:6,0,0,0	13:1,0,0,12
gi|296142109|gb|CP001509.3|	230126	.	C	A,T	.	M	*	DP:BC	6:0,6,0,0	12:3,1,0,8
gi|296142109|gb|CP001509.3|	230127	.	G	T	.	*	*	DP:BC	5:0,0,5,0	12:0,0,4,8
gi|296142109|gb|CP001509.3|	230128	.	G	A,T	.	M	*	DP:BC	6:0,0,6,0	11:3,0,1,7
gi|296142109|gb|CP001509.3|	230129	.	T	A	.	*	*	DP:BC	6:0,0,0,6	11:10,0,0,1
gi|296142109|gb|CP001509.3|	230131	.	C	A,G	.	M	*	DP:BC	6:0,6,0,0	11:7,1,3,0
gi|296142109|gb|CP001509.3|	230132	.	T	A,C	.	M	*	DP:BC	6:0,0,0,6	11:7,3,0,1
gi|296142109|gb|CP001509.3|	230133	.	G	T	.	*	*	DP:BC	6:0,0,6,0	11:0,0,4,7
gi|296142109|gb|CP001509.3|	230134	.	A	G	.	*	*	DP:BC	6:6,0,0,0	11:4,0,7,0
gi|296142109|gb|CP001509.3|	230135	.	A	C	.	*	*	DP:BC	6:6,0,0,0	11:4,7,0,0
gi|296142109|gb|CP001509.3|	230137	.	C	A,T	.	M	*	DP:BC	5:0,5,0,0	11:7,1,0,3
gi|296142109|gb|CP001509.3|	230139	.	A	G	.	*	*	DP:BC	5:5,0,0,0	11:1,0,10,0
gi|296142109|gb|CP001509.3|	230140	.	C	T	.	*	*	DP:BC	6:0,6,0,0	8:0,1,0,7
gi|296142109|gb|CP001509.3|	230141	.	A	G,T	.	M	*	DP:BC	6:6,0,0,0	8:1,0,4,3
gi|296142109|gb|CP001509.3|	230142	.	A	G	.	*	*	DP:BC	6:6,0,0,0	8:1,0,7,0
gi|296142109|gb|CP001509.3|	230143	.	A	T	.	B	*	DP:BC	6:6,0,0,0	13:9,0,0,4
gi|296142109|gb|CP001509.3|	230148	.	C	A,G	.	B;M	*	DP:BC	6:0,6,0,0	12:8,1,3,0
gi|296142109|gb|CP001509.3|	230165	.	C	T	.	*	*	DP:BC	6:0,6,0,0	84:0,6,0,78
gi|296142109|gb|CP001509.3|	230173	.	A	T	.	*	*	DP:BC	7:7,0,0,0	87:7,0,0,80
gi|296142109|gb|CP001509.3|	230183	.	A	T	.	*	*	DP:BC	11:11,0,0,0	86:9,0,0,77
gi|296142109|gb|CP001509.3|	230184	.	T	A,C	.	M	*	DP:BC	10:0,0,0,10	84:75,2,0,7
gi|296142109|gb|CP001509.3|	230185	.	C	G	.	*	*	DP:BC	10:0,10,0,0	86:0,7,79,0
gi|296142109|gb|CP001509.3|	230186	.	A	G	.	*	*	DP:BC	11:11,0,0,0	85:8,0,77,0
gi|296142109|gb|CP001509.3|	230189	.	T	C	.	*	*	DP:BC	10:0,0,0,10	84:0,77,0,7
gi|296142109|gb|CP001509.3|	230202	.	C	T	.	*	*	DP:BC	10:0,10,0,0	106:0,100,0,6
gi|296142109|gb|CP001509.3|	230215	.	C	T	.	*	*	DP:BC	18:0,18,0,0	98:0,9,0,89
gi|296142109|gb|CP001509.3|	230216	.	A	G	.	*	*	DP:BC	18:18,0,0,0	98:82,0,16,0
gi|296142109|gb|CP001509.3|	230273	.	T	C	.	*	*	DP:BC	19:0,0,0,19	28:0,21,0,7
gi|296142109|gb|CP001509.3|	230274	.	G	A	.	*	*	DP:BC	19:0,0,19,0	28:21,0,7,0
gi|296142109|gb|CP001509.3|	232199	.	G	A	.	*	*	DP:BC	15:0,0,15,0	43:4,0,39,0
gi|296142109|gb|CP001509.3|	233424	.	A	G	.	B;H	*	DP:BC	61:56,0,5,0	51:51,0,0,0
gi|296142109|gb|CP001509.3|	233435	.	G	A	.	*	*	DP:BC	67:0,0,67,0	51:9,0,42,0
gi|296142109|gb|CP001509.3|	238171	.	G	A	.	*	*	DP:BC	209:0,0,209,0	128:6,0,122,0
gi|296142109|gb|CP001509.3|	238233	.	C	T	.	H	*	DP:BC	153:0,147,0,6	110:0,110,0,0
gi|296142109|gb|CP001509.3|	248421	.	C	T	.	*	*	DP:BC	409:0,409,0,0	292:0,281,0,11
gi|296142109|gb|CP001509.3|	250376	.	G	A	.	*	*	DP:BC	398:0,0,398,0	287:6,0,281,0
gi|296142109|gb|CP001509.3|	261325	.	C	T	.	*	*	DP:BC	65:0,65,0,0	51:0,47,0,4
gi|296142109|gb|CP001509.3|	265815	.	A	G,T	.	H;M	*	DP:BC	256:255,0,0,1	179:175,0,4,0
gi|296142109|gb|CP001509.3|	267401	.	T	C	.	H	*	DP:BC	29:0,5,0,24	45:0,23,0,22
gi|296142109|gb|CP001509.3|	268219	.	C	T	.	*	*	DP:BC	31:0,31,0,0	28:0,24,0,4
gi|296142109|gb|CP001509.3|	268766	.	G	A	.	H	*	DP:BC	45:4,0,41,0	19:0,0,19,0
gi|296142109|gb|CP001509.3|	268862	.	C	T	.	H	*	DP:BC	51:0,47,0,4	12:0,12,0,0
gi|296142109|gb|CP001509.3|	271431	.	G	A	.	*	*	DP:BC	48:0,0,48,0	10:4,0,6,0
gi|296142109|gb|CP001509.3|	313581	.	T	C	.	B;H	*	DP:BC	32:0,4,0,28	8:0,0,0,8
gi|296142109|gb|CP001509.3|	315127	.	G	A	.	B;H	*	DP:BC	13:4,0,9,0	5:0,0,5,0
gi|296142109|gb|CP001509.3|	316085	.	A	G	.	B;H	*	DP:BC	737:727,0,10,0	59:59,0,0,0
gi|296142109|gb|CP001509.3|	316399	.	T	A,C	.	B;H;M	*	DP:BC	621:2,0,0,619	77:1,3,0,73
gi|296142109|gb|CP001509.3|	316710	.	T	A	.	*	*	DP:BC	75:0,0,0,75	19:4,0,0,15
gi|296142109|gb|CP001509.3|	325781	.	C	T	.	*	*	DP:BC	59:0,59,0,0	40:0,36,0,4
gi|296142109|gb|CP001509.3|	331749	.	A	G	.	H	*	DP:BC	204:198,0,6,0	137:137,0,0,0
gi|296142109|gb|CP001509.3|	333649	.	A	G	.	B;H	*	DP:BC	1604:1593,0,11,0	493:493,0,0,0
gi|296142109|gb|CP001509.3|	333886	.	A	G	.	B;H	*	DP:BC	1946:1930,0,16,0	481:481,0,0,0
gi|296142109|gb|CP001509.3|	335944	.	C	T	.	H	*	DP:BC	28:0,26,0,2	27:0,5,0,22
gi|296142109|gb|CP001509.3|	336080	.	T	G	.	B	*	DP:BC	111:0,0,0,111	480:0,0,12,468
gi|296142109|gb|CP001509.3|	336081	.	G	A	.	B	*	DP:BC	112:0,0,112,0	493:12,0,481,0
gi|296142109|gb|CP001509.3|	336083	.	G	C	.	B	*	DP:BC	110:0,0,110,0	498:0,12,486,0
gi|296142109|gb|CP001509.3|	336084	.	A	T	.	B	*	DP:BC	117:117,0,0,0	500:488,0,0,12
gi|296142109|gb|CP001509.3|	336262	.	G	A	.	H	*	DP:BC	120:19,0,101,0	599:26,0,573,0
gi|296142109|gb|CP001509.3|	336310	.	T	A,C,G	.	B;H;M	*	DP:BC	92:0,0,2,90	350:4,3,0,343
gi|296142109|gb|CP001509.3|	336682	.	G	A	.	B	*	DP:BC	132:0,0,132,0	212:9,0,203,0
gi|296142109|gb|CP001509.3|	336701	.	G	A	.	*	*	DP:BC	131:0,0,131,0	168:6,0,162,0
gi|296142109|gb|CP001509.3|	337075	.	G	A	.	H	*	DP:BC	58:2,0,56,0	47:11,0,36,0
gi|296142109|gb|CP001509.3|	352846	.	G	A,T	.	B;H;M	*	DP:BC	150:0,0,148,2	31:2,0,29,0
gi|296142109|gb|CP001509.3|	353695	.	T	C,G	.	B;M	*	DP:BC	215:0,0,0,215	65:0,1,2,62
gi|296142109|gb|CP001509.3|	357506	.	G	A	.	*	*	DP:BC	73:0,0,73,0	43:6,0,37,0
gi|296142109|gb|CP001509.3|	359160	.	A	G	.	*	*	DP:BC	10:10,0,0,0	12:8,0,4,0
gi|296142109|gb|CP001509.3|	362891	.	A	C,T	.	H;M	*	DP:BC	53:52,1,0,0	24:21,0,0,3
gi|296142109|gb|CP001509.3|	365238	.	G	A	.	*	*	DP:BC	159:0,0,159,0	113:25,0,88,0
gi|296142109|gb|CP001509.3|	373072	.	T	C,G	.	H;M	*	DP:BC	997:0,1,1,995	1376:0,16,2,1358
gi|296142109|gb|CP001509.3|	373073	.	G	A,C	.	B;M	*	DP:BC	999:0,0,999,0	1361:11,1,1349,0
gi|296142109|gb|CP001509.3|	374921	.	G	A	.	*	*	DP:BC	150:0,0,150,0	51:4,0,47,0
gi|296142109|gb|CP001509.3|	375322	.	G	A	.	*	*	DP:BC	42:0,0,42,0	52:8,0,44,0
gi|296142109|gb|CP001509.3|	376594	.	G	A	.	*	*	DP:BC	79:0,0,79,0	48:4,0,44,0
gi|296142109|gb|CP001509.3|	386106	.	G	A	.	H	*	DP:BC	21:4,0,17,0	24:0,0,24,0
gi|296142109|gb|CP001509.3|	388613	.	T	A	.	H	*	DP:BC	38:4,0,0,34	26:0,0,0,26
gi|296142109|gb|CP001509.3|	388615	.	G	T	.	H	*	DP:BC	39:0,0,35,4	26:0,0,26,0
gi|296142109|gb|CP001509.3|	388616	.	C	G	.	H	*	DP:BC	39:0,35,4,0	25:0,25,0,0
gi|296142109|gb|CP001509.3|	388617	.	G	T	.	H	*	DP:BC	38:0,0,34,4	25:0,0,25,0
gi|296142109|gb|CP001509.3|	388618	.	A	G	.	H	*	DP:BC	38:34,0,4,0	22:22,0,0,0
gi|296142109|gb|CP001509.3|	388619	.	C	T	.	H	*	DP:BC	40:0,36,0,4	22:0,22,0,0
gi|296142109|gb|CP001509.3|	388620	.	A	C	.	H	*	DP:BC	38:34,4,0,0	22:22,0,0,0
gi|296142109|gb|CP001509.3|	388621	.	C	G	.	H	*	DP:BC	37:0,33,4,0	22:0,22,0,0
gi|296142109|gb|CP001509.3|	388622	.	A	C	.	H	*	DP:BC	36:32,4,0,0	21:21,0,0,0
gi|296142109|gb|CP001509.3|	388624	.	T	A	.	H	*	DP:BC	36:4,0,0,32	21:0,0,0,21
gi|296142109|gb|CP001509.3|	391149	.	G	A	.	B;H	*	DP:BC	42:4,0,38,0	75:0,0,75,0
gi|296142109|gb|CP001509.3|	399151	.	C	T	.	*	*	DP:BC	129:0,129,0,0	256:0,249,0,7
gi|296142109|gb|CP001509.3|	399272	.	C	T	.	*	*	DP:BC	67:0,67,0,0	129:0,123,0,6
gi|296142109|gb|CP001509.3|	400346	.	G	A	.	H	*	DP:BC	224:5,0,219,0	926:3,0,923,0
gi|296142109|gb|CP001509.3|	405099	.	C	G	.	H	*	DP:BC	103:0,97,6,0	110:0,110,0,0
gi|296142109|gb|CP001509.3|	407663	.	T	G	.	B	*	DP:BC	79:0,0,0,79	53:0,0,4,49
gi|296142109|gb|CP001509.3|	409347	.	C	T	.	H	*	DP:BC	83:0,77,0,6	62:0,62,0,0
gi|296142109|gb|CP001509.3|	414954	.	G	A	.	H	*	DP:BC	769:1,0,768,0	211:6,0,205,0
gi|296142109|gb|CP001509.3|	415138	.	C	T	.	H	*	DP:BC	857:0,856,0,1	155:0,151,0,4
gi|296142109|gb|CP001509.3|	415478	.	G	A	.	*	*	DP:BC	1295:0,0,1295,0	492:32,0,460,0
gi|296142109|gb|CP001509.3|	417514	.	G	A	.	H	*	DP:BC	569:8,0,561,0	522:0,0,522,0
gi|296142109|gb|CP001509.3|	417585	.	T	A	.	*	*	DP:BC	646:0,0,0,646	594:8,0,0,586
gi|296142109|gb|CP001509.3|	417586	.	C	G	.	*	*	DP:BC	666:0,666,0,0	607:0,599,8,0
gi|296142109|gb|CP001509.3|	418670	.	G	A	.	*	*	DP:BC	1279:0,0,1279,0	1031:9,0,1022,0
gi|296142109|gb|CP001509.3|	420806	.	C	G	.	B	*	DP:BC	13:0,13,0,0	37:0,33,4,0
gi|296142109|gb|CP001509.3|	422242	.	C	A,T	.	H;M	*	DP:BC	16596:0,16593,0,3	3976:1,3958,0,17
gi|296142109|gb|CP001509.3|	422377	.	G	A	.	H	*	DP:BC	10777:9,0,10768,0	2427:12,0,2415,0
gi|296142109|gb|CP001509.3|	423469	.	C	T	.	*	*	DP:BC	936:0,936,0,0	1214:0,1171,0,43
gi|296142109|gb|CP001509.3|	425361	.	G	A	.	Y	*	DP:BC	1342:0,0,1342,0	3062:22,0,3040,0
gi|296142109|gb|CP001509.3|	426675	.	G	A	.	B;H	*	DP:BC	46:4,0,42,0	177:0,0,177,0
gi|296142109|gb|CP001509.3|	430934	.	G	A,T	.	B;H;M	*	DP:BC	299:0,0,298,1	179:6,0,173,0
gi|296142109|gb|CP001509.3|	431799	.	C	T	.	*	*	DP:BC	125:0,125,0,0	237:0,231,0,6
gi|296142109|gb|CP001509.3|	431919	.	C	T	.	*	*	DP:BC	166:0,166,0,0	277:0,229,0,48
gi|296142109|gb|CP001509.3|	433148	.	A	C	.	H	*	DP:BC	5481:5465,16,0,0	67:67,0,0,0
gi|296142109|gb|CP001509.3|	434413	.	G	A	.	*	*	DP:BC	131:0,0,131,0	73:8,0,65,0
gi|296142109|gb|CP001509.3|	437600	.	G	A	.	Y	*	DP:BC	243:0,0,243,0	284:6,0,278,0
gi|296142109|gb|CP001509.3|	438609	.	C	A	.	Y	*	DP:BC	38:0,38,0,0	40:4,36,0,0
gi|296142109|gb|CP001509.3|	440333	.	C	T	.	H	*	DP:BC	46:0,42,0,4	55:0,55,0,0
gi|296142109|gb|CP001509.3|	443883	.	G	A	.	*	*	DP:BC	88:0,0,88,0	94:5,0,89,0
gi|296142109|gb|CP001509.3|	445315	.	G	A	.	*	*	DP:BC	149:0,0,149,0	178:17,0,161,0
gi|296142109|gb|CP001509.3|	445316	.	G	A	.	*	*	DP:BC	150:0,0,150,0	176:5,0,171,0
gi|296142109|gb|CP001509.3|	449106	.	C	T	.	B	*	DP:BC	100:0,100,0,0	149:0,143,0,6
gi|296142109|gb|CP001509.3|	451051	.	G	A	.	*	*	DP:BC	349:0,0,349,0	531:8,0,523,0
gi|296142109|gb|CP001509.3|	458952	.	A	G	.	*	*	DP:BC	34:34,0,0,0	57:53,0,4,0
gi|296142109|gb|CP001509.3|	464237	.	C	T	.	*	*	DP:BC	1040:0,1040,0,0	8874:0,8787,0,87
gi|296142109|gb|CP001509.3|	465428	.	C	T	.	H	*	DP:BC	2665:0,2664,0,1	6974:0,6920,0,54
gi|296142109|gb|CP001509.3|	465429	.	C	T	.	*	*	DP:BC	2664:0,2664,0,0	6961:0,6935,0,26
gi|296142109|gb|CP001509.3|	468039	.	T	C	.	B;H	*	DP:BC	54:0,5,0,49	41:0,0,0,41
gi|296142109|gb|CP001509.3|	468324	.	G	C	.	*	*	DP:BC	41:0,0,41,0	32:0,6,26,0
gi|296142109|gb|CP001509.3|	469965	.	C	T	.	B;H	*	DP:BC	78:0,72,0,6	73:0,73,0,0
gi|296142109|gb|CP001509.3|	472714	.	C	T	.	H	*	DP:BC	51:0,47,0,4	37:0,37,0,0
gi|296142109|gb|CP001509.3|	477438	.	C	T	.	*	*	DP:BC	546:0,546,0,0	177:0,150,0,27
gi|296142109|gb|CP001509.3|	480244	.	C	T	.	B	*	DP:BC	271:0,271,0,0	160:0,155,0,5
gi|296142109|gb|CP001509.3|	480472	.	T	A	.	*	*	DP:BC	192:0,0,0,192	91:8,0,0,83
gi|296142109|gb|CP001509.3|	486629	.	A	C,G	.	H;M	*	DP:BC	1401:1384,0,17,0	5649:5634,1,14,0
gi|296142109|gb|CP001509.3|	487576	.	G	A	.	H	*	DP:BC	91:6,0,85,0	139:0,0,139,0
gi|296142109|gb|CP001509.3|	487717	.	T	C	.	H	*	DP:BC	160:0,6,0,154	171:0,0,0,171
gi|296142109|gb|CP001509.3|	522178	.	G	A	.	*	*	DP:BC	13:0,0,13,0	39:10,0,29,0
gi|296142109|gb|CP001509.3|	522623	.	G	A	.	H	*	DP:BC	30:4,0,26,0	48:0,0,48,0
gi|296142109|gb|CP001509.3|	526326	.	G	A	.	B	*	DP:BC	34:0,0,34,0	107:6,0,101,0
gi|296142109|gb|CP001509.3|	526433	.	G	A	.	H	*	DP:BC	64:6,0,58,0	106:0,0,106,0
gi|296142109|gb|CP001509.3|	526833	.	G	A	.	*	*	DP:BC	39:0,0,39,0	148:129,0,19,0
gi|296142109|gb|CP001509.3|	552053	.	G	A	.	B;H	*	DP:BC	52:4,0,48,0	184:0,0,184,0
gi|296142109|gb|CP001509.3|	552872	.	A	G	.	B;H	*	DP:BC	36:32,0,4,0	143:143,0,0,0
gi|296142109|gb|CP001509.3|	554449	.	C	T	.	B;Y	*	DP:BC	693:0,693,0,0	9406:0,9380,0,26
gi|296142109|gb|CP001509.3|	554593	.	C	A,T	.	H;M	*	DP:BC	338:0,334,0,4	4501:1,4498,0,2
gi|296142109|gb|CP001509.3|	554651	.	T	A	.	B	*	DP:BC	288:0,0,0,288	3526:13,0,0,3513
gi|296142109|gb|CP001509.3|	554809	.	G	A	.	H	*	DP:BC	203:3,0,200,0	2513:1,0,2512,0
gi|296142109|gb|CP001509.3|	555667	.	T	C	.	B	*	DP:BC	84:0,0,0,84	1826:0,11,0,1815
gi|296142109|gb|CP001509.3|	555756	.	C	A,T	.	H;M	*	DP:BC	85:0,83,0,2	2371:1,2369,0,1
gi|296142109|gb|CP001509.3|	556525	.	C	T	.	H	*	DP:BC	175:0,171,0,4	2770:0,2766,0,4
gi|296142109|gb|CP001509.3|	556618	.	T	C	.	H	*	DP:BC	131:0,3,0,128	2186:0,3,0,2183
gi|296142109|gb|CP001509.3|	556685	.	G	A	.	H	*	DP:BC	125:3,0,122,0	2297:2,0,2295,0
gi|296142109|gb|CP001509.3|	557322	.	G	A	.	H	*	DP:BC	49:2,0,47,0	1314:2,0,1312,0
gi|296142109|gb|CP001509.3|	557888	.	A	C	.	*	*	DP:BC	55:55,0,0,0	595:586,9,0,0
gi|296142109|gb|CP001509.3|	558682	.	G	A,T	.	B;H;M	*	DP:BC	88:0,0,86,2	1402:2,0,1400,0
gi|296142109|gb|CP001509.3|	558904	.	C	T	.	*	*	DP:BC	49:0,49,0,0	687:0,678,0,9
gi|296142109|gb|CP001509.3|	559163	.	C	A,T	.	H;M;Y	*	DP:BC	81:0,79,0,2	971:4,967,0,0
gi|296142109|gb|CP001509.3|	561400	.	C	T	.	H	*	DP:BC	104:0,98,0,6	229:0,229,0,0
gi|296142109|gb|CP001509.3|	570499	.	C	T	.	H	*	DP:BC	38:0,34,0,4	78:0,78,0,0
gi|296142109|gb|CP001509.3|	571683	.	G	A	.	*	*	DP:BC	93:0,0,93,0	286:28,0,258,0
gi|296142109|gb|CP001509.3|	575257	.	C	T	.	*	*	DP:BC	6:0,6,0,0	47:0,39,0,8
gi|296142109|gb|CP001509.3|	581849	.	G	A	.	*	*	DP:BC	18:18,0,0,0	44:0,0,44,0
gi|296142109|gb|CP001509.3|	585454	.	G	A	.	B	*	DP:BC	23:0,0,23,0	32:4,0,28,0
gi|296142109|gb|CP001509.3|	589024	.	C	T	.	*	*	DP:BC	9:0,9,0,0	20:0,12,0,8
gi|296142109|gb|CP001509.3|	593596	.	C	T	.	H	*	DP:BC	52:0,48,0,4	32:0,32,0,0
gi|296142109|gb|CP001509.3|	594604	.	G	A	.	H	*	DP:BC	44:4,0,40,0	44:0,0,44,0
gi|296142109|gb|CP001509.3|	601332	.	C	G	.	H	*	DP:BC	186:0,181,5,0	259:0,259,0,0
gi|296142109|gb|CP001509.3|	617716	.	C	T	.	H	*	DP:BC	45:0,41,0,4	197:0,197,0,0
gi|296142109|gb|CP001509.3|	623165	.	G	A	.	*	*	DP:BC	89:0,0,89,0	366:72,0,294,0
gi|296142109|gb|CP001509.3|	635656	.	C	G	.	*	*	DP:BC	633:0,633,0,0	102:0,97,5,0
gi|296142109|gb|CP001509.3|	641543	.	G	A	.	*	*	DP:BC	38:0,0,38,0	50:4,0,46,0
gi|296142109|gb|CP001509.3|	651020	.	G	A	.	H	*	DP:BC	68:5,0,63,0	471:0,0,471,0
gi|296142109|gb|CP001509.3|	651600	.	G	A	.	*	*	DP:BC	570:0,0,570,0	919:28,0,891,0
gi|296142109|gb|CP001509.3|	651890	.	G	A,C	.	H;M	*	DP:BC	420:0,6,414,0	1015:1,1,1013,0
gi|296142109|gb|CP001509.3|	652015	.	C	T	.	*	*	DP:BC	460:0,460,0,0	989:0,981,0,8
gi|296142109|gb|CP001509.3|	653389	.	A	G	.	H	*	DP:BC	29:25,0,4,0	68:68,0,0,0
gi|296142109|gb|CP001509.3|	653693	.	C	G	.	H	*	DP:BC	190:0,184,6,0	311:0,311,0,0
gi|296142109|gb|CP001509.3|	656613	.	C	A,G,T	.	B;H;M	*	DP:BC	375:0,368,6,1	994:1,993,0,0
gi|296142109|gb|CP001509.3|	656959	.	A	G,T	.	H;M	*	DP:BC	167:163,0,4,0	1452:1451,0,0,1
gi|296142109|gb|CP001509.3|	665558	.	G	T	.	H	*	DP:BC	380:0,0,372,8	85:0,0,85,0
gi|296142109|gb|CP001509.3|	666072	.	C	T	.	H	*	DP:BC	469:0,458,0,11	1846:0,1844,0,2
gi|296142109|gb|CP001509.3|	666191	.	T	A,C	.	B;H;M	*	DP:BC	470:0,6,0,464	1417:2,0,0,1415
gi|296142109|gb|CP001509.3|	667746	.	T	C	.	B	*	DP:BC	70:0,0,0,70	322:0,11,0,311
gi|296142109|gb|CP001509.3|	668102	.	C	T	.	H	*	DP:BC	16:0,12,0,4	30:0,30,0,0
gi|296142109|gb|CP001509.3|	671128	.	G	A	.	*	*	DP:BC	268:0,0,268,0	644:21,0,623,0
gi|296142109|gb|CP001509.3|	674537	.	T	C	.	B	*	DP:BC	431:0,0,0,431	303:0,6,0,297
gi|296142109|gb|CP001509.3|	705495	.	A	G	.	H	*	DP:BC	13:7,0,6,0	15:15,0,0,0
gi|296142109|gb|CP001509.3|	708788	.	T	A	.	*	*	DP:BC	7:0,0,0,7	13:5,0,0,8
gi|296142109|gb|CP001509.3|	709048	.	A	G	.	*	*	DP:BC	15:15,0,0,0	8:5,0,3,0
gi|296142109|gb|CP001509.3|	711885	.	G	A	.	*	*	DP:BC	1256:0,0,1256,0	6205:20,0,6185,0
gi|296142109|gb|CP001509.3|	712428	.	G	A	.	*	*	DP:BC	893:0,0,893,0	3474:25,0,3449,0
gi|296142109|gb|CP001509.3|	715814	.	C	T	.	H	*	DP:BC	306:0,298,0,8	933:0,933,0,0
gi|296142109|gb|CP001509.3|	718665	.	G	A,T	.	H;M	*	DP:BC	382:0,0,380,2	727:8,0,719,0
gi|296142109|gb|CP001509.3|	719185	.	C	A	.	H	*	DP:BC	297:6,291,0,0	518:0,518,0,0
gi|296142109|gb|CP001509.3|	721943	.	G	A,C	.	H;M	*	DP:BC	312:0,8,304,0	665:1,0,664,0
gi|296142109|gb|CP001509.3|	722594	.	C	T	.	*	*	DP:BC	548:0,548,0,0	814:0,788,0,26
gi|296142109|gb|CP001509.3|	723553	.	C	T	.	H	*	DP:BC	650:0,642,0,8	1357:0,1357,0,0
gi|296142109|gb|CP001509.3|	729160	.	G	A	.	H	*	DP:BC	44:6,0,38,0	29:0,0,29,0
gi|296142109|gb|CP001509.3|	729450	.	T	A	.	*	*	DP:BC	24:0,0,0,24	19:4,0,0,15
gi|296142109|gb|CP001509.3|	729552	.	G	A	.	B;H	*	DP:BC	21:4,0,17,0	22:0,0,22,0
gi|296142109|gb|CP001509.3|	731097	.	C	T	.	*	*	DP:BC	526:0,526,0,0	198:0,187,0,11
gi|296142109|gb|CP001509.3|	731372	.	G	A	.	Y	*	DP:BC	581:0,0,581,0	170:5,0,165,0
gi|296142109|gb|CP001509.3|	731872	.	G	A,T	.	B;H;M	*	DP:BC	399:0,0,397,2	145:3,0,142,0
gi|296142109|gb|CP001509.3|	738297	.	G	T	.	B;H	*	DP:BC	215:0,0,209,6	320:0,0,320,0
gi|296142109|gb|CP001509.3|	741925	.	G	A	.	*	*	DP:BC	163:0,0,163,0	107:6,0,101,0
gi|296142109|gb|CP001509.3|	745084	.	T	C	.	B;H	*	DP:BC	181:0,5,0,176	366:0,0,0,366
gi|296142109|gb|CP001509.3|	745713	.	A	C,G,T	.	B;M	*	DP:BC	1347:1347,0,0,0	1002:982,5,7,8
gi|296142109|gb|CP001509.3|	748904	.	G	A,T	.	B;H;M	*	DP:BC	375:1,0,374,0	417:0,0,409,8
gi|296142109|gb|CP001509.3|	748906	.	G	A,C,T	.	B;H;M	*	DP:BC	374:12,0,362,0	442:4,4,432,2
gi|296142109|gb|CP001509.3|	748954	.	G	A,T	.	B;H;M	*	DP:BC	364:6,0,356,2	418:0,0,418,0
gi|296142109|gb|CP001509.3|	748996	.	C	T	.	H	*	DP:BC	352:0,344,0,8	437:0,437,0,0
gi|296142109|gb|CP001509.3|	749378	.	G	A	.	B;H	*	DP:BC	280:6,0,274,0	520:0,0,520,0
gi|296142109|gb|CP001509.3|	749394	.	G	C	.	B	*	DP:BC	246:0,0,246,0	551:0,8,543,0
gi|296142109|gb|CP001509.3|	749395	.	G	T	.	B	*	DP:BC	243:0,0,243,0	547:0,0,540,7
gi|296142109|gb|CP001509.3|	749396	.	A	C	.	B	*	DP:BC	246:246,0,0,0	556:549,7,0,0
gi|296142109|gb|CP001509.3|	749397	.	G	T	.	*	*	DP:BC	249:0,0,249,0	562:0,0,555,7
gi|296142109|gb|CP001509.3|	749465	.	G	A,T	.	H;M	*	DP:BC	279:4,0,275,0	739:0,0,737,2
gi|296142109|gb|CP001509.3|	749468	.	G	A,C	.	H;M	*	DP:BC	290:4,0,286,0	737:0,2,735,0
gi|296142109|gb|CP001509.3|	749572	.	C	A,T	.	B;H;M;Y	*	DP:BC	240:0,236,0,4	788:1,787,0,0
gi|296142109|gb|CP001509.3|	749812	.	G	A	.	H	*	DP:BC	128:6,0,122,0	190:1,0,189,0
gi|296142109|gb|CP001509.3|	749837	.	A	G,T	.	H;M	*	DP:BC	101:98,0,3,0	140:138,0,0,2
gi|296142109|gb|CP001509.3|	750995	.	C	T	.	*	*	DP:BC	1139:0,1139,0,0	574:0,563,0,11
gi|296142109|gb|CP001509.3|	751217	.	C	T	.	H	*	DP:BC	1161:0,1160,0,1	623:0,589,0,34
gi|296142109|gb|CP001509.3|	752470	.	T	C	.	H	*	DP:BC	276:0,9,0,267	103:0,0,0,103
gi|296142109|gb|CP001509.3|	753519	.	G	A	.	H	*	DP:BC	78:6,0,72,0	69:0,0,69,0
gi|296142109|gb|CP001509.3|	754598	.	G	A	.	*	*	DP:BC	372:0,0,372,0	468:13,0,455,0
gi|296142109|gb|CP001509.3|	758060	.	G	T	.	Y	*	DP:BC	237:0,0,237,0	244:0,0,238,6
gi|296142109|gb|CP001509.3|	758804	.	T	C	.	*	*	DP:BC	428:0,0,0,428	276:0,6,0,270
gi|296142109|gb|CP001509.3|	761772	.	G	A,C	.	B;H;M	*	DP:BC	196:5,0,191,0	215:0,2,213,0
gi|296142109|gb|CP001509.3|	764133	.	A	G,T	.	M	*	DP:BC	74:74,0,0,0	53:48,0,3,2
gi|296142109|gb|CP001509.3|	765498	.	C	G	.	*	*	DP:BC	51:0,51,0,0	92:0,86,6,0
gi|296142109|gb|CP001509.3|	774414	.	C	A	.	B;H	*	DP:BC	169:5,164,0,0	303:0,303,0,0
gi|296142109|gb|CP001509.3|	777649	.	A	T	.	B	*	DP:BC	75:75,0,0,0	70:64,0,0,6
gi|296142109|gb|CP001509.3|	779465	.	C	T	.	*	*	DP:BC	40:0,40,0,0	42:0,38,0,4
gi|296142109|gb|CP001509.3|	780039	.	C	T	.	*	*	DP:BC	32:0,32,0,0	44:0,40,0,4
gi|296142109|gb|CP001509.3|	786449	.	G	A	.	*	*	DP:BC	32:0,0,32,0	20:4,0,16,0
gi|296142109|gb|CP001509.3|	789695	.	C	T	.	B;H	*	DP:BC	92:0,87,0,5	106:0,106,0,0
gi|296142109|gb|CP001509.3|	791579	.	C	T	.	B;H	*	DP:BC	197:0,191,0,6	160:0,160,0,0
gi|296142109|gb|CP001509.3|	792150	.	T	C	.	*	*	DP:BC	77:0,0,0,77	34:0,4,0,30
gi|296142109|gb|CP001509.3|	800961	.	C	T	.	*	*	DP:BC	81:0,81,0,0	109:0,103,0,6
gi|296142109|gb|CP001509.3|	802703	.	T	C	.	*	*	DP:BC	68:0,0,0,68	67:0,8,0,59
gi|296142109|gb|CP001509.3|	808962	.	C	T	.	*	*	DP:BC	456:0,456,0,0	283:0,277,0,6
gi|296142109|gb|CP001509.3|	809885	.	G	A	.	*	*	DP:BC	26:0,0,26,0	47:4,0,43,0
gi|296142109|gb|CP001509.3|	810119	.	G	A	.	H	*	DP:BC	56:4,0,52,0	54:0,0,54,0
gi|296142109|gb|CP001509.3|	810150	.	G	A	.	H	*	DP:BC	56:4,0,52,0	44:0,0,44,0
gi|296142109|gb|CP001509.3|	817332	.	C	T	.	H	*	DP:BC	49:0,45,0,4	65:0,65,0,0
gi|296142109|gb|CP001509.3|	820024	.	G	T	.	B;H	*	DP:BC	327:0,0,321,6	213:0,0,213,0
gi|296142109|gb|CP001509.3|	822474	.	T	A	.	*	*	DP:BC	30:0,0,0,30	20:4,0,0,16
gi|296142109|gb|CP001509.3|	822600	.	G	A	.	B;H	*	DP:BC	49:4,0,45,0	29:0,0,29,0
gi|296142109|gb|CP001509.3|	829858	.	C	T	.	*	*	DP:BC	229:0,229,0,0	145:0,117,0,28
gi|296142109|gb|CP001509.3|	833984	.	G	A	.	*	*	DP:BC	57:0,0,57,0	45:4,0,41,0
gi|296142109|gb|CP001509.3|	834617	.	C	A,T	.	B;H;M	*	DP:BC	7154:0,7153,0,1	8880:2,8831,0,47
gi|296142109|gb|CP001509.3|	836945	.	G	A	.	*	*	DP:BC	1234:0,0,1234,0	1253:15,0,1238,0
gi|296142109|gb|CP001509.3|	849221	.	G	A,T	.	B;H;M	*	DP:BC	154:0,0,153,1	121:4,0,117,0
gi|296142109|gb|CP001509.3|	851103	.	G	A	.	B;H	*	DP:BC	677:9,0,668,0	107:0,0,107,0
gi|296142109|gb|CP001509.3|	868813	.	C	T	.	*	*	DP:BC	22:0,22,0,0	23:0,17,0,6
gi|296142109|gb|CP001509.3|	880300	.	G	A	.	B	*	DP:BC	6:0,0,6,0	12:4,0,8,0
gi|296142109|gb|CP001509.3|	885151	.	G	A	.	*	*	DP:BC	38:0,0,38,0	61:25,0,36,0
gi|296142109|gb|CP001509.3|	889324	.	A	C	.	H	*	DP:BC	22:18,4,0,0	21:21,0,0,0
gi|296142109|gb|CP001509.3|	894304	.	C	T	.	*	*	DP:BC	75:0,75,0,0	41:0,37,0,4
gi|296142109|gb|CP001509.3|	898130	.	T	C	.	B	*	DP:BC	37:0,0,0,37	56:0,5,0,51
gi|296142109|gb|CP001509.3|	900565	.	G	A	.	B	*	DP:BC	23:0,0,23,0	12:4,0,8,0
gi|296142109|gb|CP001509.3|	906953	.	A	C	.	*	*	DP:BC	90:90,0,0,0	159:153,6,0,0
gi|296142109|gb|CP001509.3|	906955	.	C	A	.	*	*	DP:BC	94:0,94,0,0	174:6,168,0,0
gi|296142109|gb|CP001509.3|	906957	.	G	T	.	*	*	DP:BC	92:0,0,92,0	170:0,0,164,6
gi|296142109|gb|CP001509.3|	910435	.	C	T	.	*	*	DP:BC	208:0,208,0,0	173:0,167,0,6
gi|296142109|gb|CP001509.3|	914422	.	G	A	.	*	*	DP:BC	450:0,0,450,0	238:6,0,232,0
gi|296142109|gb|CP001509.3|	914624	.	G	A	.	*	*	DP:BC	467:0,0,467,0	326:42,0,284,0
gi|296142109|gb|CP001509.3|	914678	.	G	A	.	*	*	DP:BC	528:0,0,528,0	388:11,0,377,0
gi|296142109|gb|CP001509.3|	915323	.	G	A	.	*	*	DP:BC	409:0,0,409,0	265:6,0,259,0
gi|296142109|gb|CP001509.3|	919890	.	A	C,T	.	M	*	DP:BC	123:123,0,0,0	53:50,2,0,1
gi|296142109|gb|CP001509.3|	919894	.	C	G	.	Y	*	DP:BC	107:0,107,0,0	53:0,45,8,0
gi|296142109|gb|CP001509.3|	923592	.	G	A	.	*	*	DP:BC	222:0,0,222,0	1354:25,0,1329,0
gi|296142109|gb|CP001509.3|	923718	.	G	A	.	Y	*	DP:BC	169:0,0,169,0	1102:12,0,1090,0
gi|296142109|gb|CP001509.3|	925346	.	G	A	.	H	*	DP:BC	35:4,0,31,0	61:0,0,61,0
gi|296142109|gb|CP001509.3|	927208	.	G	A	.	*	*	DP:BC	3695:0,0,3695,0	1438:83,0,1355,0
gi|296142109|gb|CP001509.3|	931620	.	A	C	.	*	*	DP:BC	150:150,0,0,0	296:290,6,0,0
gi|296142109|gb|CP001509.3|	933272	.	G	A	.	*	*	DP:BC	24:0,0,24,0	96:67,0,29,0
gi|296142109|gb|CP001509.3|	938079	.	C	G,T	.	H;M	*	DP:BC	1002:0,998,4,0	1396:0,1388,0,8
gi|296142109|gb|CP001509.3|	938320	.	C	T	.	*	*	DP:BC	696:0,696,0,0	1025:0,1000,0,25
gi|296142109|gb|CP001509.3|	939420	.	C	T	.	H	*	DP:BC	98:0,92,0,6	348:0,348,0,0
gi|296142109|gb|CP001509.3|	943250	.	T	C	.	B	*	DP:BC	65:0,0,0,65	174:0,5,0,169
gi|296142109|gb|CP001509.3|	943491	.	C	T	.	*	*	DP:BC	45:0,45,0,0	126:0,91,0,35
gi|296142109|gb|CP001509.3|	945686	.	G	A,C	.	B;H;M	*	DP:BC	126:4,0,122,0	436:0,1,435,0
gi|296142109|gb|CP001509.3|	947963	.	G	A	.	B	*	DP:BC	26:0,0,26,0	54:4,0,50,0
gi|296142109|gb|CP001509.3|	957660	.	G	A	.	H	*	DP:BC	958:1,0,957,0	664:11,0,653,0
gi|296142109|gb|CP001509.3|	962663	.	A	G	.	B	*	DP:BC	27:27,0,0,0	36:32,0,4,0
gi|296142109|gb|CP001509.3|	963350	.	C	T	.	H	*	DP:BC	405:0,393,0,12	747:0,747,0,0
gi|296142109|gb|CP001509.3|	963738	.	C	T	.	B	*	DP:BC	274:0,274,0,0	662:0,654,0,8
gi|296142109|gb|CP001509.3|	968601	.	C	T	.	*	*	DP:BC	1623:0,1623,0,0	2712:0,2649,0,63
gi|296142109|gb|CP001509.3|	968712	.	C	T	.	*	*	DP:BC	915:0,915,0,0	1601:0,1587,0,14
gi|296142109|gb|CP001509.3|	978037	.	G	T	.	H	*	DP:BC	36:0,0,32,4	22:0,0,22,0
gi|296142109|gb|CP001509.3|	978042	.	G	A	.	*	*	DP:BC	33:0,0,33,0	20:4,0,16,0
gi|296142109|gb|CP001509.3|	981511	.	T	C	.	*	*	DP:BC	107:0,0,0,107	254:0,14,0,240
gi|296142109|gb|CP001509.3|	988845	.	G	A	.	H;Y	*	DP:BC	466:4,0,462,0	301:11,0,290,0
gi|296142109|gb|CP001509.3|	989151	.	G	A	.	H	*	DP:BC	504:8,0,496,0	235:0,0,235,0
gi|296142109|gb|CP001509.3|	989754	.	G	A	.	*	*	DP:BC	1041:0,0,1041,0	538:33,0,505,0
gi|296142109|gb|CP001509.3|	991719	.	G	A,T	.	H;M	*	DP:BC	14249:4,0,14245,0	15871:253,0,15617,1
gi|296142109|gb|CP001509.3|	992065	.	T	A,C,G	.	H;M	*	DP:BC	12304:0,0,28,12276	21478:2,2,12,21462
gi|296142109|gb|CP001509.3|	993863	.	C	T	.	*	*	DP:BC	839:0,839,0,0	992:0,984,0,8
gi|296142109|gb|CP001509.3|	995288	.	G	A	.	B	*	DP:BC	244:0,0,244,0	384:6,0,378,0
gi|296142109|gb|CP001509.3|	995860	.	T	C	.	H	*	DP:BC	541:0,8,0,533	1696:0,5,0,1691
gi|296142109|gb|CP001509.3|	997777	.	T	C	.	*	*	DP:BC	691:0,0,0,691	872:0,8,0,864
gi|296142109|gb|CP001509.3|	1017231	.	C	T	.	*	*	DP:BC	64:0,64,0,0	95:0,89,0,6
gi|296142109|gb|CP001509.3|	1017232	.	G	A	.	H	*	DP:BC	65:6,0,59,0	97:0,0,97,0
gi|296142109|gb|CP001509.3|	1018108	.	G	C	.	H	*	DP:BC	48:0,4,44,0	65:0,0,65,0
gi|296142109|gb|CP001509.3|	1019542	.	C	T	.	*	*	DP:BC	49:0,49,0,0	66:0,60,0,6
gi|296142109|gb|CP001509.3|	1021812	.	G	A	.	*	*	DP:BC	59:0,0,59,0	136:12,0,124,0
gi|296142109|gb|CP001509.3|	1023440	.	A	G	.	*	*	DP:BC	20:20,0,0,0	20:16,0,4,0
gi|296142109|gb|CP001509.3|	1023441	.	C	G	.	*	*	DP:BC	20:0,20,0,0	20:0,16,4,0
gi|296142109|gb|CP001509.3|	1023442	.	T	A,C	.	M	*	DP:BC	20:0,0,0,20	21:4,1,0,16
gi|296142109|gb|CP001509.3|	1023444	.	C	G	.	*	*	DP:BC	19:0,19,0,0	22:0,18,4,0
gi|296142109|gb|CP001509.3|	1024764	.	T	A,C,G	.	B;H;M	*	DP:BC	26701:2,0,0,26699	8370:5,17,6,8342
gi|296142109|gb|CP001509.3|	1025268	.	C	G,T	.	B;M	*	DP:BC	700:0,700,0,0	378:0,371,6,1
gi|296142109|gb|CP001509.3|	1025269	.	C	A	.	B	*	DP:BC	332:0,332,0,0	134:6,128,0,0
gi|296142109|gb|CP001509.3|	1025270	.	C	T	.	B	*	DP:BC	292:0,292,0,0	122:0,116,0,6
gi|296142109|gb|CP001509.3|	1025298	.	T	C	.	*	*	DP:BC	200:0,0,0,200	110:0,6,0,104
gi|296142109|gb|CP001509.3|	1025300	.	A	G	.	*	*	DP:BC	195:195,0,0,0	104:98,0,6,0
gi|296142109|gb|CP001509.3|	1025303	.	A	G	.	*	*	DP:BC	173:173,0,0,0	98:90,0,8,0
gi|296142109|gb|CP001509.3|	1025304	.	C	A	.	*	*	DP:BC	174:0,174,0,0	99:8,91,0,0
gi|296142109|gb|CP001509.3|	1025305	.	T	G	.	*	*	DP:BC	169:0,0,0,169	100:0,0,8,92
gi|296142109|gb|CP001509.3|	1025306	.	T	C	.	*	*	DP:BC	175:0,0,0,175	100:0,8,0,92
gi|296142109|gb|CP001509.3|	1025310	.	A	C	.	*	*	DP:BC	164:164,0,0,0	100:86,14,0,0
gi|296142109|gb|CP001509.3|	1025313	.	G	C	.	*	*	DP:BC	164:0,0,164,0	101:0,14,87,0
gi|296142109|gb|CP001509.3|	1027071	.	T	A	.	*	*	DP:BC	67:0,0,0,67	53:4,0,0,49
gi|296142109|gb|CP001509.3|	1027328	.	C	T	.	H	*	DP:BC	75:0,67,0,8	89:0,89,0,0
gi|296142109|gb|CP001509.3|	1033518	.	A	G	.	H	*	DP:BC	1960:1933,0,27,0	9186:9160,0,26,0
gi|296142109|gb|CP001509.3|	1036360	.	G	A	.	*	*	DP:BC	902:0,0,902,0	775:8,0,767,0
gi|296142109|gb|CP001509.3|	1049488	.	T	C	.	*	*	DP:BC	7:0,0,0,7	9:0,4,0,5
gi|296142109|gb|CP001509.3|	1065489	.	G	A	.	H	*	DP:BC	24:4,0,20,0	18:0,0,18,0
gi|296142109|gb|CP001509.3|	1066364	.	A	G	.	*	*	DP:BC	25:25,0,0,0	29:25,0,4,0
gi|296142109|gb|CP001509.3|	1070283	.	G	A	.	H;Y	*	DP:BC	183:5,0,178,0	56:0,0,56,0
gi|296142109|gb|CP001509.3|	1071481	.	C	T	.	H	*	DP:BC	824:0,816,0,8	198:0,198,0,0
gi|296142109|gb|CP001509.3|	1072211	.	C	T	.	B	*	DP:BC	18:0,18,0,0	13:0,9,0,4
gi|296142109|gb|CP001509.3|	1076019	.	T	C	.	*	*	DP:BC	10:0,0,0,10	14:0,6,0,8
gi|296142109|gb|CP001509.3|	1082196	.	A	G,T	.	B;H;M	*	DP:BC	60:58,0,0,2	477:474,0,3,0
gi|296142109|gb|CP001509.3|	1082808	.	T	A	.	H	*	DP:BC	35:2,0,0,33	585:1,0,0,584
gi|296142109|gb|CP001509.3|	1084857	.	G	C	.	*	*	DP:BC	57:0,0,57,0	52:0,4,48,0
gi|296142109|gb|CP001509.3|	1089358	.	C	T	.	*	*	DP:BC	660:0,660,0,0	1099:0,1023,0,76
gi|296142109|gb|CP001509.3|	1102128	.	T	C	.	*	*	DP:BC	244:0,0,0,244	221:0,6,0,215
gi|296142109|gb|CP001509.3|	1109518	.	G	A	.	H	*	DP:BC	35:4,0,31,0	54:0,0,54,0
gi|296142109|gb|CP001509.3|	1114998	.	C	T	.	*	*	DP:BC	42:0,42,0,0	123:0,114,0,9
gi|296142109|gb|CP001509.3|	1117296	.	A	G	.	H	*	DP:BC	19:15,0,4,0	78:78,0,0,0
gi|296142109|gb|CP001509.3|	1118224	.	G	A	.	H	*	DP:BC	49:4,0,45,0	63:0,0,63,0
gi|296142109|gb|CP001509.3|	1123519	.	C	A,G,T	.	H;M;Y	*	DP:BC	6947:1,6921,0,25	13765:0,13532,1,232
gi|296142109|gb|CP001509.3|	1125162	.	G	A	.	*	*	DP:BC	90:0,0,90,0	95:5,0,90,0
gi|296142109|gb|CP001509.3|	1128261	.	C	T	.	H	*	DP:BC	178:0,172,0,6	298:0,298,0,0
gi|296142109|gb|CP001509.3|	1128777	.	G	A	.	*	*	DP:BC	389:0,0,389,0	224:6,0,218,0
gi|296142109|gb|CP001509.3|	1130212	.	C	T	.	H	*	DP:BC	56:0,52,0,4	42:0,42,0,0
gi|296142109|gb|CP001509.3|	1130458	.	C	T	.	*	*	DP:BC	65:0,65,0,0	100:0,94,0,6
gi|296142109|gb|CP001509.3|	1130592	.	C	T	.	*	*	DP:BC	135:0,135,0,0	130:0,124,0,6
gi|296142109|gb|CP001509.3|	1130659	.	T	A	.	*	*	DP:BC	121:0,0,0,121	123:5,0,0,118
gi|296142109|gb|CP001509.3|	1132546	.	C	T	.	*	*	DP:BC	90:0,90,0,0	114:0,109,0,5
gi|296142109|gb|CP001509.3|	1145341	.	A	C,G	.	M	*	DP:BC	246:246,0,0,0	157:152,1,4,0
gi|296142109|gb|CP001509.3|	1149604	.	C	T	.	*	*	DP:BC	629:0,629,0,0	1365:0,1337,0,28
gi|296142109|gb|CP001509.3|	1150153	.	A	C	.	H	*	DP:BC	1606:1596,10,0,0	2674:2674,0,0,0
gi|296142109|gb|CP001509.3|	1150217	.	C	T	.	H	*	DP:BC	356:0,349,0,7	359:0,359,0,0
gi|296142109|gb|CP001509.3|	1150641	.	G	A	.	H	*	DP:BC	102:6,0,96,0	473:0,0,473,0
gi|296142109|gb|CP001509.3|	1150964	.	G	A	.	H;Y	*	DP:BC	170:2,0,168,0	340:29,0,311,0
gi|296142109|gb|CP001509.3|	1151306	.	C	T	.	*	*	DP:BC	230:0,230,0,0	354:0,347,0,7
gi|296142109|gb|CP001509.3|	1151711	.	G	A	.	B	*	DP:BC	141:0,0,141,0	219:6,0,213,0
gi|296142109|gb|CP001509.3|	1151852	.	C	T	.	*	*	DP:BC	89:0,89,0,0	101:0,94,0,7
gi|296142109|gb|CP001509.3|	1152680	.	C	T	.	H	*	DP:BC	148:0,140,0,8	288:0,288,0,0
gi|296142109|gb|CP001509.3|	1157573	.	G	A	.	B;H	*	DP:BC	73:6,0,67,0	237:0,0,237,0
gi|296142109|gb|CP001509.3|	1158038	.	C	T	.	*	*	DP:BC	85:0,85,0,0	157:0,149,0,8
gi|296142109|gb|CP001509.3|	1160407	.	A	G	.	Y	*	DP:BC	86:86,0,0,0	78:72,0,6,0
gi|296142109|gb|CP001509.3|	1165358	.	G	T	.	*	*	DP:BC	625:0,0,625,0	433:0,0,425,8
gi|296142109|gb|CP001509.3|	1166168	.	T	C	.	H	*	DP:BC	43:0,4,0,39	63:0,0,0,63
gi|296142109|gb|CP001509.3|	1167092	.	C	A	.	*	*	DP:BC	61:0,61,0,0	84:6,78,0,0
gi|296142109|gb|CP001509.3|	1167138	.	A	C	.	H	*	DP:BC	72:64,8,0,0	86:84,2,0,0
gi|296142109|gb|CP001509.3|	1173897	.	C	T	.	H	*	DP:BC	126:0,121,0,5	832:0,827,0,5
gi|296142109|gb|CP001509.3|	1176135	.	T	C	.	*	*	DP:BC	139:0,0,0,139	1142:0,28,0,1114
gi|296142109|gb|CP001509.3|	1176289	.	G	A	.	*	*	DP:BC	162:0,0,162,0	1223:119,0,1104,0
gi|296142109|gb|CP001509.3|	1179891	.	T	A	.	*	*	DP:BC	21:0,0,0,21	31:4,0,0,27
gi|296142109|gb|CP001509.3|	1188503	.	G	A	.	*	*	DP:BC	59:0,0,59,0	111:7,0,104,0
gi|296142109|gb|CP001509.3|	1192237	.	G	A	.	H	*	DP:BC	64:5,0,59,0	653:0,0,653,0
gi|296142109|gb|CP001509.3|	1192431	.	C	T	.	*	*	DP:BC	87:0,87,0,0	499:0,492,0,7
gi|296142109|gb|CP001509.3|	1192996	.	C	G	.	H	*	DP:BC	135:0,127,8,0	631:0,631,0,0
gi|296142109|gb|CP001509.3|	1193696	.	G	A,T	.	M	*	DP:BC	679:0,0,679,0	1901:68,0,1832,1
gi|296142109|gb|CP001509.3|	1194103	.	T	C	.	H	*	DP:BC	48:0,4,0,44	82:0,0,0,82
gi|296142109|gb|CP001509.3|	1198698	.	C	T	.	H	*	DP:BC	1338:0,1337,0,1	2475:0,2456,0,19
gi|296142109|gb|CP001509.3|	1201942	.	G	A	.	*	*	DP:BC	932:0,0,932,0	419:15,0,404,0
gi|296142109|gb|CP001509.3|	1202448	.	G	A	.	*	*	DP:BC	43:0,0,43,0	447:32,0,415,0
gi|296142109|gb|CP001509.3|	1202988	.	G	A	.	*	*	DP:BC	75:0,0,75,0	721:10,0,711,0
gi|296142109|gb|CP001509.3|	1203646	.	G	A	.	B	*	DP:BC	15:0,0,15,0	121:5,0,116,0
gi|296142109|gb|CP001509.3|	1209753	.	C	T	.	*	*	DP:BC	26:0,26,0,0	7:0,4,0,3
gi|296142109|gb|CP001509.3|	1213837	.	C	T	.	H	*	DP:BC	312:0,306,0,6	255:0,255,0,0
gi|296142109|gb|CP001509.3|	1213947	.	A	G,T	.	B;H;M	*	DP:BC	409:408,0,0,1	312:306,0,6,0
gi|296142109|gb|CP001509.3|	1214913	.	C	T	.	*	*	DP:BC	28:0,28,0,0	26:0,9,0,17
gi|296142109|gb|CP001509.3|	1219142	.	C	T	.	H	*	DP:BC	39:0,35,0,4	38:0,38,0,0
gi|296142109|gb|CP001509.3|	1220285	.	G	T	.	H	*	DP:BC	29:0,0,25,4	10:0,0,10,0
gi|296142109|gb|CP001509.3|	1223201	.	A	G	.	H	*	DP:BC	448:441,0,7,0	571:571,0,0,0
gi|296142109|gb|CP001509.3|	1223698	.	C	G	.	H	*	DP:BC	276:0,270,6,0	597:0,597,0,0
gi|296142109|gb|CP001509.3|	1225232	.	G	A	.	*	*	DP:BC	957:0,0,957,0	288:9,0,279,0
gi|296142109|gb|CP001509.3|	1226825	.	C	T	.	*	*	DP:BC	1735:0,1735,0,0	683:0,671,0,12
gi|296142109|gb|CP001509.3|	1229342	.	C	A	.	*	*	DP:BC	16:0,16,0,0	39:4,35,0,0
gi|296142109|gb|CP001509.3|	1234009	.	C	T	.	B;H	*	DP:BC	140:0,134,0,6	12:0,12,0,0
gi|296142109|gb|CP001509.3|	1235411	.	C	G	.	B;H	*	DP:BC	139:0,133,6,0	28:0,28,0,0
gi|296142109|gb|CP001509.3|	1247433	.	C	G	.	H	*	DP:BC	137:0,131,6,0	166:0,166,0,0
gi|296142109|gb|CP001509.3|	1247519	.	G	A	.	*	*	DP:BC	114:0,0,114,0	196:10,0,186,0
gi|296142109|gb|CP001509.3|	1249259	.	G	A,T	.	H;M	*	DP:BC	161:0,0,157,4	308:2,0,306,0
gi|296142109|gb|CP001509.3|	1249910	.	G	A,T	.	H;M	*	DP:BC	288:4,0,283,1	528:0,0,528,0
gi|296142109|gb|CP001509.3|	1257872	.	C	T	.	H	*	DP:BC	161:0,156,0,5	85:0,85,0,0
gi|296142109|gb|CP001509.3|	1257894	.	T	C	.	H	*	DP:BC	168:0,5,0,163	71:0,0,0,71
gi|296142109|gb|CP001509.3|	1257923	.	G	C	.	H	*	DP:BC	200:0,1,199,0	57:0,5,52,0
gi|296142109|gb|CP001509.3|	1257931	.	G	A	.	H	*	DP:BC	202:1,0,201,0	53:5,0,48,0
gi|296142109|gb|CP001509.3|	1258030	.	C	T	.	H;Y	*	DP:BC	262:0,248,0,14	121:0,120,0,1
gi|296142109|gb|CP001509.3|	1258541	.	C	T	.	H	*	DP:BC	432:0,421,0,11	47:0,47,0,0
gi|296142109|gb|CP001509.3|	1258763	.	C	T	.	H	*	DP:BC	147:0,141,0,6	149:0,149,0,0
gi|296142109|gb|CP001509.3|	1260915	.	A	G,T	.	B;M	*	DP:BC	350:350,0,0,0	278:270,0,6,2
gi|296142109|gb|CP001509.3|	1277007	.	A	T	.	H	*	DP:BC	303:297,0,0,6	111:111,0,0,0
gi|296142109|gb|CP001509.3|	1277771	.	C	T	.	B;H	*	DP:BC	166:0,160,0,6	129:0,129,0,0
gi|296142109|gb|CP001509.3|	1280500	.	G	A,T	.	B;H;M	*	DP:BC	5836:1,0,5835,0	7266:187,0,7078,1
gi|296142109|gb|CP001509.3|	1282291	.	C	A,T	.	H;M;Y	*	DP:BC	319:1,318,0,0	293:0,287,0,6
gi|296142109|gb|CP001509.3|	1284503	.	G	A	.	*	*	DP:BC	1019:0,0,1019,0	1244:23,0,1221,0
gi|296142109|gb|CP001509.3|	1287232	.	G	A	.	Y	*	DP:BC	586:0,0,586,0	510:11,0,499,0
gi|296142109|gb|CP001509.3|	1288401	.	A	C,G,T	.	B;M	*	DP:BC	658:658,0,0,0	463:454,2,5,2
gi|296142109|gb|CP001509.3|	1288545	.	C	T	.	*	*	DP:BC	111:0,111,0,0	135:0,129,0,6
gi|296142109|gb|CP001509.3|	1289436	.	G	C	.	H	*	DP:BC	106:0,6,100,0	108:0,0,108,0
gi|296142109|gb|CP001509.3|	1289724	.	G	A	.	H	*	DP:BC	54:4,0,50,0	64:0,0,64,0
gi|296142109|gb|CP001509.3|	1296204	.	A	G,T	.	B;M	*	DP:BC	134:134,0,0,0	241:233,0,7,1
gi|296142109|gb|CP001509.3|	1299640	.	C	T	.	*	*	DP:BC	37:0,37,0,0	43:0,39,0,4
gi|296142109|gb|CP001509.3|	1302851	.	G	A	.	*	*	DP:BC	122:0,0,122,0	156:19,0,137,0
gi|296142109|gb|CP001509.3|	1305513	.	G	A	.	H	*	DP:BC	95:5,0,90,0	150:0,0,150,0
gi|296142109|gb|CP001509.3|	1309374	.	A	G	.	H	*	DP:BC	28:22,0,6,0	25:25,0,0,0
gi|296142109|gb|CP001509.3|	1318136	.	A	C	.	*	*	DP:BC	884:884,0,0,0	4062:4024,38,0,0
gi|296142109|gb|CP001509.3|	1318697	.	G	A	.	*	*	DP:BC	908:0,0,908,0	4593:19,0,4574,0
gi|296142109|gb|CP001509.3|	1319777	.	C	T	.	*	*	DP:BC	502:0,502,0,0	4390:0,4371,0,19
gi|296142109|gb|CP001509.3|	1320660	.	G	A	.	H	*	DP:BC	390:6,0,384,0	110:0,0,110,0
gi|296142109|gb|CP001509.3|	1322832	.	C	G	.	H	*	DP:BC	763:0,755,8,0	653:0,653,0,0
gi|296142109|gb|CP001509.3|	1323726	.	G	A	.	B	*	DP:BC	638:0,0,638,0	677:8,0,669,0
gi|296142109|gb|CP001509.3|	1326753	.	A	C,T	.	H;M;Y	*	DP:BC	1125:1113,1,0,11	1957:1955,0,0,2
gi|296142109|gb|CP001509.3|	1326848	.	A	C	.	H;Y	*	DP:BC	535:528,7,0,0	1302:1300,2,0,0
gi|296142109|gb|CP001509.3|	1330084	.	G	A	.	H	*	DP:BC	49:4,0,45,0	134:0,0,134,0
gi|296142109|gb|CP001509.3|	1330357	.	T	A,C	.	H;M	*	DP:BC	44:0,3,0,41	83:1,0,0,82
gi|296142109|gb|CP001509.3|	1334260	.	T	C	.	H	*	DP:BC	124:0,5,0,119	149:0,0,0,149
gi|296142109|gb|CP001509.3|	1338635	.	G	C	.	B;H	*	DP:BC	29:0,4,25,0	20:0,0,20,0
gi|296142109|gb|CP001509.3|	1339935	.	T	A	.	H	*	DP:BC	46:4,0,0,42	30:0,0,0,30
gi|296142109|gb|CP001509.3|	1344756	.	A	G	.	*	*	DP:BC	92:92,0,0,0	49:45,0,4,0
gi|296142109|gb|CP001509.3|	1346025	.	G	A	.	*	*	DP:BC	333:0,0,333,0	209:15,0,194,0
gi|296142109|gb|CP001509.3|	1346026	.	G	A,T	.	H;M	*	DP:BC	330:0,0,329,1	208:7,0,201,0
gi|296142109|gb|CP001509.3|	1346816	.	G	A	.	*	*	DP:BC	346:0,0,346,0	248:6,0,242,0
gi|296142109|gb|CP001509.3|	1349789	.	C	T	.	H	*	DP:BC	320:0,314,0,6	55:0,55,0,0
gi|296142109|gb|CP001509.3|	1353132	.	C	T	.	H	*	DP:BC	97:0,92,0,5	25:0,25,0,0
gi|296142109|gb|CP001509.3|	1354874	.	C	T	.	*	*	DP:BC	1541:0,1541,0,0	2603:0,2580,0,23
gi|296142109|gb|CP001509.3|	1355381	.	G	A,T	.	B;H;M	*	DP:BC	890:2,0,888,0	1209:0,0,1199,10
gi|296142109|gb|CP001509.3|	1355449	.	G	A	.	H	*	DP:BC	623:7,0,616,0	920:0,0,920,0
gi|296142109|gb|CP001509.3|	1355856	.	C	T	.	*	*	DP:BC	299:0,0,0,299	393:0,393,0,0
gi|296142109|gb|CP001509.3|	1356313	.	C	T	.	*	*	DP:BC	555:0,555,0,0	854:0,843,0,11
gi|296142109|gb|CP001509.3|	1371413	.	G	A	.	H	*	DP:BC	560:6,0,554,0	2784:2,0,2782,0
gi|296142109|gb|CP001509.3|	1371423	.	C	T	.	*	*	DP:BC	580:0,580,0,0	2856:0,2726,0,130
gi|296142109|gb|CP001509.3|	1371425	.	C	T	.	*	*	DP:BC	578:0,578,0,0	2843:0,2795,0,48
gi|296142109|gb|CP001509.3|	1372461	.	T	C	.	B	*	DP:BC	249:0,0,0,249	1370:0,14,0,1356
gi|296142109|gb|CP001509.3|	1372543	.	G	A	.	*	*	DP:BC	299:0,0,299,0	1322:9,0,1313,0
gi|296142109|gb|CP001509.3|	1372991	.	C	T	.	*	*	DP:BC	97:0,97,0,0	460:0,453,0,7
gi|296142109|gb|CP001509.3|	1375018	.	G	A,T	.	B;M	*	DP:BC	1207:0,0,1207,0	3896:66,0,3827,3
gi|296142109|gb|CP001509.3|	1375374	.	A	C	.	H	*	DP:BC	744:716,28,0,0	668:659,9,0,0
gi|296142109|gb|CP001509.3|	1378099	.	T	G	.	H	*	DP:BC	99:0,0,10,89	57:0,0,0,57
gi|296142109|gb|CP001509.3|	1388344	.	C	A	.	*	*	DP:BC	17:0,17,0,0	8:4,4,0,0
gi|296142109|gb|CP001509.3|	1394419	.	G	T	.	Y	*	DP:BC	32:0,0,32,0	20:0,0,16,4
gi|296142109|gb|CP001509.3|	1411049	.	G	A	.	*	*	DP:BC	1363:0,0,1363,0	583:11,0,572,0
gi|296142109|gb|CP001509.3|	1414642	.	G	A	.	*	*	DP:BC	263:0,0,263,0	776:12,0,764,0
gi|296142109|gb|CP001509.3|	1415428	.	C	T	.	H	*	DP:BC	287:0,281,0,6	979:0,977,0,2
gi|296142109|gb|CP001509.3|	1418005	.	G	A	.	*	*	DP:BC	88:0,0,88,0	120:11,0,109,0
gi|296142109|gb|CP001509.3|	1418614	.	T	C	.	B;H	*	DP:BC	54:0,4,0,50	159:0,0,0,159
gi|296142109|gb|CP001509.3|	1419435	.	A	T	.	*	*	DP:BC	14:14,0,0,0	76:70,0,0,6
gi|296142109|gb|CP001509.3|	1422762	.	C	G,T	.	M	*	DP:BC	220:0,220,0,0	150:0,142,4,4
gi|296142109|gb|CP001509.3|	1429947	.	A	T	.	H	*	DP:BC	9:3,0,0,6	19:19,0,0,0
gi|296142109|gb|CP001509.3|	1438011	.	T	C	.	H	*	DP:BC	67:0,3,0,64	392:0,1,0,391
gi|296142109|gb|CP001509.3|	1438241	.	C	T	.	*	*	DP:BC	93:0,93,0,0	371:0,363,0,8
gi|296142109|gb|CP001509.3|	1438865	.	G	A	.	Y	*	DP:BC	67:0,0,67,0	258:10,0,248,0
gi|296142109|gb|CP001509.3|	1441260	.	C	T	.	*	*	DP:BC	57:0,57,0,0	58:0,54,0,4
gi|296142109|gb|CP001509.3|	1442165	.	C	T	.	H	*	DP:BC	727:0,719,0,8	107:0,107,0,0
gi|296142109|gb|CP001509.3|	1442272	.	G	A	.	B;H;Y	*	DP:BC	633:8,0,625,0	85:0,0,85,0
gi|296142109|gb|CP001509.3|	1442358	.	T	C	.	H	*	DP:BC	520:0,1,0,519	34:0,2,0,32
gi|296142109|gb|CP001509.3|	1446048	.	T	C	.	H	*	DP:BC	1005:0,815,0,190	387:0,275,0,112
gi|296142109|gb|CP001509.3|	1448262	.	G	A	.	*	*	DP:BC	92:0,0,92,0	157:6,0,151,0
gi|296142109|gb|CP001509.3|	1453119	.	C	T	.	H	*	DP:BC	46:0,42,0,4	41:0,41,0,0
gi|296142109|gb|CP001509.3|	1453334	.	A	G	.	B;H	*	DP:BC	36:32,0,4,0	16:16,0,0,0
gi|296142109|gb|CP001509.3|	1455948	.	G	A	.	B	*	DP:BC	99:0,0,99,0	83:6,0,77,0
gi|296142109|gb|CP001509.3|	1462365	.	T	C	.	*	*	DP:BC	27:0,0,0,27	44:0,4,0,40
gi|296142109|gb|CP001509.3|	1463604	.	G	A	.	B	*	DP:BC	68:0,0,68,0	85:5,0,80,0
gi|296142109|gb|CP001509.3|	1463789	.	T	C,G	.	M	*	DP:BC	66:0,0,0,66	82:0,6,3,73
gi|296142109|gb|CP001509.3|	1463790	.	T	A,C	.	M	*	DP:BC	62:0,0,0,62	81:3,6,0,72
gi|296142109|gb|CP001509.3|	1466854	.	G	A	.	B;H	*	DP:BC	185:5,0,180,0	14:0,0,14,0
gi|296142109|gb|CP001509.3|	1471738	.	C	T	.	B	*	DP:BC	180:0,180,0,0	337:0,331,0,6
gi|296142109|gb|CP001509.3|	1478403	.	C	T	.	*	*	DP:BC	124:0,124,0,0	316:0,310,0,6
gi|296142109|gb|CP001509.3|	1479350	.	A	G	.	B	*	DP:BC	29:29,0,0,0	26:22,0,4,0
gi|296142109|gb|CP001509.3|	1492040	.	T	C	.	*	*	DP:BC	18:0,0,0,18	10:0,4,0,6
gi|296142109|gb|CP001509.3|	1496829	.	G	A	.	B;H	*	DP:BC	44:4,0,40,0	12:0,0,12,0
gi|296142109|gb|CP001509.3|	1497169	.	T	A	.	*	*	DP:BC	27:0,0,0,27	18:4,0,0,14
gi|296142109|gb|CP001509.3|	1508202	.	G	A	.	H	*	DP:BC	104:5,0,99,0	67:0,0,67,0
gi|296142109|gb|CP001509.3|	1509203	.	C	T	.	*	*	DP:BC	1691:0,1691,0,0	312:0,304,0,8
gi|296142109|gb|CP001509.3|	1511305	.	C	G,T	.	H;M	*	DP:BC	5577:0,5573,3,1	2168:0,2152,3,13
gi|296142109|gb|CP001509.3|	1512587	.	G	A	.	B;H	*	DP:BC	394:9,0,385,0	119:0,0,119,0
gi|296142109|gb|CP001509.3|	1517463	.	G	T	.	B	*	DP:BC	115:0,0,115,0	41:0,0,37,4
gi|296142109|gb|CP001509.3|	1518501	.	G	A	.	*	*	DP:BC	158:0,0,158,0	52:4,0,48,0
gi|296142109|gb|CP001509.3|	1519099	.	C	T	.	*	*	DP:BC	43:0,43,0,0	84:0,78,0,6
gi|296142109|gb|CP001509.3|	1520277	.	G	A	.	*	*	DP:BC	35:0,0,35,0	128:9,0,119,0
gi|296142109|gb|CP001509.3|	1520416	.	G	A	.	*	*	DP:BC	42:0,0,42,0	131:12,0,119,0
gi|296142109|gb|CP001509.3|	1540245	.	C	A	.	*	*	DP:BC	15:0,15,0,0	29:4,25,0,0
gi|296142109|gb|CP001509.3|	1549392	.	A	T	.	*	*	DP:BC	32:32,0,0,0	19:15,0,0,4
gi|296142109|gb|CP001509.3|	1550625	.	T	C	.	*	*	DP:BC	156:0,0,0,156	592:0,28,0,564
gi|296142109|gb|CP001509.3|	1555911	.	C	T	.	*	*	DP:BC	161:0,161,0,0	29:0,25,0,4
gi|296142109|gb|CP001509.3|	1562683	.	C	T	.	B	*	DP:BC	61:0,61,0,0	34:0,30,0,4
gi|296142109|gb|CP001509.3|	1564031	.	C	T	.	B	*	DP:BC	27:0,27,0,0	37:0,33,0,4
gi|296142109|gb|CP001509.3|	1571919	.	C	T	.	B	*	DP:BC	460:0,460,0,0	4895:0,4874,0,21
gi|296142109|gb|CP001509.3|	1572066	.	G	A,C	.	B;H;M	*	DP:BC	76:5,0,71,0	597:0,1,596,0
gi|296142109|gb|CP001509.3|	1572112	.	G	A	.	Y	*	DP:BC	22:0,0,22,0	353:6,0,347,0
gi|296142109|gb|CP001509.3|	1574339	.	G	A	.	*	*	DP:BC	17:0,0,17,0	16:4,0,12,0
gi|296142109|gb|CP001509.3|	1575555	.	C	T	.	*	*	DP:BC	62:0,62,0,0	58:0,54,0,4
gi|296142109|gb|CP001509.3|	1575887	.	G	A	.	*	*	DP:BC	26:0,0,26,0	43:4,0,39,0
gi|296142109|gb|CP001509.3|	1589100	.	G	T	.	H	*	DP:BC	41:0,0,37,4	24:0,0,24,0
gi|296142109|gb|CP001509.3|	1589201	.	C	A,T	.	B;H;M	*	DP:BC	74:1,73,0,0	45:0,42,0,3
gi|296142109|gb|CP001509.3|	1591026	.	C	G,T	.	H;M	*	DP:BC	1411:0,1378,2,31	1668:0,1652,1,15
gi|296142109|gb|CP001509.3|	1591118	.	T	A,G	.	H;M	*	DP:BC	1957:0,0,16,1941	2869:1,0,3,2865
gi|296142109|gb|CP001509.3|	1594782	.	T	C	.	B;H	*	DP:BC	88:0,5,0,83	171:0,0,0,171
gi|296142109|gb|CP001509.3|	1598239	.	C	T	.	*	*	DP:BC	23:0,23,0,0	47:0,41,0,6
gi|296142109|gb|CP001509.3|	1599989	.	A	G	.	*	*	DP:BC	8:8,0,0,0	10:6,0,4,0
gi|296142109|gb|CP001509.3|	1601655	.	C	T	.	*	*	DP:BC	71:0,71,0,0	400:0,386,0,14
gi|296142109|gb|CP001509.3|	1602325	.	C	T	.	*	*	DP:BC	177:0,177,0,0	79:0,72,0,7
gi|296142109|gb|CP001509.3|	1602326	.	T	C	.	H	*	DP:BC	177:0,6,0,171	78:0,0,0,78
gi|296142109|gb|CP001509.3|	1612549	.	G	A	.	*	*	DP:BC	95:0,0,95,0	279:8,0,271,0
gi|296142109|gb|CP001509.3|	1612704	.	G	A	.	*	*	DP:BC	73:0,0,73,0	207:6,0,201,0
gi|296142109|gb|CP001509.3|	1621971	.	G	A	.	B;H	*	DP:BC	302:10,0,292,0	340:0,0,340,0
gi|296142109|gb|CP001509.3|	1622061	.	G	A	.	*	*	DP:BC	243:0,0,243,0	240:6,0,234,0
gi|296142109|gb|CP001509.3|	1622128	.	G	A	.	*	*	DP:BC	237:0,0,237,0	230:13,0,217,0
gi|296142109|gb|CP001509.3|	1628131	.	T	C	.	*	*	DP:BC	38:0,0,0,38	355:0,6,0,349
gi|296142109|gb|CP001509.3|	1629475	.	T	C	.	*	*	DP:BC	50:0,0,0,50	56:0,4,0,52
gi|296142109|gb|CP001509.3|	1634743	.	C	T	.	*	*	DP:BC	161:0,161,0,0	178:0,160,0,18
gi|296142109|gb|CP001509.3|	1635366	.	T	A	.	B;Y	*	DP:BC	318:0,0,0,318	631:8,0,0,623
gi|296142109|gb|CP001509.3|	1635403	.	C	T	.	*	*	DP:BC	362:0,362,0,0	691:0,679,0,12
gi|296142109|gb|CP001509.3|	1639166	.	C	T	.	H	*	DP:BC	18:0,6,0,12	21:0,21,0,0
gi|296142109|gb|CP001509.3|	1639645	.	C	G	.	B;H	*	DP:BC	20:0,14,6,0	9:0,9,0,0
gi|296142109|gb|CP001509.3|	1643640	.	G	A	.	*	*	DP:BC	8:0,0,8,0	15:4,0,11,0
gi|296142109|gb|CP001509.3|	1644918	.	C	T	.	*	*	DP:BC	510:0,510,0,0	509:0,483,0,26
gi|296142109|gb|CP001509.3|	1646221	.	C	T	.	*	*	DP:BC	111:0,111,0,0	153:0,147,0,6
gi|296142109|gb|CP001509.3|	1646987	.	G	A	.	*	*	DP:BC	134:0,0,134,0	137:7,0,130,0
gi|296142109|gb|CP001509.3|	1650692	.	C	T	.	B;H	*	DP:BC	34:0,30,0,4	136:0,136,0,0
gi|296142109|gb|CP001509.3|	1651578	.	G	A	.	*	*	DP:BC	67:0,0,67,0	223:6,0,217,0
gi|296142109|gb|CP001509.3|	1651677	.	C	T	.	*	*	DP:BC	82:0,82,0,0	276:0,270,0,6
gi|296142109|gb|CP001509.3|	1651843	.	G	C	.	H	*	DP:BC	57:0,4,53,0	199:0,0,199,0
gi|296142109|gb|CP001509.3|	1653070	.	G	A	.	*	*	DP:BC	17:0,0,17,0	91:5,0,86,0
gi|296142109|gb|CP001509.3|	1653380	.	C	T	.	*	*	DP:BC	8:0,8,0,0	111:0,105,0,6
gi|296142109|gb|CP001509.3|	1654112	.	A	G	.	*	*	DP:BC	7:7,0,0,0	218:212,0,6,0
gi|296142109|gb|CP001509.3|	1654126	.	C	A	.	*	*	DP:BC	12:0,12,0,0	243:6,237,0,0
gi|296142109|gb|CP001509.3|	1655072	.	C	T	.	*	*	DP:BC	26:0,26,0,0	167:0,162,0,5
gi|296142109|gb|CP001509.3|	1655988	.	C	T	.	*	*	DP:BC	27:0,27,0,0	152:0,144,0,8
gi|296142109|gb|CP001509.3|	1657526	.	C	G,T	.	B;H;M	*	DP:BC	36:0,32,4,0	33:0,31,0,2
gi|296142109|gb|CP001509.3|	1662225	.	C	T	.	B	*	DP:BC	669:0,669,0,0	603:0,595,0,8
gi|296142109|gb|CP001509.3|	1665420	.	C	T	.	H	*	DP:BC	884:0,874,0,10	3014:0,3014,0,0
gi|296142109|gb|CP001509.3|	1665508	.	A	T	.	*	*	DP:BC	406:406,0,0,0	1043:1030,0,0,13
gi|296142109|gb|CP001509.3|	1665513	.	A	T	.	*	*	DP:BC	418:418,0,0,0	1040:1028,0,0,12
gi|296142109|gb|CP001509.3|	1665517	.	A	T	.	H	*	DP:BC	417:416,0,0,1	1041:1000,0,0,41
gi|296142109|gb|CP001509.3|	1665543	.	A	T	.	Y	*	DP:BC	176:176,0,0,0	276:259,0,0,17
gi|296142109|gb|CP001509.3|	1665544	.	G	T	.	Y	*	DP:BC	193:0,0,193,0	305:0,0,299,6
gi|296142109|gb|CP001509.3|	1665558	.	A	T	.	H	*	DP:BC	172:170,0,0,2	258:225,0,0,33
gi|296142109|gb|CP001509.3|	1665560	.	G	T	.	*	*	DP:BC	184:0,0,184,0	283:0,0,271,12
gi|296142109|gb|CP001509.3|	1667312	.	C	T	.	B	*	DP:BC	10:0,10,0,0	62:0,56,0,6
gi|296142109|gb|CP001509.3|	1673223	.	A	T	.	H	*	DP:BC	293:285,0,0,8	312:312,0,0,0
gi|296142109|gb|CP001509.3|	1681196	.	T	C	.	H	*	DP:BC	382:0,6,0,376	343:0,0,0,343
gi|296142109|gb|CP001509.3|	1681683	.	C	T	.	B;H	*	DP:BC	43:0,39,0,4	27:0,27,0,0
gi|296142109|gb|CP001509.3|	1682318	.	G	A	.	*	*	DP:BC	51:0,0,51,0	57:7,0,50,0
gi|296142109|gb|CP001509.3|	1687337	.	T	C	.	*	*	DP:BC	282:0,0,0,282	232:0,6,0,226
gi|296142109|gb|CP001509.3|	1700861	.	C	T	.	*	*	DP:BC	49:0,49,0,0	129:0,120,0,9
gi|296142109|gb|CP001509.3|	1701742	.	C	T	.	*	*	DP:BC	402:0,402,0,0	292:0,263,0,29
gi|296142109|gb|CP001509.3|	1702895	.	T	A,C,G	.	B;H;M	*	DP:BC	10690:0,18,3,10669	22567:4,85,2,22476
gi|296142109|gb|CP001509.3|	1707900	.	G	A	.	*	*	DP:BC	123:0,0,123,0	191:11,0,180,0
gi|296142109|gb|CP001509.3|	1709528	.	G	A	.	*	*	DP:BC	94:0,0,94,0	201:15,0,186,0
gi|296142109|gb|CP001509.3|	1709530	.	G	A	.	*	*	DP:BC	93:0,0,93,0	201:15,0,186,0
gi|296142109|gb|CP001509.3|	1710741	.	C	G,T	.	B;H;M	*	DP:BC	65:0,61,2,2	155:0,155,0,0
gi|296142109|gb|CP001509.3|	1711778	.	C	T	.	H	*	DP:BC	26:0,22,0,4	106:0,106,0,0
gi|296142109|gb|CP001509.3|	1713908	.	G	A	.	*	*	DP:BC	75:0,0,75,0	57:6,0,51,0
gi|296142109|gb|CP001509.3|	1722799	.	G	A	.	H	*	DP:BC	11:5,0,6,0	8:0,0,8,0
gi|296142109|gb|CP001509.3|	1729058	.	C	T	.	B;H	*	DP:BC	28:0,24,0,4	11:0,11,0,0
gi|296142109|gb|CP001509.3|	1733969	.	T	C	.	B	*	DP:BC	70:0,0,0,70	109:0,7,0,102
gi|296142109|gb|CP001509.3|	1734587	.	G	A	.	*	*	DP:BC	342:0,0,342,0	251:6,0,245,0
gi|296142109|gb|CP001509.3|	1735402	.	G	A	.	H	*	DP:BC	346:6,0,340,0	376:0,0,376,0
gi|296142109|gb|CP001509.3|	1739628	.	A	G,T	.	M	*	DP:BC	43:43,0,0,0	35:30,0,4,1
gi|296142109|gb|CP001509.3|	1739740	.	C	G,T	.	B;H;M	*	DP:BC	7383:0,7358,6,19	9056:0,9054,0,2
gi|296142109|gb|CP001509.3|	1743891	.	G	T	.	B	*	DP:BC	898:0,0,898,0	1881:0,0,1852,29
gi|296142109|gb|CP001509.3|	1746073	.	C	T	.	H;Y	*	DP:BC	1168:0,1164,0,4	2200:0,2139,0,61
gi|296142109|gb|CP001509.3|	1751472	.	G	A,C,T	.	B;H;M	*	DP:BC	664:1,0,663,0	271:0,2,265,4
gi|296142109|gb|CP001509.3|	1752529	.	T	A,C	.	H;M	*	DP:BC	695:1,2,0,692	144:0,4,0,140
gi|296142109|gb|CP001509.3|	1752694	.	A	G	.	H	*	DP:BC	686:684,0,2,0	164:159,0,5,0
gi|296142109|gb|CP001509.3|	1754421	.	C	T	.	*	*	DP:BC	59:0,59,0,0	166:0,150,0,16
gi|296142109|gb|CP001509.3|	1754647	.	C	T	.	*	*	DP:BC	11:0,11,0,0	40:0,34,0,6
gi|296142109|gb|CP001509.3|	1756485	.	C	T	.	*	*	DP:BC	711:0,711,0,0	267:0,259,0,8
gi|296142109|gb|CP001509.3|	1759869	.	G	A,T	.	B;M	*	DP:BC	683:0,0,683,0	97:2,0,93,2
gi|296142109|gb|CP001509.3|	1765052	.	G	A	.	*	*	DP:BC	8:0,0,8,0	13:4,0,9,0
gi|296142109|gb|CP001509.3|	1767351	.	G	A	.	B;H	*	DP:BC	145:6,0,139,0	158:0,0,158,0
gi|296142109|gb|CP001509.3|	1771543	.	C	T	.	H	*	DP:BC	1075:0,1074,0,1	240:0,236,0,4
gi|296142109|gb|CP001509.3|	1773346	.	A	G	.	H	*	DP:BC	1245:1244,0,1,0	272:268,0,4,0
gi|296142109|gb|CP001509.3|	1775129	.	T	A,C	.	B;H;M	*	DP:BC	2160:0,1,0,2159	560:6,0,0,554
gi|296142109|gb|CP001509.3|	1776968	.	C	T	.	*	*	DP:BC	102:0,102,0,0	120:0,113,0,7
gi|296142109|gb|CP001509.3|	1780358	.	G	A	.	*	*	DP:BC	36:0,0,36,0	58:6,0,52,0
gi|296142109|gb|CP001509.3|	1780868	.	G	A	.	*	*	DP:BC	28:0,0,28,0	52:4,0,48,0
gi|296142109|gb|CP001509.3|	1781932	.	G	A	.	B	*	DP:BC	7:0,0,7,0	26:4,0,22,0
gi|296142109|gb|CP001509.3|	1783599	.	G	A	.	*	*	DP:BC	17:0,0,17,0	47:6,0,41,0
gi|296142109|gb|CP001509.3|	1790193	.	G	T	.	H	*	DP:BC	74:0,0,68,6	394:0,0,394,0
gi|296142109|gb|CP001509.3|	1791827	.	G	A	.	H	*	DP:BC	294:6,0,288,0	443:0,0,443,0
gi|296142109|gb|CP001509.3|	1799459	.	T	C	.	B;H	*	DP:BC	13:0,4,0,9	12:0,0,0,12
gi|296142109|gb|CP001509.3|	1807345	.	C	T	.	*	*	DP:BC	3796:0,3796,0,0	4190:0,4160,0,30
gi|296142109|gb|CP001509.3|	1810768	.	G	A	.	Y	*	DP:BC	842:0,0,842,0	866:33,0,833,0
gi|296142109|gb|CP001509.3|	1810769	.	G	A	.	Y	*	DP:BC	826:0,0,826,0	866:11,0,855,0
gi|296142109|gb|CP001509.3|	1810770	.	G	A	.	Y	*	DP:BC	835:0,0,835,0	872:15,0,857,0
gi|296142109|gb|CP001509.3|	1812360	.	G	C	.	H	*	DP:BC	31:0,6,25,0	16:0,0,16,0
gi|296142109|gb|CP001509.3|	1814058	.	C	T	.	B	*	DP:BC	34:0,34,0,0	11:0,7,0,4
gi|296142109|gb|CP001509.3|	1821096	.	C	A	.	H	*	DP:BC	29:6,23,0,0	10:0,10,0,0
gi|296142109|gb|CP001509.3|	1833829	.	T	A	.	*	*	DP:BC	63:0,0,0,63	185:6,0,0,179
gi|296142109|gb|CP001509.3|	1834100	.	A	C,T	.	H;M	*	DP:BC	62:59,0,0,3	113:112,1,0,0
gi|296142109|gb|CP001509.3|	1838088	.	G	A	.	H	*	DP:BC	43:6,0,37,0	77:0,0,77,0
gi|296142109|gb|CP001509.3|	1838756	.	G	A	.	*	*	DP:BC	186:0,0,186,0	190:11,0,179,0
gi|296142109|gb|CP001509.3|	1840049	.	G	A	.	Y	*	DP:BC	398:0,0,398,0	379:7,0,372,0
gi|296142109|gb|CP001509.3|	1842455	.	C	T	.	*	*	DP:BC	11:0,11,0,0	30:0,26,0,4
gi|296142109|gb|CP001509.3|	1843319	.	G	A	.	*	*	DP:BC	1372:0,0,1372,0	325:8,0,317,0
gi|296142109|gb|CP001509.3|	1845063	.	C	T	.	*	*	DP:BC	25:0,25,0,0	13:0,9,0,4
gi|296142109|gb|CP001509.3|	1848215	.	A	C	.	H	*	DP:BC	383:377,6,0,0	356:356,0,0,0
gi|296142109|gb|CP001509.3|	1849817	.	C	T	.	B;H	*	DP:BC	616:0,608,0,8	356:0,356,0,0
gi|296142109|gb|CP001509.3|	1854337	.	G	A	.	Y	*	DP:BC	512:0,0,512,0	2965:60,0,2905,0
gi|296142109|gb|CP001509.3|	1854385	.	G	A,T	.	H;M	*	DP:BC	525:6,0,519,0	3188:0,0,3187,1
gi|296142109|gb|CP001509.3|	1860937	.	G	A	.	H	*	DP:BC	313:6,0,307,0	568:1,0,567,0
gi|296142109|gb|CP001509.3|	1863602	.	T	A,C	.	B;H;M	*	DP:BC	76:0,4,0,72	158:1,0,0,157
gi|296142109|gb|CP001509.3|	1866797	.	G	A	.	*	*	DP:BC	69:0,0,69,0	35:4,0,31,0
gi|296142109|gb|CP001509.3|	1868524	.	A	C,G,T	.	B;H;M	*	DP:BC	264:262,1,0,1	29:27,0,2,0
gi|296142109|gb|CP001509.3|	1868680	.	C	T	.	B;H	*	DP:BC	377:0,371,0,6	24:0,24,0,0
gi|296142109|gb|CP001509.3|	1868799	.	C	A	.	B	*	DP:BC	144:0,144,0,0	43:18,25,0,0
gi|296142109|gb|CP001509.3|	1868800	.	G	T	.	B	*	DP:BC	157:0,0,157,0	46:0,0,28,18
gi|296142109|gb|CP001509.3|	1868801	.	A	C	.	B	*	DP:BC	214:214,0,0,0	84:68,16,0,0
gi|296142109|gb|CP001509.3|	1868802	.	A	T	.	B	*	DP:BC	332:332,0,0,0	219:202,0,0,17
gi|296142109|gb|CP001509.3|	1871234	.	A	C	.	H	*	DP:BC	127:110,17,0,0	99:95,4,0,0
gi|296142109|gb|CP001509.3|	1876017	.	G	A	.	*	*	DP:BC	1064:0,0,1064,0	372:16,0,356,0
gi|296142109|gb|CP001509.3|	1880673	.	A	C,G,T	.	B;H;M	*	DP:BC	343:338,0,5,0	1155:1151,1,1,2
gi|296142109|gb|CP001509.3|	1883495	.	C	T	.	H	*	DP:BC	435:0,427,0,8	344:0,344,0,0
gi|296142109|gb|CP001509.3|	1886229	.	G	A	.	H	*	DP:BC	432:7,0,425,0	640:0,0,640,0
gi|296142109|gb|CP001509.3|	1888693	.	C	T	.	*	*	DP:BC	43:0,43,0,0	85:0,69,0,16
gi|296142109|gb|CP001509.3|	1891575	.	A	C,G	.	B;H;M;Y	*	DP:BC	351:348,1,2,0	197:187,0,10,0
gi|296142109|gb|CP001509.3|	1892957	.	C	G	.	B	*	DP:BC	80:0,80,0,0	308:0,302,6,0
gi|296142109|gb|CP001509.3|	1893938	.	G	A	.	B	*	DP:BC	207:0,0,207,0	376:6,0,370,0
gi|296142109|gb|CP001509.3|	1894777	.	G	A	.	*	*	DP:BC	659:0,0,659,0	717:12,0,705,0
gi|296142109|gb|CP001509.3|	1896814	.	C	T	.	*	*	DP:BC	115:0,115,0,0	124:0,106,0,18
gi|296142109|gb|CP001509.3|	1898435	.	T	C	.	B;H	*	DP:BC	146:0,5,0,141	100:0,0,0,100
gi|296142109|gb|CP001509.3|	1907502	.	C	T	.	*	*	DP:BC	186:0,186,0,0	174:0,156,0,18
gi|296142109|gb|CP001509.3|	1907571	.	C	T	.	*	*	DP:BC	175:0,175,0,0	191:0,186,0,5
gi|296142109|gb|CP001509.3|	1909475	.	C	T	.	*	*	DP:BC	29:0,29,0,0	28:0,24,0,4
gi|296142109|gb|CP001509.3|	1914991	.	G	A	.	*	*	DP:BC	5:0,0,5,0	12:6,0,6,0
gi|296142109|gb|CP001509.3|	1919045	.	T	C	.	B;H	*	DP:BC	21:0,4,0,17	24:0,0,0,24
gi|296142109|gb|CP001509.3|	1923053	.	A	G	.	*	*	DP:BC	5:5,0,0,0	18:14,0,4,0
gi|296142109|gb|CP001509.3|	1923243	.	G	A	.	*	*	DP:BC	24:0,0,24,0	115:20,0,95,0
gi|296142109|gb|CP001509.3|	1923244	.	G	A	.	*	*	DP:BC	24:0,0,24,0	117:6,0,111,0
gi|296142109|gb|CP001509.3|	1927282	.	C	T	.	B;H	*	DP:BC	301:0,291,0,10	98:0,98,0,0
gi|296142109|gb|CP001509.3|	1927284	.	A	C,G	.	B;H;M	*	DP:BC	301:300,0,1,0	102:94,3,5,0
gi|296142109|gb|CP001509.3|	1932518	.	C	A,T	.	H;M	*	DP:BC	93:1,92,0,0	184:0,176,0,8
gi|296142109|gb|CP001509.3|	1934516	.	G	A	.	*	*	DP:BC	315:0,0,315,0	117:6,0,111,0
gi|296142109|gb|CP001509.3|	1938482	.	C	T	.	*	*	DP:BC	15:0,15,0,0	22:0,18,0,4
gi|296142109|gb|CP001509.3|	1939750	.	A	G	.	B;H	*	DP:BC	147:142,0,5,0	68:68,0,0,0
gi|296142109|gb|CP001509.3|	1943444	.	A	T	.	B	*	DP:BC	57:57,0,0,0	373:367,0,0,6
gi|296142109|gb|CP001509.3|	1950644	.	C	T	.	*	*	DP:BC	18:0,18,0,0	16:0,12,0,4
gi|296142109|gb|CP001509.3|	1969873	.	T	C	.	B;H	*	DP:BC	30:0,4,0,26	21:0,0,0,21
gi|296142109|gb|CP001509.3|	1979975	.	A	G	.	H	*	DP:BC	41:37,0,4,0	62:62,0,0,0
gi|296142109|gb|CP001509.3|	1981103	.	G	C,T	.	B;M	*	DP:BC	768:0,0,768,0	117:0,2,114,1
gi|296142109|gb|CP001509.3|	1982342	.	G	A	.	*	*	DP:BC	33:0,0,33,0	22:4,0,18,0
gi|296142109|gb|CP001509.3|	1982517	.	A	G	.	*	*	DP:BC	30:30,0,0,0	34:28,0,6,0
gi|296142109|gb|CP001509.3|	1983347	.	A	G	.	Y	*	DP:BC	69:69,0,0,0	132:127,0,5,0
gi|296142109|gb|CP001509.3|	1984192	.	G	A	.	*	*	DP:BC	168:0,0,168,0	103:8,0,95,0
gi|296142109|gb|CP001509.3|	1989512	.	C	T	.	*	*	DP:BC	101:0,101,0,0	302:0,292,0,10
gi|296142109|gb|CP001509.3|	1989861	.	C	T	.	*	*	DP:BC	83:0,83,0,0	232:0,222,0,10
gi|296142109|gb|CP001509.3|	1990608	.	A	T	.	*	*	DP:BC	33:33,0,0,0	54:48,0,0,6
gi|296142109|gb|CP001509.3|	1991628	.	C	T	.	*	*	DP:BC	95:0,95,0,0	198:0,178,0,20
gi|296142109|gb|CP001509.3|	1992343	.	G	A	.	H	*	DP:BC	99:5,0,94,0	199:0,0,199,0
gi|296142109|gb|CP001509.3|	1993036	.	G	A	.	B	*	DP:BC	33:0,0,33,0	136:5,0,131,0
gi|296142109|gb|CP001509.3|	1994137	.	G	A	.	B;H	*	DP:BC	260:6,0,254,0	222:0,0,222,0
gi|296142109|gb|CP001509.3|	1994539	.	G	A	.	*	*	DP:BC	1147:0,0,1147,0	1000:32,0,968,0
gi|296142109|gb|CP001509.3|	1994715	.	G	A	.	*	*	DP:BC	1122:0,0,1122,0	868:19,0,849,0
gi|296142109|gb|CP001509.3|	1996352	.	G	A	.	*	*	DP:BC	326:0,0,326,0	291:8,0,283,0
gi|296142109|gb|CP001509.3|	1997637	.	G	A	.	*	*	DP:BC	21:0,0,21,0	32:4,0,28,0
gi|296142109|gb|CP001509.3|	1997964	.	G	A	.	*	*	DP:BC	23:0,0,23,0	54:8,0,46,0
gi|296142109|gb|CP001509.3|	1997992	.	C	G	.	*	*	DP:BC	18:0,18,0,0	46:0,42,4,0
gi|296142109|gb|CP001509.3|	2003045	.	G	A	.	*	*	DP:BC	31:0,0,31,0	58:4,0,54,0
gi|296142109|gb|CP001509.3|	2006689	.	T	A	.	*	*	DP:BC	158:0,0,0,158	234:6,0,0,228
gi|296142109|gb|CP001509.3|	2012632	.	G	A	.	H	*	DP:BC	840:4,0,836,0	348:8,0,340,0
gi|296142109|gb|CP001509.3|	2037327	.	C	T	.	*	*	DP:BC	7:0,7,0,0	37:0,9,0,28
gi|296142109|gb|CP001509.3|	2038560	.	C	T	.	H	*	DP:BC	52:0,48,0,4	49:0,49,0,0
gi|296142109|gb|CP001509.3|	2051891	.	G	A	.	B	*	DP:BC	91:0,0,91,0	40:4,0,36,0
gi|296142109|gb|CP001509.3|	2051904	.	C	T	.	*	*	DP:BC	91:0,91,0,0	32:0,27,0,5
gi|296142109|gb|CP001509.3|	2052153	.	C	T	.	*	*	DP:BC	591:0,591,0,0	272:0,266,0,6
gi|296142109|gb|CP001509.3|	2052232	.	C	T	.	*	*	DP:BC	533:0,533,0,0	176:0,145,0,31
gi|296142109|gb|CP001509.3|	2052560	.	C	T	.	*	*	DP:BC	401:0,401,0,0	229:0,214,0,15
gi|296142109|gb|CP001509.3|	2056136	.	G	C	.	*	*	DP:BC	13:0,0,13,0	38:0,4,34,0
gi|296142109|gb|CP001509.3|	2061082	.	T	C	.	*	*	DP:BC	23:0,0,0,23	36:0,4,0,32
gi|296142109|gb|CP001509.3|	2064280	.	G	A,T	.	H;M;Y	*	DP:BC	158:0,0,157,1	56:5,0,51,0
gi|296142109|gb|CP001509.3|	2069871	.	A	G	.	B;H	*	DP:BC	605:596,0,9,0	132:132,0,0,0
gi|296142109|gb|CP001509.3|	2070212	.	G	A,T	.	M	*	DP:BC	421:0,0,421,0	97:2,0,94,1
gi|296142109|gb|CP001509.3|	2072048	.	G	A	.	*	*	DP:BC	519:0,0,519,0	184:5,0,179,0
gi|296142109|gb|CP001509.3|	2072973	.	G	A	.	*	*	DP:BC	2494:0,0,2494,0	579:32,0,547,0
gi|296142109|gb|CP001509.3|	2073278	.	C	T	.	H	*	DP:BC	4233:0,4218,0,15	853:0,853,0,0
gi|296142109|gb|CP001509.3|	2074132	.	C	T	.	H;Y	*	DP:BC	4341:0,4336,0,5	1087:0,1067,0,20
gi|296142109|gb|CP001509.3|	2075620	.	T	A,G	.	H;M	*	DP:BC	99:0,0,1,98	13:2,0,0,11
gi|296142109|gb|CP001509.3|	2079055	.	C	T	.	H	*	DP:BC	45:0,41,0,4	20:0,20,0,0
gi|296142109|gb|CP001509.3|	2089161	.	C	T	.	B	*	DP:BC	211:0,211,0,0	558:0,551,0,7
gi|296142109|gb|CP001509.3|	2089497	.	C	T	.	B	*	DP:BC	205:0,205,0,0	358:0,350,0,8
gi|296142109|gb|CP001509.3|	2089602	.	C	T	.	*	*	DP:BC	281:0,281,0,0	497:0,479,0,18
gi|296142109|gb|CP001509.3|	2089627	.	C	T	.	*	*	DP:BC	265:0,265,0,0	452:0,445,0,7
gi|296142109|gb|CP001509.3|	2090018	.	T	C	.	B;H;Y	*	DP:BC	330:0,6,0,324	407:0,0,0,407
gi|296142109|gb|CP001509.3|	2090967	.	C	T	.	H	*	DP:BC	289:0,283,0,6	569:0,569,0,0
gi|296142109|gb|CP001509.3|	2093890	.	G	A	.	*	*	DP:BC	11:0,0,11,0	5:3,0,2,0
gi|296142109|gb|CP001509.3|	2097670	.	C	T	.	*	*	DP:BC	11:0,11,0,0	34:0,30,0,4
gi|296142109|gb|CP001509.3|	2104483	.	C	T	.	*	*	DP:BC	15:0,15,0,0	13:0,9,0,4
gi|296142109|gb|CP001509.3|	2107226	.	C	T	.	*	*	DP:BC	18:0,18,0,0	18:0,14,0,4
gi|296142109|gb|CP001509.3|	2112587	.	C	G	.	B;H	*	DP:BC	37:0,33,4,0	30:0,30,0,0
gi|296142109|gb|CP001509.3|	2113001	.	C	T	.	H	*	DP:BC	42:0,38,0,4	22:0,22,0,0
gi|296142109|gb|CP001509.3|	2113457	.	G	A	.	H	*	DP:BC	204:6,0,198,0	64:0,0,64,0
gi|296142109|gb|CP001509.3|	2118673	.	C	T	.	*	*	DP:BC	486:0,486,0,0	527:0,520,0,7
gi|296142109|gb|CP001509.3|	2119689	.	G	A	.	H	*	DP:BC	109:6,0,103,0	111:0,0,111,0
gi|296142109|gb|CP001509.3|	2119974	.	A	G	.	B;H	*	DP:BC	245:238,0,7,0	41:41,0,0,0
gi|296142109|gb|CP001509.3|	2124082	.	A	C,T	.	H;M;Y	*	DP:BC	113:106,0,0,7	129:127,1,0,1
gi|296142109|gb|CP001509.3|	2124109	.	T	A	.	H	*	DP:BC	390:1,0,0,389	150:7,0,0,143
gi|296142109|gb|CP001509.3|	2127416	.	C	T	.	*	*	DP:BC	84:0,84,0,0	57:0,53,0,4
gi|296142109|gb|CP001509.3|	2131709	.	T	A	.	H	*	DP:BC	16:4,0,0,12	5:0,0,0,5
gi|296142109|gb|CP001509.3|	2133739	.	A	C	.	*	*	DP:BC	60:60,0,0,0	52:48,4,0,0
gi|296142109|gb|CP001509.3|	2138187	.	G	A	.	*	*	DP:BC	212:0,0,212,0	252:6,0,246,0
gi|296142109|gb|CP001509.3|	2138298	.	G	A,T	.	M	*	DP:BC	236:0,0,236,0	300:10,0,289,1
gi|296142109|gb|CP001509.3|	2138322	.	G	A	.	*	*	DP:BC	265:0,0,265,0	304:13,0,291,0
gi|296142109|gb|CP001509.3|	2139975	.	A	G	.	*	*	DP:BC	34:34,0,0,0	57:53,0,4,0
gi|296142109|gb|CP001509.3|	2140706	.	G	A	.	*	*	DP:BC	24:0,0,24,0	32:4,0,28,0
gi|296142109|gb|CP001509.3|	2142258	.	T	C	.	H	*	DP:BC	40:0,4,0,36	32:0,0,0,32
gi|296142109|gb|CP001509.3|	2143415	.	T	C	.	H	*	DP:BC	134:0,7,0,127	84:0,0,0,84
gi|296142109|gb|CP001509.3|	2144296	.	A	T	.	H	*	DP:BC	52:48,0,0,4	134:134,0,0,0
gi|296142109|gb|CP001509.3|	2145965	.	T	C	.	H	*	DP:BC	234:0,9,0,225	414:0,4,0,410
gi|296142109|gb|CP001509.3|	2157709	.	A	G	.	H	*	DP:BC	58:54,0,4,0	40:40,0,0,0
gi|296142109|gb|CP001509.3|	2158527	.	G	T	.	Y	*	DP:BC	8:0,0,8,0	11:0,0,5,6
gi|296142109|gb|CP001509.3|	2162175	.	C	T	.	*	*	DP:BC	13:0,13,0,0	54:0,50,0,4
gi|296142109|gb|CP001509.3|	2166515	.	T	C	.	B	*	DP:BC	21:0,0,0,21	41:0,4,0,37
gi|296142109|gb|CP001509.3|	2168809	.	A	T	.	*	*	DP:BC	12:12,0,0,0	39:35,0,0,4
gi|296142109|gb|CP001509.3|	2172463	.	G	A,T	.	M	*	DP:BC	189:0,0,189,0	311:7,0,303,1
gi|296142109|gb|CP001509.3|	2173918	.	G	A	.	*	*	DP:BC	40:0,0,40,0	53:5,0,48,0
gi|296142109|gb|CP001509.3|	2174240	.	G	A	.	H	*	DP:BC	56:6,0,50,0	54:0,0,54,0
gi|296142109|gb|CP001509.3|	2174278	.	G	A	.	H	*	DP:BC	52:4,0,48,0	53:0,0,53,0
gi|296142109|gb|CP001509.3|	2177412	.	C	T	.	*	*	DP:BC	1570:0,1570,0,0	1205:0,1193,0,12
gi|296142109|gb|CP001509.3|	2180192	.	C	T	.	*	*	DP:BC	50:0,50,0,0	260:0,254,0,6
gi|296142109|gb|CP001509.3|	2185524	.	C	T	.	*	*	DP:BC	21:0,21,0,0	38:0,34,0,4
gi|296142109|gb|CP001509.3|	2197636	.	G	A	.	H;Y	*	DP:BC	1355:5,0,1350,0	741:12,0,729,0
gi|296142109|gb|CP001509.3|	2197668	.	A	C,G	.	H;M	*	DP:BC	1643:1640,1,2,0	858:849,0,9,0
gi|296142109|gb|CP001509.3|	2198199	.	T	A,C	.	B;H;M	*	DP:BC	1401:2,21,0,1378	590:0,0,0,590
gi|296142109|gb|CP001509.3|	2198217	.	T	A,C,G	.	B;H;M	*	DP:BC	1221:3,30,5,1183	529:4,3,0,522
gi|296142109|gb|CP001509.3|	2198225	.	A	C,G,T	.	H;M	*	DP:BC	877:848,1,24,4	439:430,1,3,5
gi|296142109|gb|CP001509.3|	2199029	.	C	T	.	*	*	DP:BC	59:0,59,0,0	331:0,325,0,6
gi|296142109|gb|CP001509.3|	2199637	.	G	A	.	B	*	DP:BC	29:0,0,29,0	232:10,0,222,0
gi|296142109|gb|CP001509.3|	2203757	.	G	A	.	*	*	DP:BC	33:0,0,33,0	15:4,0,11,0
gi|296142109|gb|CP001509.3|	2203763	.	G	A	.	*	*	DP:BC	34:0,0,34,0	14:4,0,10,0
gi|296142109|gb|CP001509.3|	2203854	.	G	A	.	B;H	*	DP:BC	39:4,0,35,0	20:0,0,20,0
gi|296142109|gb|CP001509.3|	2204990	.	C	T	.	*	*	DP:BC	13:0,13,0,0	30:0,26,0,4
gi|296142109|gb|CP001509.3|	2205774	.	T	A	.	*	*	DP:BC	55:0,0,0,55	26:4,0,0,22
gi|296142109|gb|CP001509.3|	2208056	.	G	A	.	H	*	DP:BC	23:4,0,19,0	38:0,0,38,0
gi|296142109|gb|CP001509.3|	2208702	.	G	A	.	H	*	DP:BC	23:4,0,19,0	90:0,0,90,0
gi|296142109|gb|CP001509.3|	2209078	.	G	A	.	H	*	DP:BC	21:4,0,17,0	38:0,0,38,0
gi|296142109|gb|CP001509.3|	2212706	.	C	A	.	B;H	*	DP:BC	17:4,13,0,0	19:0,19,0,0
gi|296142109|gb|CP001509.3|	2212968	.	G	A	.	H	*	DP:BC	18:4,0,14,0	9:0,0,9,0
gi|296142109|gb|CP001509.3|	2232894	.	C	T	.	*	*	DP:BC	19:0,19,0,0	5:0,2,0,3
gi|296142109|gb|CP001509.3|	2235282	.	C	T	.	B	*	DP:BC	97:0,97,0,0	45:0,41,0,4
gi|296142109|gb|CP001509.3|	2246246	.	A	C	.	*	*	DP:BC	37:37,0,0,0	24:20,4,0,0
gi|296142109|gb|CP001509.3|	2252768	.	G	A	.	*	*	DP:BC	76:0,0,76,0	93:7,0,86,0
gi|296142109|gb|CP001509.3|	2256348	.	T	A,C,G	.	H;M	*	DP:BC	3063:5,67,3,2988	5127:8,49,0,5070
gi|296142109|gb|CP001509.3|	2257166	.	G	C	.	H	*	DP:BC	952:0,8,944,0	3803:0,0,3803,0
gi|296142109|gb|CP001509.3|	2258454	.	C	A,T	.	M;Y	*	DP:BC	656:0,656,0,0	3037:1,2329,0,707
gi|296142109|gb|CP001509.3|	2259375	.	C	A,T	.	H;M	*	DP:BC	886:0,884,0,2	3207:2,3162,0,43
gi|296142109|gb|CP001509.3|	2259737	.	T	C	.	H	*	DP:BC	878:0,8,0,870	1975:0,2,0,1973
gi|296142109|gb|CP001509.3|	2261198	.	T	C	.	B	*	DP:BC	311:0,0,0,311	1805:0,13,0,1792
gi|296142109|gb|CP001509.3|	2266545	.	G	A	.	H	*	DP:BC	108:6,0,102,0	71:0,0,71,0
gi|296142109|gb|CP001509.3|	2282235	.	G	A	.	*	*	DP:BC	15:0,0,15,0	21:5,0,16,0
gi|296142109|gb|CP001509.3|	2283242	.	G	A	.	B	*	DP:BC	249:0,0,249,0	268:6,0,262,0
gi|296142109|gb|CP001509.3|	2284774	.	C	G	.	H	*	DP:BC	242:0,236,6,0	324:0,324,0,0
gi|296142109|gb|CP001509.3|	2285408	.	G	A	.	B;H	*	DP:BC	207:6,0,201,0	435:0,0,435,0
gi|296142109|gb|CP001509.3|	2286357	.	T	C	.	H	*	DP:BC	182:0,6,0,176	465:0,0,0,465
gi|296142109|gb|CP001509.3|	2287735	.	C	T	.	*	*	DP:BC	203:0,203,0,0	272:0,264,0,8
gi|296142109|gb|CP001509.3|	2291491	.	T	A,G	.	B;H;M	*	DP:BC	211:0,0,5,206	366:1,0,0,365
gi|296142109|gb|CP001509.3|	2297269	.	C	G	.	B	*	DP:BC	17:0,17,0,0	42:0,38,4,0
gi|296142109|gb|CP001509.3|	2298445	.	C	T	.	H	*	DP:BC	52:0,48,0,4	66:0,66,0,0
gi|296142109|gb|CP001509.3|	2300386	.	C	G	.	H	*	DP:BC	314:0,308,6,0	275:0,275,0,0
gi|296142109|gb|CP001509.3|	2300756	.	G	A,C	.	M	*	DP:BC	606:0,0,606,0	344:4,2,338,0
gi|296142109|gb|CP001509.3|	2314806	.	G	A	.	H;Y	*	DP:BC	826:3,0,823,0	383:9,0,374,0
gi|296142109|gb|CP001509.3|	2314998	.	G	A	.	*	*	DP:BC	1139:0,0,1139,0	624:7,0,617,0
gi|296142109|gb|CP001509.3|	2315058	.	G	A,C	.	H;M	*	DP:BC	863:0,1,862,0	418:7,0,411,0
gi|296142109|gb|CP001509.3|	2317244	.	G	A	.	*	*	DP:BC	37:0,0,37,0	39:4,0,35,0
gi|296142109|gb|CP001509.3|	2323182	.	A	C	.	H	*	DP:BC	427:394,33,0,0	668:668,0,0,0
gi|296142109|gb|CP001509.3|	2326803	.	C	T	.	H	*	DP:BC	135:0,129,0,6	53:0,53,0,0
gi|296142109|gb|CP001509.3|	2327822	.	G	A	.	*	*	DP:BC	741:0,0,741,0	245:56,0,189,0
gi|296142109|gb|CP001509.3|	2328249	.	T	G	.	H	*	DP:BC	374:0,0,6,368	51:0,0,0,51
gi|296142109|gb|CP001509.3|	2328775	.	T	C,G	.	H;M	*	DP:BC	805:0,0,1,804	287:0,4,0,283
gi|296142109|gb|CP001509.3|	2335197	.	G	A	.	*	*	DP:BC	202:0,0,202,0	156:6,0,150,0
gi|296142109|gb|CP001509.3|	2348740	.	G	A	.	B;H	*	DP:BC	675:8,0,667,0	163:0,0,163,0
gi|296142109|gb|CP001509.3|	2349193	.	G	A	.	H	*	DP:BC	825:1,0,824,0	111:3,0,108,0
gi|296142109|gb|CP001509.3|	2375870	.	G	A	.	*	*	DP:BC	400:0,0,400,0	281:16,0,265,0
gi|296142109|gb|CP001509.3|	2378752	.	G	A	.	*	*	DP:BC	62:0,0,62,0	40:5,0,35,0
gi|296142109|gb|CP001509.3|	2391958	.	C	T	.	*	*	DP:BC	105:0,105,0,0	155:0,119,0,36
gi|296142109|gb|CP001509.3|	2393876	.	G	A	.	*	*	DP:BC	16:0,0,16,0	19:5,0,14,0
gi|296142109|gb|CP001509.3|	2394404	.	C	G	.	H	*	DP:BC	58:0,54,4,0	41:0,41,0,0
gi|296142109|gb|CP001509.3|	2396334	.	G	A	.	H	*	DP:BC	395:6,0,389,0	301:0,0,301,0
gi|296142109|gb|CP001509.3|	2397164	.	G	A	.	H	*	DP:BC	376:6,0,370,0	527:0,0,527,0
gi|296142109|gb|CP001509.3|	2397465	.	C	A,G,T	.	B;M	*	DP:BC	20:0,20,0,0	55:3,44,3,5
gi|296142109|gb|CP001509.3|	2397545	.	C	A,G,T	.	H;M	*	DP:BC	3110:6,3103,0,1	11958:137,11795,24,2
gi|296142109|gb|CP001509.3|	2397550	.	T	A,C,G	.	H;M;Y	*	DP:BC	1994:31,0,14,1949	10581:243,15,87,10236
gi|296142109|gb|CP001509.3|	2397557	.	G	A,C,T	.	H;M;Y	*	DP:BC	4595:0,0,4589,6	20515:8,6,20306,195
gi|296142109|gb|CP001509.3|	2397558	.	T	A,C,G	.	H;M;Y	*	DP:BC	4753:18,0,1,4734	21548:340,1,15,21192
gi|296142109|gb|CP001509.3|	2397559	.	C	A,G,T	.	H;M	*	DP:BC	5056:6,5048,0,2	21581:198,21368,12,3
gi|296142109|gb|CP001509.3|	2397560	.	T	A,C,G	.	H;M	*	DP:BC	5230:11,0,0,5219	23213:120,4,9,23080
gi|296142109|gb|CP001509.3|	2397561	.	C	A,G,T	.	B;H;M;Y	*	DP:BC	4719:1,4717,1,0	20477:108,20330,33,6
gi|296142109|gb|CP001509.3|	2397562	.	C	A,G,T	.	H;M;Y	*	DP:BC	4609:8,4597,0,4	20025:168,19834,15,8
gi|296142109|gb|CP001509.3|	2397563	.	G	A,C,T	.	H;M;Y	*	DP:BC	4910:0,0,4908,2	22168:17,6,22009,136
gi|296142109|gb|CP001509.3|	2397565	.	C	A,G,T	.	H;M;Y	*	DP:BC	4353:5,4347,1,0	19212:93,19050,59,10
gi|296142109|gb|CP001509.3|	2397566	.	G	A,C,T	.	H;M;Y	*	DP:BC	5305:0,2,5302,1	23643:15,1,23538,89
gi|296142109|gb|CP001509.3|	2397569	.	T	A,C,G	.	H;M;Y	*	DP:BC	5156:1,0,2,5153	23817:120,2,19,23676
gi|296142109|gb|CP001509.3|	2397571	.	G	A,C,T	.	H;M;Y	*	DP:BC	5039:0,0,5037,2	21916:5,5,21806,100
gi|296142109|gb|CP001509.3|	2397572	.	C	A,G,T	.	H;M;Y	*	DP:BC	5109:2,5107,0,0	21839:132,21678,25,4
gi|296142109|gb|CP001509.3|	2397576	.	A	C,G,T	.	H;M;Y	*	DP:BC	5058:5049,0,0,9	23265:23133,6,4,122
gi|296142109|gb|CP001509.3|	2397579	.	T	A,C,G	.	H;M;Y	*	DP:BC	4969:7,0,5,4957	22924:124,3,53,22744
gi|296142109|gb|CP001509.3|	2397580	.	T	A,C,G	.	H;M;Y	*	DP:BC	5451:6,0,0,5445	24425:114,3,21,24287
gi|296142109|gb|CP001509.3|	2397581	.	G	A,C,T	.	H;M;Y	*	DP:BC	5321:0,0,5319,2	23687:6,3,23520,158
gi|296142109|gb|CP001509.3|	2397588	.	G	A,C,T	.	H;M;Y	*	DP:BC	5437:0,0,5436,1	24287:4,4,24216,63
gi|296142109|gb|CP001509.3|	2397589	.	G	A,C,T	.	H;M;Y	*	DP:BC	5191:0,2,5185,4	24197:1,7,24086,103
gi|296142109|gb|CP001509.3|	2397823	.	T	C	.	*	*	DP:BC	129:0,0,0,129	212:0,6,0,206
gi|296142109|gb|CP001509.3|	2402124	.	G	A	.	*	*	DP:BC	140:0,0,140,0	195:7,0,188,0
gi|296142109|gb|CP001509.3|	2403088	.	A	G,T	.	H;M	*	DP:BC	547:541,0,6,0	1038:1037,0,0,1
gi|296142109|gb|CP001509.3|	2405208	.	A	C,G	.	H;M	*	DP:BC	6156:6153,1,2,0	702:695,0,7,0
gi|296142109|gb|CP001509.3|	2405233	.	T	C	.	B;H	*	DP:BC	6826:0,17,0,6809	779:0,0,0,779
gi|296142109|gb|CP001509.3|	2405568	.	C	A,T	.	H;M	*	DP:BC	8050:1,8049,0,0	954:0,852,0,102
gi|296142109|gb|CP001509.3|	2405616	.	C	T	.	*	*	DP:BC	6719:0,6719,0,0	824:0,809,0,15
gi|296142109|gb|CP001509.3|	2406536	.	G	A	.	H;Y	*	DP:BC	612:1,0,611,0	648:10,0,638,0
gi|296142109|gb|CP001509.3|	2407750	.	C	A,T	.	M	*	DP:BC	383:0,383,0,0	330:1,323,0,6
gi|296142109|gb|CP001509.3|	2407796	.	C	T	.	Y	*	DP:BC	386:0,386,0,0	338:0,330,0,8
gi|296142109|gb|CP001509.3|	2408350	.	G	A,T	.	H;M;Y	*	DP:BC	1856:11,0,1845,0	2025:64,0,1960,1
gi|296142109|gb|CP001509.3|	2408449	.	G	A,C	.	B;H;M;Y	*	DP:BC	1853:0,1,1852,0	1972:11,0,1961,0
gi|296142109|gb|CP001509.3|	2409327	.	C	T	.	H	*	DP:BC	41:0,37,0,4	54:0,54,0,0
gi|296142109|gb|CP001509.3|	2409993	.	G	A	.	*	*	DP:BC	68:0,0,68,0	45:4,0,41,0
gi|296142109|gb|CP001509.3|	2411336	.	C	G	.	H	*	DP:BC	301:0,293,8,0	109:0,109,0,0
gi|296142109|gb|CP001509.3|	2414034	.	A	G	.	B;H	*	DP:BC	661:651,0,10,0	48:48,0,0,0
gi|296142109|gb|CP001509.3|	2414929	.	C	G,T	.	B;H;M	*	DP:BC	1785:0,1782,1,2	137:0,134,0,3
gi|296142109|gb|CP001509.3|	2416921	.	G	A	.	*	*	DP:BC	2124:0,0,2124,0	821:12,0,809,0
gi|296142109|gb|CP001509.3|	2441576	.	T	C,G	.	B;M	*	DP:BC	530:0,0,0,530	318:0,1,5,312
gi|296142109|gb|CP001509.3|	2448942	.	C	T	.	H	*	DP:BC	36:0,32,0,4	36:0,36,0,0
gi|296142109|gb|CP001509.3|	2454913	.	G	A	.	*	*	DP:BC	58:0,0,58,0	155:6,0,149,0
gi|296142109|gb|CP001509.3|	2458106	.	C	T	.	*	*	DP:BC	158:0,158,0,0	77:0,71,0,6
gi|296142109|gb|CP001509.3|	2459299	.	G	A	.	*	*	DP:BC	9:0,0,9,0	27:6,0,21,0
gi|296142109|gb|CP001509.3|	2462810	.	T	A	.	*	*	DP:BC	196:0,0,0,196	262:6,0,0,256
gi|296142109|gb|CP001509.3|	2463568	.	C	T	.	H	*	DP:BC	749:0,298,0,451	675:0,674,0,1
gi|296142109|gb|CP001509.3|	2464242	.	G	A	.	*	*	DP:BC	299:0,0,299,0	363:17,0,346,0
gi|296142109|gb|CP001509.3|	2476658	.	T	C	.	B	*	DP:BC	7:0,0,0,7	16:0,4,0,12
gi|296142109|gb|CP001509.3|	2479444	.	G	A	.	H	*	DP:BC	50:4,0,46,0	64:0,0,64,0
gi|296142109|gb|CP001509.3|	2485820	.	T	G	.	B;H	*	DP:BC	37:0,0,6,31	47:0,0,0,47
gi|296142109|gb|CP001509.3|	2488806	.	C	T	.	*	*	DP:BC	107:0,107,0,0	152:0,136,0,16
gi|296142109|gb|CP001509.3|	2489795	.	C	T	.	H	*	DP:BC	55:0,51,0,4	161:0,161,0,0
gi|296142109|gb|CP001509.3|	2498724	.	C	T	.	*	*	DP:BC	51:0,51,0,0	83:0,76,0,7
gi|296142109|gb|CP001509.3|	2499324	.	C	T	.	H	*	DP:BC	83:0,75,0,8	108:0,108,0,0
gi|296142109|gb|CP001509.3|	2500018	.	G	A,T	.	B;M	*	DP:BC	204:0,0,204,0	132:4,0,127,1
gi|296142109|gb|CP001509.3|	2503716	.	G	A	.	Y	*	DP:BC	122:0,0,122,0	266:16,0,250,0
gi|296142109|gb|CP001509.3|	2505398	.	G	A	.	*	*	DP:BC	157:0,0,157,0	464:10,0,454,0
gi|296142109|gb|CP001509.3|	2506192	.	C	G	.	H	*	DP:BC	354:0,348,6,0	682:0,682,0,0
gi|296142109|gb|CP001509.3|	2510417	.	T	A	.	B;H	*	DP:BC	13:4,0,0,9	38:0,0,0,38
gi|296142109|gb|CP001509.3|	2514099	.	T	A	.	B	*	DP:BC	81:0,0,0,81	167:10,0,0,157
gi|296142109|gb|CP001509.3|	2517270	.	C	T	.	*	*	DP:BC	311:0,311,0,0	105:0,92,0,13
gi|296142109|gb|CP001509.3|	2517498	.	C	A	.	H	*	DP:BC	217:6,211,0,0	96:0,96,0,0
gi|296142109|gb|CP001509.3|	2522516	.	C	G,T	.	B;H;M	*	DP:BC	124:0,121,0,3	548:0,547,1,0
gi|296142109|gb|CP001509.3|	2522924	.	C	T	.	H	*	DP:BC	110:0,104,0,6	388:0,388,0,0
gi|296142109|gb|CP001509.3|	2523671	.	A	G	.	H	*	DP:BC	203:197,0,6,0	576:576,0,0,0
gi|296142109|gb|CP001509.3|	2526642	.	C	T	.	B	*	DP:BC	668:0,668,0,0	2794:0,2782,0,12
gi|296142109|gb|CP001509.3|	2526907	.	C	A,T	.	H;M	*	DP:BC	340:4,334,0,2	1879:0,1879,0,0
gi|296142109|gb|CP001509.3|	2526996	.	A	G	.	*	*	DP:BC	282:282,0,0,0	2029:2018,0,11,0
gi|296142109|gb|CP001509.3|	2527172	.	A	G	.	H	*	DP:BC	315:309,0,6,0	2804:2804,0,0,0
gi|296142109|gb|CP001509.3|	2527574	.	G	A	.	*	*	DP:BC	293:0,0,293,0	2569:13,0,2556,0
gi|296142109|gb|CP001509.3|	2531454	.	G	A	.	H	*	DP:BC	445:1,0,444,0	82:3,0,79,0
gi|296142109|gb|CP001509.3|	2531594	.	A	C	.	H	*	DP:BC	173:168,5,0,0	30:30,0,0,0
gi|296142109|gb|CP001509.3|	2534274	.	C	T	.	B	*	DP:BC	187:0,187,0,0	122:0,116,0,6
gi|296142109|gb|CP001509.3|	2541432	.	G	A	.	*	*	DP:BC	32:0,0,32,0	31:9,0,22,0
gi|296142109|gb|CP001509.3|	2552623	.	C	A,T	.	H;M	*	DP:BC	49:2,46,0,1	252:0,252,0,0
gi|296142109|gb|CP001509.3|	2553861	.	G	A	.	*	*	DP:BC	35:0,0,35,0	51:4,0,47,0
gi|296142109|gb|CP001509.3|	2554002	.	A	G	.	B	*	DP:BC	38:38,0,0,0	37:30,0,7,0
gi|296142109|gb|CP001509.3|	2556748	.	A	C,G	.	H;M	*	DP:BC	61:57,4,0,0	116:114,0,2,0
gi|296142109|gb|CP001509.3|	2559856	.	C	T	.	*	*	DP:BC	20:0,20,0,0	25:0,21,0,4
gi|296142109|gb|CP001509.3|	2562052	.	G	A	.	*	*	DP:BC	8:0,0,8,0	8:3,0,5,0
gi|296142109|gb|CP001509.3|	2574379	.	A	G	.	*	*	DP:BC	80:80,0,0,0	234:228,0,6,0
gi|296142109|gb|CP001509.3|	2574638	.	A	G,T	.	B;H;M	*	DP:BC	187:182,0,3,2	314:314,0,0,0
gi|296142109|gb|CP001509.3|	2582537	.	G	A	.	H	*	DP:BC	32:4,0,28,0	28:0,0,28,0
gi|296142109|gb|CP001509.3|	2582811	.	C	T	.	*	*	DP:BC	64:0,64,0,0	67:0,59,0,8
gi|296142109|gb|CP001509.3|	2586193	.	C	T	.	*	*	DP:BC	72:0,72,0,0	58:0,51,0,7
gi|296142109|gb|CP001509.3|	2591100	.	G	A	.	*	*	DP:BC	284:0,0,284,0	424:7,0,417,0
gi|296142109|gb|CP001509.3|	2592060	.	A	G	.	*	*	DP:BC	116:116,0,0,0	325:319,0,6,0
gi|296142109|gb|CP001509.3|	2593732	.	T	A	.	*	*	DP:BC	7:0,0,0,7	12:10,0,0,2
gi|296142109|gb|CP001509.3|	2593740	.	G	A	.	*	*	DP:BC	7:0,0,7,0	11:4,0,7,0
gi|296142109|gb|CP001509.3|	2593743	.	C	G,T	.	M	*	DP:BC	7:0,7,0,0	11:0,6,1,4
gi|296142109|gb|CP001509.3|	2593746	.	T	G	.	*	*	DP:BC	6:0,0,0,6	11:0,0,4,7
gi|296142109|gb|CP001509.3|	2593760	.	G	A,C	.	M	*	DP:BC	7:0,0,7,0	9:3,1,5,0
gi|296142109|gb|CP001509.3|	2593762	.	G	T	.	*	*	DP:BC	7:0,0,7,0	9:0,0,2,7
gi|296142109|gb|CP001509.3|	2593782	.	G	A,T	.	B;M	*	DP:BC	7:0,0,7,0	8:2,0,4,2
gi|296142109|gb|CP001509.3|	2593804	.	A	G	.	*	*	DP:BC	9:9,0,0,0	5:2,0,3,0
gi|296142109|gb|CP001509.3|	2593963	.	G	C	.	*	*	DP:BC	7:0,0,7,0	5:0,3,2,0
gi|296142109|gb|CP001509.3|	2594036	.	T	C	.	*	*	DP:BC	10:0,0,0,10	8:0,6,0,2
gi|296142109|gb|CP001509.3|	2594038	.	A	G	.	*	*	DP:BC	10:10,0,0,0	8:2,0,6,0
gi|296142109|gb|CP001509.3|	2594039	.	T	C	.	*	*	DP:BC	9:0,0,0,9	8:0,6,0,2
gi|296142109|gb|CP001509.3|	2594040	.	T	A	.	*	*	DP:BC	10:0,0,0,10	8:6,0,0,2
gi|296142109|gb|CP001509.3|	2594042	.	C	G	.	*	*	DP:BC	11:0,11,0,0	8:0,2,6,0
gi|296142109|gb|CP001509.3|	2594047	.	C	T	.	*	*	DP:BC	11:0,11,0,0	8:0,2,0,6
gi|296142109|gb|CP001509.3|	2594048	.	C	A	.	*	*	DP:BC	11:0,11,0,0	8:6,2,0,0
gi|296142109|gb|CP001509.3|	2594049	.	A	C	.	*	*	DP:BC	11:11,0,0,0	8:2,6,0,0
gi|296142109|gb|CP001509.3|	2594050	.	T	G	.	*	*	DP:BC	10:0,0,0,10	8:0,0,6,2
gi|296142109|gb|CP001509.3|	2594051	.	C	G,T	.	M	*	DP:BC	11:0,11,0,0	8:0,2,4,2
gi|296142109|gb|CP001509.3|	2594052	.	C	A	.	*	*	DP:BC	11:0,11,0,0	8:6,2,0,0
gi|296142109|gb|CP001509.3|	2594055	.	G	A	.	*	*	DP:BC	11:0,0,11,0	8:6,0,2,0
gi|296142109|gb|CP001509.3|	2594058	.	G	T	.	*	*	DP:BC	11:0,0,11,0	8:0,0,2,6
gi|296142109|gb|CP001509.3|	2594059	.	G	A,C	.	M	*	DP:BC	11:0,0,11,0	8:2,4,2,0
gi|296142109|gb|CP001509.3|	2594060	.	A	C	.	*	*	DP:BC	11:11,0,0,0	8:2,6,0,0
gi|296142109|gb|CP001509.3|	2594061	.	C	T	.	*	*	DP:BC	12:0,12,0,0	8:0,2,0,6
gi|296142109|gb|CP001509.3|	2594062	.	T	C	.	H	*	DP:BC	12:0,4,0,8	8:0,0,0,8
gi|296142109|gb|CP001509.3|	2594063	.	T	C	.	*	*	DP:BC	13:0,0,0,13	7:0,6,0,1
gi|296142109|gb|CP001509.3|	2594064	.	C	A	.	*	*	DP:BC	13:0,13,0,0	8:6,2,0,0
gi|296142109|gb|CP001509.3|	2594065	.	A	C	.	*	*	DP:BC	13:13,0,0,0	8:2,6,0,0
gi|296142109|gb|CP001509.3|	2594072	.	T	C	.	*	*	DP:BC	11:0,0,0,11	9:0,6,0,3
gi|296142109|gb|CP001509.3|	2594074	.	T	C	.	*	*	DP:BC	14:0,0,0,14	9:0,6,0,3
gi|296142109|gb|CP001509.3|	2594076	.	A	G	.	*	*	DP:BC	15:15,0,0,0	9:3,0,6,0
gi|296142109|gb|CP001509.3|	2594080	.	T	C	.	*	*	DP:BC	13:0,0,0,13	9:0,6,0,3
gi|296142109|gb|CP001509.3|	2594081	.	G	A	.	*	*	DP:BC	14:0,0,14,0	9:6,0,3,0
gi|296142109|gb|CP001509.3|	2594101	.	C	T	.	*	*	DP:BC	11:0,11,0,0	12:0,3,0,9
gi|296142109|gb|CP001509.3|	2594102	.	A	G	.	*	*	DP:BC	11:11,0,0,0	12:3,0,9,0
gi|296142109|gb|CP001509.3|	2594159	.	T	C	.	*	*	DP:BC	12:0,0,0,12	14:0,10,0,4
gi|296142109|gb|CP001509.3|	2594160	.	G	A	.	*	*	DP:BC	13:0,0,13,0	14:11,0,3,0
gi|296142109|gb|CP001509.3|	2594186	.	A	G	.	*	*	DP:BC	13:13,0,0,0	9:2,0,7,0
gi|296142109|gb|CP001509.3|	2594189	.	T	C	.	*	*	DP:BC	14:0,0,0,14	9:0,7,0,2
gi|296142109|gb|CP001509.3|	2594190	.	G	C	.	*	*	DP:BC	14:0,0,14,0	9:0,7,2,0
gi|296142109|gb|CP001509.3|	2594191	.	A	T	.	*	*	DP:BC	13:13,0,0,0	9:2,0,0,7
gi|296142109|gb|CP001509.3|	2594192	.	T	A,G	.	M	*	DP:BC	12:0,0,0,12	9:3,0,4,2
gi|296142109|gb|CP001509.3|	2594202	.	T	A	.	*	*	DP:BC	13:0,0,0,13	9:7,0,0,2
gi|296142109|gb|CP001509.3|	2594210	.	G	A	.	*	*	DP:BC	14:0,0,14,0	9:7,0,2,0
gi|296142109|gb|CP001509.3|	2594218	.	C	T	.	*	*	DP:BC	13:0,13,0,0	10:0,6,0,4
gi|296142109|gb|CP001509.3|	2594227	.	G	T	.	B	*	DP:BC	11:0,0,11,0	9:0,0,2,7
gi|296142109|gb|CP001509.3|	2594281	.	T	A,C,G	.	M	*	DP:BC	9:0,0,0,9	13:1,9,1,2
gi|296142109|gb|CP001509.3|	2594283	.	T	A,C	.	M	*	DP:BC	10:0,0,0,10	13:1,10,0,2
gi|296142109|gb|CP001509.3|	2594292	.	G	A,T	.	M	*	DP:BC	10:0,0,10,0	13:10,0,2,1
gi|296142109|gb|CP001509.3|	2594296	.	G	A,T	.	M	*	DP:BC	9:0,0,9,0	13:10,0,2,1
gi|296142109|gb|CP001509.3|	2594297	.	G	A	.	*	*	DP:BC	9:0,0,9,0	13:11,0,2,0
gi|296142109|gb|CP001509.3|	2594298	.	A	G	.	*	*	DP:BC	9:9,0,0,0	13:3,0,10,0
gi|296142109|gb|CP001509.3|	2594311	.	A	C	.	*	*	DP:BC	7:7,0,0,0	16:1,15,0,0
gi|296142109|gb|CP001509.3|	2594312	.	C	A,G	.	M	*	DP:BC	9:0,9,0,0	16:14,1,1,0
gi|296142109|gb|CP001509.3|	2594313	.	G	C	.	*	*	DP:BC	9:0,0,9,0	16:0,15,1,0
gi|296142109|gb|CP001509.3|	2594321	.	C	A	.	*	*	DP:BC	8:0,8,0,0	16:14,2,0,0
gi|296142109|gb|CP001509.3|	2594322	.	G	A,C	.	M	*	DP:BC	8:0,0,8,0	16:1,14,1,0
gi|296142109|gb|CP001509.3|	2594331	.	G	A,C	.	M	*	DP:BC	7:0,0,7,0	18:15,1,2,0
gi|296142109|gb|CP001509.3|	2594332	.	T	A	.	*	*	DP:BC	8:0,0,0,8	24:16,0,0,8
gi|296142109|gb|CP001509.3|	2594337	.	C	G	.	*	*	DP:BC	8:0,8,0,0	24:0,9,15,0
gi|296142109|gb|CP001509.3|	2594338	.	G	A,T	.	M	*	DP:BC	8:0,0,8,0	24:1,0,8,15
gi|296142109|gb|CP001509.3|	2594341	.	C	T	.	*	*	DP:BC	8:0,8,0,0	27:0,12,0,15
[truncated: 1,528 more rows]

## Sheet: 2.7 Raw PPR56nad3
##fileformat=VCFv4.0
##fileDate=20210506
[truncated: 3,156 more rows]

## Sheet: 2.8 Raw PPR56nad4_3
##fileformat=VCFv4.0
[truncated: 1,656 more rows]

[truncated: 8 more sheets: 2.9 Raw PPR56nad4_4, 2.10 Raw PPR56nad4nad3, 2.11 Raw PPR56S10TN_no_target, 2.12 Raw PPR56S10TNnad4, 2.13 Raw PPR56S10TNnad4-13, 2.14 Raw PPR56S4TD_no_target, 2.15 Raw PPR56S4TDnad4, 2.16 Raw PPR56S4TDnad4-7]
