# Supplementary material for: Beyond a PPR-RNA recognition code: Many aspects matter for the multi-targeting properties of RNA editing factor PPR56
Source: PLoS Genet. 2023 Aug 21;19(8):e1010733. doi: 10.1371/journal.pgen.1010733 (PMC10482289; doi:10.1371/journal.pgen.1010733)
Supplement: S3 Data — Oligonucleotides used in this study. All oligonucleotides were synthesized by IDT (Integrated DNA technologies Europe, BVBA, Leuven, Belgium). (XLSX) [file pgen.1010733.s007.xlsx]

## Sheet: Sheet1
#	Name	sequencing (5'->3')	Purpose
438	petG_30K40Kseqrev	GGTTATGCTAGTTATTGCTCAGC	construct verification/Editing verification
1002	PPR56_int_for	TTGAATGCATGTGCAAGTGC	constructverification
1275	PPR56_MCS2_F	ctagGCGGCCGCGAATTCTTAATTAACTGCAG	Insert 2nd MCS at XbaI (between lac operator and RBS, before PPRs) [NotI+EcoRI+PacI+PstI]
1276	PPR56_MCS2_R	CTAGCTGCAGTTAATTAAGAATTCGCGGCCGC	Insert 2nd MCS at XbaI (between lac operator and RBS, before PPRs) [NotI+EcoRI+PacI+PstI]
1101	PPR56_cox1off_F	AAATGATTATCCAGATGCTTACGCTGGATGGAATGTCTTCAGTAGG	target insertion
1102	PPR56_cox1off_R	CGCGCCTACTGAAGACATTCCATCCAGCGTAAGCATCTGGATAATCATTT	target insertion
1153	PPR56_nad3-3uc_F	AAATTTATTTATTATATTTGatttggaagtcacctcttcATTTCGG	target insertion
1154	PPR56_nad3-3uc_R	CGCGCCGAAATGAAGAGGTGACTTCCAAATCAAATATAATAAATAAATTT	target insertion
1155	PPR56_nad4-3cu_F	AAATATCAATTTTTATATAGgtatagacggtatcttttcATTTTGG	target insertion
1156	PPR56_nad4-3cu_R	CGCGCCAAAATGAAAAGATACCGTCTATACCTATATAAAAATTGATATTT	target insertion
1193	PPR56_nad3-4uc_F	AAATTTATTTATTATATTTGatttggaagtcaccctttcATTTCGG	target insertion
1194	PPR56_nad3-4uc_R	CGCGCCGAAATGAAAGGGTGACTTCCAAATCAAATATAATAAATAAATTT	target insertion
1195	PPR56_nad3-4ug_F	AAATTTATTTATTATATTTGatttggaagtcaccgtttcATTTCGG	target insertion
1196	PPR56_nad3-4ug_R	CGCGCCGAAATGAAACGGTGACTTCCAAATCAAATATAATAAATAAATTT	target insertion
1197	PPR56_nad3-12ag_F	AAATTTATTTATTATATTTGatttgggagtcaccttttcATTTCGG	target insertion
1198	PPR56_nad3-12ag_R	CGCGCCGAAATGAAAAGGTGACTCCCAAATCAAATATAATAAATAAATTT	target insertion
1199	PPR56_nad3_3_F	AAATTTATTTATTATATTTGatatggaagGcaTcttttcATTTCGG	target insertion
1200	PPR56_nad3_3_R	CGCGCCGAAATGAAAAGATGCCTTCCATATCAAATATAATAAATAAATTT	target insertion
1201	PPR56_nad3-15uc_F	AAATTTATTTATTATATTTGattcggaagtcaccttttcATTTCGG	target insertion
1202	PPR56_nad3-15uc_R	CGCGCCGAAATGAAAAGGTGACTTCCGAATCAAATATAATAAATAAATTT	target insertion
1203	PPR56_nad3+1au_F	AAATTTATTTATTATATTTGatttggaagtcaccttttctTTTCGG	target insertion
1204	PPR56_nad3+1au_R	CGCGCCGAAAAGAAAAGGTGACTTCCAAATCAAATATAATAAATAAATTT	target insertion
1205	PPR56_nad3+2ug_F	AAATTTATTTATTATATTTGatttggaagtcaccttttcagTTCGG	target insertion
1206	PPR56_nad3+2ug_R	CGCGCCGAACTGAAAAGGTGACTTCCAAATCAAATATAATAAATAAATTT	target insertion
1207	PPR56_nad4-4ug_F	AAATATCAATTTTTATATAGgtatagacggtatcgcttcATTTTGG	target insertion
1208	PPR56_nad4-4ug_R	CGCGCCAAAATGAAGCGATACCGTCTATACCTATATAAAAATTGATATTT	target insertion
1209	PPR56_nad4-4uc_F	AAATATCAATTTTTATATAGgtatagacggtatcccttcATTTTGG	target insertion
1210	PPR56_nad4-4uc_R	CGCGCCAAAATGAAGGGATACCGTCTATACCTATATAAAAATTGATATTT	target insertion
1211	PPR56_nad4-12ag_F	AAATATCAATTTTTATATAGgtataggcggtatctcttcATTTTGG	target insertion
1212	PPR56_nad4-12ag_R	CGCGCCAAAATGAAGAGATACCGCCTATACCTATATAAAAATTGATATTT	target insertion
1213	PPR56_nad4-15uc_F	AAATATCAATTTTTATATAGgtacagacggtatctcttcATTTTGG	target insertion
1214	PPR56_nad4-15uc_R	CGCGCCAAAATGAAGAGATACCGTCTGTACCTATATAAAAATTGATATTT	target insertion
1215	PPR56_nad4+1au_F	AAATATCAATTTTTATATAGgtatagacggtatctcttctTTTTGG	target insertion
1216	PPR56_nad4+1au_R	CGCGCCAAAAAGAAGAGATACCGTCTATACCTATATAAAAATTGATATTT	target insertion
1217	PPR56_nad4+2ug_F	AAATATCAATTTTTATATAGgtatagacggtatctcttcagTTTGG	target insertion
1218	PPR56_nad4+2ug_R	CGCGCCAAACTGAAGAGATACCGTCTATACCTATATAAAAATTGATATTT	target insertion
1241	PPR56_nad3up_F	AAATTTTATTTATTATATTTGatttggaagtcaccttttcATTTCA	target insertion
1242	PPR56_nad3up_R	AGCTTGAAATGAAAAGGTGACTTCCAAATCAAATATAATAAATAAAATTT	target insertion
1243	PPR56_nad4down_F	cgcgccaCATCAATTTTTATATAGgtatagacggtatctcttcATTTTtt	target insertion
1244	PPR56_nad4down_R	CGAAAAAATGAAGAGATACCGTCTATACCTATATAAAAATTGATGTGG	target insertion
1245	PPR56_nad3down_F	cgcgccTTTTATTTATTATATTTGatttggaagtcaccttttcATTTCtt	target insertion
1246	PPR56_nad3down_R	CGAAGAAATGAAAAGGTGACTTCCAAATCAAATATAATAAATAAAAGG	target insertion
1247	PPR56_nad4up_F	AAATCATCAATTTTTATATAGgtatagacggtatctcttcATTTTa	target insertion
1248	PPR56_nad4up_R	AGCTTAAAATGAAGAGATACCGTCTATACCTATATAAAAATTGATGATTT	target insertion
1249	PPR56_nad3sh_F	AAATTGATTTGGAAGTCACCTTTTCATTTCGG	target insertion
1250	PPR56_nad3sh_R	CGCGCCGAAATGAAAAGGTGACTTCCAAATCAATTT	target insertion
1251	PPR56_nad4sh_F	AAATAGGTATAGACGGTATCTCTTcATTTTGG	target insertion
1252	PPR56_nad4sh_R	CGCGCCAAAATGAAGAGATACCGTCTATACCTATTT	target insertion
1253	PPR56_10165T_F	aaatGGTGACGCAAATTGTGGTACTGGACGCCATTTTCTCACTCGg	target insertion
1254	PPR56_10165T_R	CGCGCCGAGTGAGAAAATGGCGTCCAGTACCACAATTTGCGTCACCATTT	target insertion
1301	PPR56_09430-5_F	aaatTCCCCTTCGACCTACGTAACAGATGGAATCCTCTCTCTGAGG	target insertion
1302	PPR56_09430-5_R	CGCGCCTCAGAGAGAGGATTCCATCTGTTACGTAGGTCGAAGGGGAATTT	target insertion
1410	PPR56_nad3MCS2_F	GGCCGCTATTTATTATATTTGatttggaagtcaccttttcATTTCTTAAT	target insertion
1411	PPR56_nad3MCS2_R	TAAGAAATGAAAAGGTGACTTCCAAATCAAATATAATAAATAGC	target insertion
1412	PPR56_nad4MCS2_F	GGCCGCTCAATTTTTATATAGgtatagacggtatctcttcATTTTTTAAT	target insertion
1413	PPR56_nad4MCS2_R	TAAAAAATGAAGAGATACCGTCTATACCTATATAAAAATTGAGC	target insertion
1416	PPR56_nad4ATG_F	AAATATCAATTTTTATATAGgtatagacggtatctctacgTTTTGG	target insertion
1417	PPR56_nad4ATG_R	CGCGCCAAAACGTAGAGATACCGTCTATACCTATATAAAAATTGATATTT	target insertion
1418	PPR56_nad4+2ua_F	AAATATCAATTTTTATATAGgtatagacggtatctcttcaaTTTGG	target insertion
1419	PPR56_nad4+2ua_R	CGCGCCAAATTGAAGAGATACCGTCTATACCTATATAAAAATTGATATTT	target insertion
1420	PPR56_nad4UGA_F	AAATATCAATTTTTATATAGgtatagacggtatctcttcgaTTTGG	target insertion
1421	PPR56_nad4UGA_R	CGCGCCAAATCGAAGAGATACCGTCTATACCTATATAAAAATTGATATTT	target insertion
1422	PPR56_nad4com8F	AAATATCAATTTTTATATAGgtatagacggtatctcttcATTTTGAAGAGATAGG	target insertion
1423	PPR56_nad4com8R	CGCGCCTATCTCTTCAAAATGAAGAGATACCGTCTATACCTATATAAAAATTGATATTT	target insertion
1424	PPR56_nad4com12F	AAATATCAATTTTTATATAGgtatagacggtatctcttcATTTTGAAGAGATACCGTGG	target insertion
1425	PPR56_nad4com12R	CGCGCCACGGTATCTCTTCAAAATGAAGAGATACCGTCTATACCTATATAAAAATTGATATTT	target insertion
1430	PPR56_10799D_F	cgcgccGGTGACGCAAATTGTGGTACTGGACGCCATTTTCTCACTCGTT	target insertion
1431	PPR56_10799D_R	CGAACGAGTGAGAAAATGGCGTCCAGTACCACAATTTGCGTCACCGG	target insertion
1432	PPR56_09430D_F	cgcgccTCCCCTTCGACCTACGTAACAGATGGAATCCTCTCTCTGATT	target insertion
1433	PPR56_09430D_R	CGAATCAGAGAGAGGATTCCATCTGTTACGTAGGTCGAAGGGGAGG	target insertion
1449	PPR56_nad3-14gaF	AAATTATTTATTATATTTGATTTAGAAGTCACCTTTTCATTTCGG	target insertion
1450	PPR56_nad3-14gaR	CGCGCCGAAATGAAAAGGTGACTTCTAAATCAAATATAATAAATAATTT	target insertion
1451	PPR56_nad3-11acF	AAATTATTTATTATATTTGATTTGGACGTCACCTTTTCATTTCGG	target insertion
1452	PPR56_nad3-11acR	CGCGCCGAAATGAAAAGGTGACGTCCAAATCAAATATAATAAATAATTT	target insertion
1465	PPR56_nad3con_F	AAATggcgggcggcgcggTGatttggaagtcaccttttcATTTCGG	target insertion
1466	PPR56_nad3con_R	CGCGCCGAAATGAAAAGGTGACTTCCAAATCACCGCGCCGCCCGCCATTT	target insertion
1621	PPR56_nad4-8uc_F1	AAATATCAATTTTTATATAGgtatagacggcatctcttcATTTTGG	target insertion
1622	PPR56_nad4-8uc_R1	CGCGCCAAAATGAAGAGATGCCGTCTATACCTATATAAAAATTGATATTT	target insertion
1455	PPR56_nad3_3LF	AAATTATTTATTATATTTGATTTAGACGTTACCTTTTCATTTCGG	target insertion
1456	PPR56_nad3_3LR	CGCGCCGAAATGAAAAGGTAACGTCTAAATCAAATATAATAAATAATTT	target insertion
1459	PPR56_nad4sh19_F	AAATgtatagacggtatctcttcATTTTGG	target insertion
1460	PPR56_nad4sh19_R	CGCGCCAAAATGAAGAGATACCGTCTATACATTT	target insertion
1461	PPR56_nad4sh23_F	AAATATAGgtatagacggtatctcttcATTTTGG	target insertion
1462	PPR56_nad4sh23_R	CGCGCCAAAATGAAGAGATACCGTCTATACCTATATTT	target insertion
1463	PPR56_nad4sh25_F	AAATATATAGgtatagacggtatctcttcATTTTGG	target insertion
1464	PPR56_nad4sh25_R	CGCGCCAAAATGAAGAGATACCGTCTATACCTATATATTT	target insertion
1469	PPR56_nad4-2uc_F	AAATATCAATTTTTATATAGgtatagacggtatctcctcATTTTGG	target insertion
1470	PPR56_nad4-2uc_R	CGCGCCAAAATGAGGAGATACCGTCTATACCTATATAAAAATTGATATTT	target insertion
1471	PPR56_nad4-2ug_F	AAATATCAATTTTTATATAGgtatagacggtatctcgtcATTTTGG	target insertion
1472	PPR56_nad4-2ug_R	CGCGCCAAAATGACGAGATACCGTCTATACCTATATAAAAATTGATATTT	target insertion
1473	PPR56_nad4-1uc_F	AAATATCAATTTTTATATAGgtatagacggtatctctccATTTTGG	target insertion
1474	PPR56_nad4-1uc_R	CGCGCCAAAATGGAGAGATACCGTCTATACCTATATAAAAATTGATATTT	target insertion
1475	PPR56_nad4-1ug_F	AAATATCAATTTTTATATAGgtatagacggtatctctgcATTTTGG	target insertion
1476	PPR56_nad4-1ug_R	CGCGCCAAAATGCAGAGATACCGTCTATACCTATATAAAAATTGATATTT	target insertion
1477	PPR56_nad3-2ug_F	AAATTTATTTATTATATTTGatttggaagtcaccttgtcATTTCGG	target insertion
1478	PPR56_nad3-2ug_R	CGCGCCGAAATGACAAGGTGACTTCCAAATCAAATATAATAAATAAATTT	target insertion
1479	PPR56_nad3-2uc_F	AAATTTATTTATTATATTTGatttggaagtcaccttctcATTTCGG	target insertion
1480	PPR56_nad3-2uc_R	TTTAAATAAATAATATAAACTAAACCTTCAGTGGAAgAGTAAAGCCGCGC	target insertion
1481	PPR56_nad3-1uc_F	AAATTTATTTATTATATTTGatttggaagtcacctttccATTTCGG	target insertion
1482	PPR56_nad3-1uc_R	CGCGCCGAAATGGAAAGGTGACTTCCAAATCAAATATAATAAATAAATTT	target insertion
1483	PPR56_nad3-1ug_F	AAATTTATTTATTATATTTGatttggaagtcacctttgcATTTCGG	target insertion
1484	PPR56_nad3-1ug_R	CGCGCCGAAATGCAAAGGTGACTTCCAAATCAAATATAATAAATAAATTT	target insertion
1485	PPR56_nad4-8uc_F	AAATATCAATTTTTATATAGgtatagacgtcatctcttcATTTTGG	target insertion
1486	PPR56_nad4-8uc_R	CGCGCCAAAATGAAGAGATGACGTCTATACCTATATAAAAATTGATATTT	target insertion
1487	PPR56_nad4-11ca_F	AAATATCAATTTTTATATAGgtatagaaggtatctcttcATTTTGG	target insertion
1488	PPR56_nad4-11ca_R	CGCGCCAAAATGAAGAGATACCTTCTATACCTATATAAAAATTGATATTT	target insertion
1489	PPR56_nad4-14ag_F	AAATATCAATTTTTATATAGgtatggacggtatctcttcATTTTGG	target insertion
1490	PPR56_nad4-14ag_R	CGCGCCAAAATGAAGAGATACCGTCCATACCTATATAAAAATTGATATTT	target insertion
1491	PPR56_nad4_3L_F	AAATATCAATTTTTATATAGgtatggaaggcatctcttcATTTTGG	target insertion
1492	PPR56_nad4_3L_R	CGCGCCAAAATGAAGAGATGCCTTCCATACCTATATAAAAATTGATATTT	target insertion
1539	PPR56_nad3_31F	ATTTAAATTTATTTATTATATTTGatttggaagtcacc	target insertion
1540	PPR56_nad3_32F	ttttcATTTCTTATTTATTATATTTGatttggaa	target insertion
1541	PPR56_nad3_33F	gtcaccttttcATTTCTTATTTATTATA	target insertion
1542	PPR56_nad3_34F	TTTGatttggaagtcaccttttcATTTCGGcgcgcc	target insertion
1543	PPR56_nad3_31R	AATGAAAAGGTGACTTCCAAATCAAATATAATAAATAAATTTAAAT	target insertion
1544	PPR56_nad3_32R	AAATCAAATATAATAAATAAGA	target insertion
1545	PPR56_nad3_33R	TAAATAAGAAATGAAAAGGTGACTTCC	target insertion
1546	PPR56_nad3_34R	GGCGCGCCGAAATGAAAAGGTGACTTCCAAATCAAATATAA	target insertion
1584	PPR56_nad4M2C8F	GGCCGCTCAAGAGATAAATTTTTATATAGgtatagacggtatctcttcATTTTTTAAT	target insertion
1585	PPR56_nad4M2C8R	TAAAAAATGAAGAGATACCGTCTATACCTATATAAAAATTTATCTCTTGAGC	target insertion
1601	PPR56_nad3-5cg_F	AAATTTATTTATTATATTTGatttggaagtcacgttttcATTTCGG	target insertion
1602	PPR56_nad3-5cg_R	CGCGCCGAAATGAAAACGTGACTTCCAAATCAAATATAATAAATAAATTT	target insertion
1603	PPR56_nad3-5ca_F	AAATTTATTTATTATATTTGatttggaagtcacattttcATTTCGG	target insertion
1604	PPR56_nad3-5ca_R	CGCGCCGAAATGAAAATGTGACTTCCAAATCAAATATAATAAATAAATTT	target insertion
1605	PPR56_nad3-11ag_F	AAATTTATTTATTATATTTGatttggaggtcaccttttcATTTCGG	target insertion
1606	PPR56_nad3-11ag_R	CGCGCCGAAATGAAAAGGTGACCTCCAAATCAAATATAATAAATAAATTT	target insertion
1607	PPR56_nad4-5cg_F	AAATATCAATTTTTATATAGgtatagacggtatgtcttcATTTTGG	target insertion
1608	PPR56_nad4-5cg_R	CGCGCCAAAATGAAGACATACCGTCTATACCTATATAAAAATTGATATTT	target insertion
1609	PPR56_nad4-5ca_F	AAATATCAATTTTTATATAGgtatagacggtatatcttcATTTTGG	target insertion
1610	PPR56_nad4-5ca_R	CGCGCCAAAATGAAGATATACCGTCTATACCTATATAAAAATTGATATTT	target insertion
1611	PPR56_nad4-11cg_F	AAATATCAATTTTTATATAGgtatagagggtatctcttcATTTTGG	target insertion
1612	PPR56_nad4-11cg_R	CGCGCCAAAATGAAGAGATACCCTCTATACCTATATAAAAATTGATATTT	target insertion
1613	PPR56_cox3D_F	cgcgccTATGATTTTGTTCATCGtgtctgaagtcatgttttcttTAtt	target insertion
1614	PPR56_cox3D_R	CGAATAAAGAAAACATGACTTCAGACACGATGAACAAAATCATAGG	target insertion
1615	PPR56_nad3conD_F	cgcgccggcgggcggcgcggTGatttggaagtcaccttttcATTTCtt	target insertion
1616	PPR56_nad3conD_R	CGAAGAAATGAAAAGGTGACTTCCAAATCACCGCGCCGCCCGCCGG	target insertion
1617	PPR56_nad4M2C12F	GGCCGCAAGAGATACCGTTCAATTTTTATATAGgtatagacggtatctcttcATTTTTTAAT	target insertion
1618	PPR56_nad4M2C12R	TAAAAAATGAAGAGATACCGTCTATACCTATATAAAAATTGAACGGTATCTCTTGC	target insertion
1630	PPR56_nad4TU_F	AAATATCAATTTTTATATAGgtatagacggtatctctttATTTTa	target insertion
1631	PPR56_nad4TU_R	TTTATAGTTAAAAATATATCCATATCTGCCATAGAGAAATAAAATtcga	target insertion
1641	PPR56_nad3MCS2D_F	TAATATTTATTATATTTGatttggaagtcaccttttcATTTCCTGCA	target insertion
1642	PPR56_nad3MCS2D_R	GGAAATGAAAAGGTGACTTCCAAATCAAATATAATAAATATTAAT	target insertion
1643	PPR56_nad4MCS2D_F	TAATCAATTTTTATATAGgtatagacggtatctcttcATTTTCTGCA	target insertion
1644	PPR56_nad4MCS2D_R	GAAAATGAAGAGATACCGTCTATACCTATATAAAAATTGATTAAT	target insertion
1645	PPR56_09430MCS2_F	GGCCGCTCCCCTTCGACCTACGTAACAGATGGAATCCTCTCTCTGATTAAT	target insertion
1646	PPR56_09430MCS2_R	TAATCAGAGAGAGGATTCCATCTGTTACGTAGGTCGAAGGGGAGC	target insertion
1750	MCS2_4+3_F1	GGCCGCATCAATTTTTATATAGgta	target insertion
1751	MCS2_4+3_F2	tagacggtatctcttcATTTTTCTAGATT	target insertion
1752	MCS2_4+3_F3	TATTTATTATATTTGatttgga	target insertion
1753	MCS2_4+3_F4	agtcaccttttcATTTCG	target insertion
1754	MCS2_4+3_R1	GTCTATACCTATATAAAAATTGATGC	target insertion
1755	MCS2_4+3_R2	AAATAAATCTAGAAAAATGAAGAGATACC	target insertion
1756	MCS2_4+3_R3	TGACTTCCAAATCAAATATAAT	target insertion
1757	MCS2_4+3_R4	AATTCGAAATGAAAAGG	target insertion
1758	MCS2_3+4_F1	GGCCGCTTATTTATTATATTT	target insertion
1759	MCS2_3+4_F2	GatttggaagtcaccttttcA	target insertion
1760	MCS2_3+4_F3	TTTCGGtctagaATCAATTTTTATATAG	target insertion
1761	MCS2_3+4_F4	gtatagacggtatctcttcATTTTG	target insertion
1762	MCS2_3+4_R1	AAATCAAATATAATAAATAAGC	target insertion
1763	MCS2_3+4_R2	CGAAATGAAAAGGTGACTTCC	target insertion
1764	MCS2_3+4_R3	TATACCTATATAAAAATTGATTCTAGAC	target insertion
1765	MCS2_3+4_R4	AATTCAAAATGAAGAGATACCGTC	target insertion
1791	PPR56_4T+3_1F	AAATATCAATTTTTATATAGgtatagacg	target insertion
1792	PPR56_4T+3_2F	gtatctctttATTTTTTATTTATTATA	target insertion
1793	PPR56_4T+3_1R	ATACCTATATAAAAATTGATATTT	target insertion
1794	PPR56_4T+3_2R	TAAATAAAAAATAAAGAGATACCGTCT	target insertion
1803	PPR56_4T+3_F1	AAATATCAATTTTTATATAGgtatagacg	target insertion
1804	PPR56_4T+3_F2	gtatctctttATTTTTTATTTATTATA	target insertion
1805	PPR56_4T+3_F3	TTTGatttggaagtcaccttttcATTTCGG	target insertion
1806	PPR56_4T+3_R1	ATACCTATATAAAAATTGATATTT	target insertion
1807	PPR56_4T+3_R2	TAAATAAAAAATAAAGAGATACCGTCT	target insertion
1808	PPR56_4T+3_R3	AATATAAACTAAACCTTCAGTGGAAAAGTAAAGCCGCGC	target insertion
1809	MCS2_4+3_4F	agtcaccttttcATTTCTTAAT	target insertion
1810	MCS2_4+3_4R	TAAGAAATGAAAAGG	target insertion
1811	MCS2_3+4_4F	gtatagacggtatctcttcATTTTTTAAT	target insertion
1812	MCS2_3+4_4R	TAAAAAATGAAGAGATACCGTC	target insertion
1945	nad4-12ag+3_F1	AAATATCAATTTTTATATAGgtataggcg	target insertion
1946	nad4-12ag+3_F2	gtatctcttcATTTTTTATTTATTATA	target insertion
1947	nad4-12ag+3_R1	TAAATAAAAAATGAAGAGATACCGCCT	target insertion
1948	nad4-12ag+3_R2	CGCGCCGAAATGAAAAGGTGACTTCCAAATCAAATATAA	target insertion
1949	nad4-12ag+3_R3	TAAATAAAAAATAAAGAGATACCGCCT	target insertion
2086	PPR56_3-7ag_F	AAATTTATTTATTATATTTGatttggaagtcgccttttcATTTCGG	target insertion
2087	PPR56_3-7ag_R	CGCGCCGAAATGAAAAGGCGACTTCCAAATCAAATATAATAAATAAATTT	target insertion
2088	PPR56_3-10ga_F	AAATTTATTTATTATATTTGatttggaaatcaccttttcATTTCGG	target insertion
2089	PPR56_3-10ga_R	CGCGCCGAAATGAAAAGGTGATTTCCAAATCAAATATAATAAATAAATTT	target insertion
2090	PPR56_3-7-10_F	AAATTTATTTATTATATTTGatttggaaatcgccttttcATTTCGG	target insertion
2091	PPR56_3-7-10_R	CGCGCCGAAATGAAAAGGCGATTTCCAAATCAAATATAATAAATAAATTT	target insertion
2092	PPR56_3-13ga_F	AAATTTATTTATTATATTTGatttgAaagtcaccttttcATTTCGG	target insertion
2093	PPR56_3-13ga_R	CGCGCCGAAATGAAAAGGTGACTTTCAAATCAAATATAATAAATAAATTT	target insertion
2094	PPR56_4-7ag_F	AAATATCAATTTTTATATAGgtatagacggtGtctcttcATTTTGG	target insertion
2095	PPR56_4-7ag_R	CGCGCCAAAATGAAGAGACACCGTCTATACCTATATAAAAATTGATATTT	target insertion
2096	PPR56_4-10ga_F	AAATATCAATTTTTATATAGgtatagacAgtatctcttcATTTTGG	target insertion
2097	PPR56_4-10ga_R	CGCGCCAAAATGAAGAGATACTGTCTATACCTATATAAAAATTGATATTT	target insertion
2098	PPR56_4-7-10_F	AAATATCAATTTTTATATAGgtatagacAgtGtctcttcATTTTGG	target insertion
2099	PPR56_4-7-10_R	CGCGCCAAAATGAAGAGACACTGTCTATACCTATATAAAAATTGATATTT	target insertion
2100	PPR56_4-13ga_F	AAATATCAATTTTTATATAGgtataAacggtatctcttcATTTTGG	target insertion
2101	PPR56_4-13ga_R	CGCGCCAAAATGAAGAGATACCGTTTATACCTATATAAAAATTGATATTT	target insertion
1985	P563987413MCS1f	cgcgccTGGCAGTGATTGAGAATCTGGAGAAGGCATCGACTCAGGAGtt	target insertion
1986	P563987413MCS1r	cgaaCTCCTGAGTCGATGCCTTCTCCAGATTCTCAATCACTGCCAgg	target insertion
1987	PPR56270580MCS1f	cgcgccCACCTCCGCTGCGGTGAAGATTGATGCTACCTACACGACCCtt	target insertion
1988	PPR56270580MCS1r	cgaaGGGTCGTGTAGGTAGCATCAATCTTCACCGCAGCGGAGGTGgg	target insertion
1989	PPR56943491MCS1f	cgcgccTGCATTTCTGCCACATATTGAAGACGGCACCATCACTTTTAtt	target insertion
1990	PPR56943491MCS1r	cgaaTAAAAGTGATGGTGCCGTCTTCAATATGTGGCAGAAATGCAgg	target insertion
1991	P562258454MCS1f	cgcgccACGCATTGCCCAACTGTCGCCAGATGTGCTTTTCTCTTTTTtt	target insertion
1992	P562258454MCS1r	cgaaAAAAAGAGAAAAGCACATCTGGCGACAGTTGGGCAATGCGTgg	target insertion
1993	P563987413MCS2F	ggccgcTGGCAGTGATTGAGAATCTGGAGAAGGCATCGACTCAGGAGttaat	target insertion
1994	P563987413MCS2R	taaCTCCTGAGTCGATGCCTTCTCCAGATTCTCAATCACTGCCAgc	target insertion
1995	PPR56270580MCS2F	ggccgcCACCTCCGCTGCGGTGAAGATTGATGCTACCTACACGACCCttaat	target insertion
1996	PPR56270580MCS2R	taaGGGTCGTGTAGGTAGCATCAATCTTCACCGCAGCGGAGGTGgc	target insertion
1997	PPR5694391MCS2F	ggccgcTGCATTTCTGCCACATATTGAAGACGGCACCATCACTTTTAttaat	target insertion
1998	PPR5694391MCS2R	taaTAAAAGTGATGGTGCCGTCTTCAATATGTGGCAGAAATGCAgc	target insertion
1999	P562258454MCS2F	ggccgcACGCATTGCCCAACTGTCGCCAGATGTGCTTTTCTCTTTTTttaat	target insertion
2000	P562258454MCS2R	taaAAAAAGAGAAAAGCACATCTGGCGACAGTTGGGCAATGCGTgc	target insertion
2001	PPR56933272MCS1F	cgcgccTGATTTAACGGATCAAAAACCGGAAGTCACCTTCCCTGATAtt	target insertion
2002	PPR56933272MCS1R	CGAATATCAGGGAAGGTGACTTCCGGTTTTTGATCCGTTAAATCAGG	target insertion
2003	PPR56933272MCS2F	ggccgcTGATTTAACGGATCAAAAACCGGAAGTCACCTTCCCTGATAttaat	target insertion
2004	PPR56933272MCS2R	TAATATCAGGGAAGGTGACTTCCGGTTTTTGATCCGTTAAATCAGC	target insertion
2935	56_nad3u-16c_F	AAATTTATTTATTATATTTGatctggaagtcaccttttcATTTCGG	target insertion
2936	56_nad3u-16c_R	CGCGCCGAAATGAAAAGGTGACTTCCAGATCAAATATAATAAATAAATTT	target insertion
2937	56_nad4a-16c_F	AAATATCAATTTTTATATAGgtctagacggtatctcttcATTTTGG	target insertion
2938	56_nad4a-16c_R	CGCGCCAAAATGAAGAGATACCGTCTAGACCTATATAAAAATTGATATTT	target insertion
2958	56_nad3u-16c_c-6u _F	AAATTTATTTATTATATTTGatctggaagtcaTcttttcATTTCGG	target insertion
2959	56_nad3u-16c_c-6u _R	CGCGCCGAAATGAAAAGATGACTTCCAGATCAAATATAATAAATAAATTT	target insertion
2960	PPR56_4allTran+3_F1	AAATGCTGGCCCCCGCGCGAACGCGAGTA	target insertion
2961	PPR56_4allTran+3_F2	ACGCACTCCTGCCCCTTATTTATTATA	target insertion
2962	PPR56_4allTran+3_R1	GCGTTCGCGCGGGGGCCAGCATTT	target insertion
2963	PPR56_4allTran+3_R2	TAAATAAGGGGCAGGAGTGCGTTACTC	target insertion
1257	PPR56_PAbox_F	GGATTCGCAAGGAGCCAgcaCGTAGCTGGATCGAAG	protein modification
1258	PPR56_PAbox_R	CTTCGATCCAGCTACGTGCTGGCTCCTTGCGAATCC	protein modification
1259	PPR56_AGbox_F	GGATTCGCAAGGAGgcaGGACGTAGCTGGATCG	protein modification
1260	PPR56_AGbox_R	CGATCCAGCTACGTCCTGCCTCCTTGCGAATCC	protein modification
1261	PPR56_CSA_F	GGCGTCTGCTCAgcaGGTGATTACTGG	protein modification
1262	PPR56_CSA_R	CCAGTAATCACCTGCTGAGCAGACGCC	protein modification
1263	PPR56_ASC_F	CATTTTAAAGATGGCGTCgcaTCATGTGGTGATTACTGG	protein modification
1264	PPR56_ASC_R	CCAGTAATCACCACATGATGCGACGCCATCTTTAAAATG	protein modification
1265	PPR56_IS_F	GTATGGGCTGattagtACACCCCCTGG	protein modification
1266	PPR56_IS_R	CCAGGGGGTGTACTAATCAGCCCATAC	protein modification
1267	PPR56_MK_F	GTATGGGCTGATGaagACACCCCCTGG	protein modification
1268	PPR56_MK_R	CCAGGGGGTGTCTTCATCAGCCCATAC	protein modification
1269	PPR56_FYHF_F	GAGGGATGCTAATCGGTTTtatCATTTTAAAGATGGCGTC	protein modification
1270	PPR56_FYHF_R	GACGCCATCTTTAAAATGATAAAACCGATTAGCATCCCTC	protein modification
1271	PPR56_FAHF_F	GAGGGATGCTAATCGGTTTgcaCATTTTAAAGATGGCGTC	protein modification
1272	PPR56_FAHF_R	GACGCCATCTTTAAAATGTGCAAACCGATTAGCATCCCTC	protein modification
1273	PPR56_HSERLA_F	CTCACAGTGAGaggTTGGCAATTGTG	protein modification
1274	PPR56_HSERLA_R	CACAATTGCCAACCTCTCACTGTGAG	protein modification
1281	PPR56_SHA_F	GACTCATCTCATgcaGAATGCAAGGAG	protein modification
1282	PPR56_SHA_R	CTCCTTGCATTCTGCATGAGATGAGTC	protein modification
1283	PPR56_SAP_F	GCCGACTCATCTgcaCCAGAATGCAAGG	protein modification
1284	PPR56_SAP_R	CCTTGCATTCTGGTGCAGATGAGTCGGC	protein modification
1291	PPR56_ANLR_F	CCTATTCGTGTATTCgcgAACCTTCGGGTGTGC	protein modification
1292	PPR56_ANLR_R	GCACACCCGAAGGTTCGCGAATACACGAATAGG	protein modification
1293	PPR56_gate3VK_F	GAAAGTAAGGACAAAaagATTGAAAAAATAAAGGCTGAAGGG	protein modification
1294	PPR56_gate3VK_R	CAGCCTTTATTTTTTCAATCTTTTTGTCCTTACTTTC	protein modification
1443	PPR56_P3NS_F	ACGGTGTGAAGCCTTCTAGGGTCACATTTGT	protein modification
1444	PPR56_P3NS_R	ACAAATGTGACCCTAGAAGGCTTCACACCGT	protein modification
1599	PPR56_P6TD_F3	GGTGCGTGATGTTGTATCATGGACTGTGATGATAGGCGCATTTGC	protein modification
1600	PPR56_P6TD_R3	GCAAATGCGCCTATCATCACAGTCCATGATACAACATCACGCACC	protein modification
1447	PPR56_P12NS_F	AAGGTGTGCAGCCATCTGCGGGTACTTACAT	protein modification
1448	PPR56_P12NS_R	ATGTAAGTACCCGCAGATGGCTGCACACCTT	protein modification
1586	PPR56_S1NS_F	GGCAGTTGACCCTAGTGAAGCAACTTGG	protein modification
1587	PPR56_S1NS_R	CCAAGTTGCTTCACTAGGGTCAACTGCC	protein modification
1588	PPR56_S1TD_F	GTGTCTCATTGTACCTGCATGGTGGATC	protein modification
1589	PPR56_S1TD_R	GATCCACCATGCAGGTACAATGAGACAC	protein modification
1590	PPR56_L2ND_F	AGGGTCACATTTAACGCAGTTCTGTCAG	protein modification
1591	PPR56_L2ND_R	CTGACAGAACTGCGTTAAATGTGACCCT	protein modification
1592	PPR56_P3NN_F	CGGTGTGAAGCCTAATAGGGTCACATTTG	protein modification
1593	PPR56_P3NN_R	CAAATGTGACCCTATTAGGCTTCACACCG	protein modification
1596	PPR56_P9TD_F	GGAAGGATTCAAACCAGATGCAATCACTTATG	protein modification
1597	PPR56_P9TD_R	CATAAGTGATTGCATCTGGTTTGAATCCTTCC	protein modification
1950	PPR56_P9_R	GTTTGAATCCTTCCTGTTCC	protein modification
1951	PPR56_P6_F	GGCATGAAGCATATGATCTG	protein modification
1952	PPR56_P6_R	CAGATCATATGCTTCATGCC	protein modification
1953	PPR56_P3_F	GCTTGGCACAACATGGTC	protein modification
2015	PPR56_S7TN	TGGAACAGGAAGGATTCAAACCAAATGCAATCACTTATGTGAGCATCTTGAACGCATGTGCAAGTGAGGGGGCATTGAAGTGGGTGAAGAGGGTTCACAGGCATGCCTTGGATGCAGGGCTTGAGTTGGATGTGCGTGTGGGCACTGCACTTGTTCAAATGTACGCAAAGAGTGGTAGCATTGATGATGCACGAGTGGTGTTTGACAGAATGAAGGTGCGTaATGTTGTATCATGGAATGTGATGATAGGCGCATTTGCAGAACATGGGCGTGGGCATGAAGCATATGATCTGTTTCTTC	protein modification (gblock)
2016	PPR56_S4TD	GTGGGCATGAAGCATATGATCTGTTTCTTCAGATGCAGACAGAGGGCTGTAAGCCAGATGCAATCATGTTTTTGAGCATCTTGAATGCATGTGCAAGTGCAGGGGCATTGGAGTGGGTGAAGAAGATTCACAGGCATGCCTTGGATTCAGGGCTTGAGGTTGATGTGCGTGTGGGCACTGCACTTGTTCACATGTACTCAAAGAGTGGTAGCATTGATGATGCGCGAGTGGTGTTTGACAGAATGAAGGTGCGCgATGTTGTATCATGGAATGCGATGATTTCTGGCTTGGCACAACATGGTCTTGGGCAGGACGCTTTG	protein modification (gblock)
2082	PPR56_S10TN_F	CCTGATGAATCATAATATCATCTCCTGG	protein modification
2083	PPR56_S10TN_R	CCAGGAGATGATATTATGATTCATCAGG	protein modification
2084	PPR56_S13ND_F	CACTTGTGAAAAAGGATGGTGCTAGTTGG	protein modification
2085	PPR56_S13ND_R	CCAACTAGCACCATCCTTTTTCACAAGTG	protein modification
1598	Gw_PPR56_L11_F	GGGGACAAGTTTGTACAAAAAAGCAGGCTTAGAGAATCTTTATTTTCAGGGCGAAGGTGTGCAGCCAAATG	protein modification
2102	Gw_PPR56_P12_F	GGGGACAAGTTTGTACAAAAAAGCAGGCTTAGAGAATCTTTATTTTCAGGGGCACTTGTGAAAAAGAGTGGTGC	protein modification
2929	PPR56_E1GD_R	GGTAGCAGCATcTTTCGG	protein modification
2930	PPR56_E1GD_F	CCGAAAgATGCTGCTACC	protein modification
2931	PPR56_nad4sgs_R	AATGGCGCGCCaaaatgaagagatacc	protein modification
2932	PPR56_nad3sgs_R	AATGGCGCGCCgaaatgaaaaggtgac	protein modification
2933	PPR56_E2VA_R	GTCCTGGCTCCgcGCGAATCCCTC	protein modification
2934	PPR56_E2VA_F	GAGGGATTCGCgcGGAGCCAGGAC	protein modification
